# Supplementary material for: Herpes simplex virus 2 (HSV-2) evolves faster in cell culture than HSV-1 by generating greater genetic diversity
Source: PLoS Pathog. 2021 Aug 26;17(8):e1009541. doi: 10.1371/journal.ppat.1009541 (PMC8389525; doi:10.1371/journal.ppat.1009541)
Supplement: S1 Table — (A) Genome sequencing statistics for each sample sequenced in this study. Legend: SRA (Sequence Read Archive), QF (quality-filtered). (B) Categorized number of MVs for each sample sequenced in this study. Legend: NCR (non-coding region), CR (coding region). (C) List of detected MVs from deep sequencing of HSV-1 original stock and plaque-purified clones 1–5. Legend: Ref (reference allele), Var (variant allele), NCR (non-coding region), INS (insertion), DEL (deletion), name_freq (variant allele frequency), name_cov (total coverage), name_Ref (reference allele coverage), name_Var (variant allele coverage). (D) List of detected MVs from deep sequencing of HSV-2 original stock and plaque-purified clones 1–5. Legend: Ref (reference allele), Var (variant allele), NCR (non-coding region), INS (insertion), DEL (deletion), name_freq (variant allele frequency), name_cov (total coverage), name_Ref (reference allele coverage), name_Var (variant allele coverage). (E) List of detected MVs from ultra-deep sequencing of HSV-1 plaque-purified clones 2 and 3. Legend: Ref (reference allele), Var (variant allele), NCR (non-coding region), INS (insertion), DEL (deletion), name_freq (variant allele frequency), name_cov (total coverage), name_Ref (reference allele coverage), name_Var (variant allele coverage). (F) List of detected MVs from ultra-deep sequencing of HSV-2 plaque-purified clones 1 and 5. Legend: Ref (reference allele), Var (variant allele), NCR (non-coding region), INS (insertion), DEL (deletion), name_freq (variant allele frequency), name_cov (total coverage), name_Ref (reference allele coverage), name_Var (variant allele coverage). (G) List of detected MVs from ultra-deep sequencing of HSV-1 clone 2 at P0, P5, and P10 in Vero cells. Legend: Ref (reference allele), Var (variant allele), NCR (non-coding region), INS (insertion), DEL (deletion), name_freq (variant allele frequency), name_cov (total coverage), name_Ref (reference allele coverage), name_Var (variant allele cover [file ppat.1009541.s015.xlsx]

## Sheet: A
BioProject ID	SRA accession no.	Virus	Ref. genome for alignment	No. of QF reads	No. of mapped reads to ref.	% mapped reads	Max. Coverage	Average Coverage
PRJEB32133	ERS3366245	HSV-1 original stock	HSV-1 [SC16] wt (accession no. KX946970)	1211252	1169556	0.965576	3495	1783
	ERS3366246	HSV-2 original stock	HSV-2 [333] wt (accession no. LS480640)	954498	894569	0.937214	3073	1320
	ERS3366247	HSV-1 clone 1	HSV-1 wt	143438	135573	0.945168	684	172
	ERS3366248	HSV-1 clone 2	HSV-1 wt	69610	65371	0.939104	335	82
	ERS3366250	HSV-1 clone 3	HSV-1 wt	140508	133876	0.9528	717	170
	ERS3366252	HSV-1 clone 4	HSV-1 wt	473978	447733	0.944628	2331	603
	ERS3366253	HSV-1 clone 5	HSV-1 wt	109774	104947	0.956028	522	133
	ERS3366254	HSV-2 clone 1	HSV-2 wt	148588	141623	0.953125	823	172
	ERS3366257	HSV-2 clone 2	HSV-2 wt	194230	183838	0.946496	1064	220
	ERS3366258	HSV-2 clone 3	HSV-2 wt	791172	747316	0.944568	4150	935
	ERS3366259	HSV-2 clone 4	HSV-2 wt	143702	135401	0.942235	766	160
	ERS3366260	HSV-2 clone 5	HSV-2 wt	58854	54696	0.929351	316	66
	ERS3366249	HSV-1 clone 2 (high depth)	HSV-1 wt	11940156	10002307	0.837703	49955	13512
	ERS3366251	HSV-1 clone 3 (high depth)	HSV-1 wt	8696556	8469009	0.973835	42012	10637
	ERS3366255	HSV-2 clone 1 (high depth)	HSV-2 wt	11637340	11298081	0.970847	49992	13692
	ERS3366261	HSV-2 clone 5 (high depth)	HSV-2 wt	9173844	8768829	0.955851	35015	9421
PRJEB32148	ERS3367519	HSV-1 clone 2 P5 VERO	HSV-1 wt	12377014	12038027	0.972612	55931	15414
	ERS3367520	HSV-1 clone 2 P10 VERO	HSV-1 wt	12449500	12179597	0.97832	59063	15523
	ERS3367521	HSV-1 clone 2 P5 HaCaT	HSV-1 wt	3640418	1536620	0.4221	6142	1792
	ERS3367522	HSV-1 clone 2 P10 HaCaT	HSV-1 wt	1760896	933340	0.530037	4192	1150
	ERS3367523	HSV-1 clone 3 P5 VERO	HSV-1 wt	9682768	8372619	0.864693	38792	10458
	ERS3367524	HSV-1 clone 3 P10 VERO	HSV-1 wt	12205756	11909319	0.975713	53376	14915
	ERS3367525	HSV-1 clone 3 P5 HaCaT	HSV-1 wt	2193952	2040083	0.929867	10839	2694
	ERS3367526	HSV-1 clone 3 P10 HaCaT	HSV-1 wt	2550622	1478446	0.579641	5421	1741
	ERS3367527	HSV-2 clone 1 P5 VERO	HSV-2 wt	7226698	6988976	0.967105	32070	8226
	ERS3367528	HSV-2 clone 1 P10 VERO	HSV-2 wt	7660732	7423440	0.969025	31554	8513
	ERS4919638	HSV-2 clone 1 P5 HaCaT	HSV-2 wt	24218254	22364183	0.923443	137891	24444
	ERS4919639	HSV-2 clone 1 P10 HaCaT	HSV-2 wt	23540718	21606452	0.917833	116281	24609
	ERS3367529	HSV-2 clone 5 P5 VERO	HSV-2 wt	26335746	25582468	0.971397	105743	25892
	ERS3367530	HSV-2 clone 5 P10 VERO	HSV-2 wt	10102426	9734550	0.963585	48937	12234
	ERS3367531	HSV-2 clone 5 P5 HaCaT	HSV-2 wt	3294586	2288582	0.694649	8580	2593
	ERS3367532	HSV-2 clone 5 P10 HaCaT	HSV-2 wt	2593062	788878	0.304226	3030	872

## Sheet: B
Virus	Total variants	SNPs	SNPs NCR	SNPs CR	Nonsynonymous SNPs	Total InDels	InDels NCR	InDels CR	Total de novo variants	de novo SNPs	de novo Nonsynonymous SNPs	de novo InDels	de novo InDels CR	No. of variants 1% to 2%	No. of variants >2% to <10%	No. of variants <20%	No. of variants <30%	No. of variants <40%	No. of variants <50%	No. of variants >=50%
HSV-1 original stock	712	690	156	534	452	22	20	2	-	-	-	-	-	583	120	5	4	0	0	0
HSV-2 original stock	1044	998	187	811	701	46	39	7	-	-	-	-	-	845	129	36	7	3	6	18
HSV-1 clone 1	96	77	5	72	52	19	6	13	75	62	-	13	-	22	45	6				2
HSV-1 clone 2	63	54	3	51	40	9	5	4	48	44	-	4	-	1	43	1				3
HSV-1 clone 3	110	91	8	83	63	19	7	12	94	81	-	13	-	31	57	3				3
HSV-1 clone 4	234	185	14	171	130	49	15	34	197	160	-	37	-	97	95	5				0
HSV-1 clone 5	88	68	3	65	54	20	7	13	75	61	-	14	-	32	35	6				2
HSV-2 clone 1	95	74	13	61	50	21	9	12	69	59	-	10	-	23	38	8				0
HSV-2 clone 2	129	100	20	80	64	29	13	16	79	67	-	12	-	24	47	3				5
HSV-2 clone 3	355	273	45	228	187	82	24	58	272	224	-	48	-	159	104	6				3
HSV-2 clone 4	114	88	14	74	58	26	9	17	67	52	-	15	-	18	42	3				4
HSV-2 clone 5	33	23	1	22	16	10	5	5	17	13	-	4	-	1	13	3				0
HSV-1 clone 2 (high depth)	104	37	9	28	20	67	21	46	72	28	-	44	-	47	22	0				3
HSV-1 clone 3 (high depth)	98	57	8	49	38	41	19	22	65	43	-	22	-	44	18	1				2
HSV-2 clone 1 (high depth)	139	66	25	41	26	73	46	27	72	49	-	23	-	38	29	5				0
HSV-2 clone 5 (high depth)	112	17	7	10	8	95	49	46	46	9	-	37	-	34	11	0				1
HSV-1 clone 2 P5 VERO	84	22	4	18	13	62	24	38	10	3	0	7	6	10	0	0				0
HSV-1 clone 2 P10 VERO	72	18	5	13	10	54	25	29	13	5	2	8	5	11	1	0				1
HSV-1 clone 2 P5 HaCaT	65	27	10	17	13	38	17	21	19	14	8	5	4	12	7	0				0
HSV-1 clone 2 P10 HaCaT	65	33	8	25	19	32	16	16	28	24	14	4	3	20	7	1				0
HSV-1 clone 3 P5 VERO	71	21	3	18	15	50	18	32	28	8	6	20	17	26	2	0				0
HSV-1 clone 3 P10 VERO	73	25	3	22	17	48	22	26	21	10	8	11	8	16	2	3				0
HSV-1 clone 3 P5 HaCaT	69	40	7	33	27	29	15	14	22	14	10	8	4	20	2	0				0
HSV-1 clone 3 P10 HaCaT	75	44	6	38	32	31	14	17	13	7	6	6	2	10	2	1				0
HSV-2 clone 1 P5 VERO	140	61	17	44	21	79	43	36	52	38	15	14	11	39	8	4				1
HSV-2 clone 1 P10 VERO	153	54	10	44	29	99	46	53	71	36	22	35	30	51	14	2				4
HSV-2 clone 1 P5 HaCaT	245	82	15	67	46	163	63	100	122	51	36	71	58	91	31	0				0
HSV-2 clone 1 P10 HaCaT	341	142	27	115	82	199	75	124	196	91	63	105	83	146	50	0				0
HSV-2 clone 5 P5 VERO	125	30	10	20	16	95	55	40	25	13	7	12	6	21	4	0				0
HSV-2 clone 5 P10 VERO	209	77	13	64	47	132	56	76	109	58	38	51	37	81	26	2				0
HSV-2 clone 5 P5 HaCaT	139	65	14	51	35	74	43	31	60	51	26	9	4	42	18	0				0
HSV-2 clone 5 P10 HaCaT	243	198	11	187	56	45	27	18	199	194	52	5	4	58	135	6				0

## Sheet: C
No.	Coordinates	Ref	Var	Gene	Mutation	Mutation type	Original stock_freq	Clone 1_freq	Clone 2_freq	Clone 3_freq	Clone 4_freq	Clone 5_freq	Original stock_cov	Clone 1_cov	Clone 2_cov	Clone 3_cov	Clone 4_cov	Clone 5_cov	Original stock_Ref	Clone 1_Ref	Clone 2_Ref	Clone 3_Ref	Clone 4_Ref	Clone 5_Ref	Original stock_Var	Clone 1_Var	Clone 2_Var	Clone 3_Var	Clone 4_Var	Clone 5_Var
1	1089	A	C	NCR	-	-	0.0326	0.025	0	0.0847	0	0.0217	92	80	39	59	221	46	89	78	39	54	221	45	3	2	0	5	0	1
2	1166	A	G	NCR	-	-	0	0.0204	0	0.0256	0.0321	0	206	49	21	39	187	30	206	48	21	38	181	30	0	1	0	1	6	0
3	1214	A	C	NCR	-	-	0.0188	0	0	0	0	0	426	60	27	49	252	43	418	60	27	49	252	43	8	0	0	0	0	0
4	1248	A	C	NCR	-	-	0.0136	0	0	0	0	0	589	71	32	60	272	54	581	71	32	60	272	54	8	0	0	0	0	0
5	1303	A	C	NCR	-	-	0.0142	0	0	0	0	0	773	74	36	62	257	64	762	74	36	62	257	64	11	0	0	0	0	0
6	1304	A	C	NCR	-	-	0.0106	0.0135	0	0	0	0	756	74	36	56	252	62	748	73	36	56	252	62	8	1	0	0	0	0
7	1320	A	C	NCR	-	-	0.0118	0	0	0	0.0038	0	765	75	41	64	266	69	756	75	41	64	265	69	9	0	0	0	1	0
8	1326	A	C	NCR	-	-	0.0124	0	0	0	0	0	806	68	34	62	242	64	796	68	34	62	242	64	10	0	0	0	0	0
9	1360	A	C	NCR	-	-	0.0116	0	0	0	0	0	863	77	46	70	259	69	853	77	46	70	259	69	10	0	0	0	0	0
10	1385	A	C	NCR	-	-	0.0118	0	0	0	0	0	851	85	48	70	246	66	841	85	48	70	246	66	10	0	0	0	0	0
11	1391	A	C	NCR	-	-	0.011	0	0	0	0	0	821	84	48	68	232	65	811	84	48	68	232	65	9	0	0	0	0	0
12	1407	A	C	NCR	-	-	0.0124	0	0	0	0	0	807	81	49	67	233	67	797	81	49	67	233	67	10	0	0	0	0	0
13	1456	A	C	NCR	-	-	0.0256	0	0	0	0	0	780	81	51	75	204	63	760	81	51	75	204	63	20	0	0	0	0	0
14	1481	G	A	NCR	-	-	0	0	0.5714	0	0	0	810	74	49	62	192	70	810	74	21	62	192	70	0	0	28	0	0	0
15	1567	A	C	NCR	-	-	0.0104	0	0	0	0	0	766	41	28	44	89	39	755	41	28	44	89	39	8	0	0	0	0	0
16	2028	T	G	NCR	-	-	0.0135	-	-	-	-	-	1111	7	2	8	5	2	1096	-	-	-	-	-	15	-	-	-	-	-
17	2328	T	G	NCR	-	-	0.0136	0	0	0	0.0012	0	811	99	54	152	854	110	800	99	54	152	853	110	11	0	0	0	1	0
18	2424	T	G	NCR	-	-	0.0151	0	0	0	0.0017	0	663	64	32	103	593	73	652	64	32	103	591	73	10	0	0	0	1	0
19	2427	T	G	NCR	-	-	0.02	0	0	0.0094	0.0017	0	699	67	30	106	601	74	684	67	30	105	600	74	14	0	0	1	1	0
20	2435	T	G,-G	NCR	-	-	0.0119	0	0.0741	0.0319	0.0392	0.0323	674	58	27	94	510	62	666	58	25	91	490	60	8	0	2	3	20	2
21	2445	T	G	NCR	-	-	0.0247	0	0	0	0	0	608	55	20	79	450	63	591	55	20	79	450	63	15	0	0	0	0	0
22	2449	T	G	NCR	-	-	0.0134	0.0179	0	0	0	0	596	56	20	77	433	61	588	55	20	77	433	61	8	1	0	0	0	0
23	2479	T	G	NCR	-	-	0.0137	0	-	0	0	0	512	28	11	44	205	27	504	28	-	44	205	27	7	0	-	0	0	0
24	2481	T	G	NCR	-	-	0.0136	0	-	0	0.005	0	514	27	9	43	201	29	507	27	-	43	200	29	7	0	-	0	1	0
25	2482	A	G	NCR	-	-	0.0202	0.0741	-	0	0.0308	0.0714	595	27	9	41	195	28	582	25	-	41	188	25	12	2	-	0	6	2
26	2489	T	G	NCR	-	-	0.0495	-	-	-	0.0779	-	626	8	5	19	77	13	595	-	-	-	71	-	31	-	-	-	6	-
27	2497	A	G	NCR	-	-	0.0269	-	-	-	0.0408	-	484	11	4	16	49	11	471	-	-	-	47	-	13	-	-	-	2	-
28	2512	T	G	NCR	-	-	0.0104	0	-	0	0	0	674	26	15	33	113	23	667	26	-	33	113	23	7	0	-	0	0	0
29	2513	T	G	NCR	-	-	0.0124	0	-	0	0.009	0	725	27	15	32	111	24	714	27	-	32	110	24	9	0	-	0	1	0
30	2666	T	G	NCR	-	-	0.0167	-	-	-	-	-	418	3	0	1	9	4	411	-	-	-	-	-	7	-	-	-	-	-
31	2713	G	-A	NCR	DEL	-	0.0177	-	-	-	-	-	396	2	0	0	1	1	389	-	-	-	-	-	7	-	-	-	-	-
32	3187	T	G	RL2.1	L163R	nonsynonymous	0.0202	0	-	0	0	0	346	38	14	55	245	27	339	38	-	55	245	27	7	0	-	0	0	0
33	3235	T	G	RL2.1	V179G	nonsynonymous	0.017	0	-	0	0	0	470	34	10	40	210	25	462	34	-	40	210	25	8	0	-	0	0	0
34	3298	T	G	RL2.1	F200C	nonsynonymous	0.0247	0	-	0	0	-	445	26	7	28	160	18	434	26	-	28	160	-	11	0	-	0	0	-
35	3358	T	G	RL2.1	V220G	nonsynonymous	0.0175	-	-	-	0	-	401	14	3	12	66	7	394	-	-	-	66	-	7	-	-	-	0	-
36	4286	T	C	RL2.1	L488P	nonsynonymous	0.02	-	-	-	-	-	350	1	0	0	0	0	342	-	-	-	-	-	7	-	-	-	-	-
37	4355	A	C	RL2.1	E511A	nonsynonymous	0.0176	-	-	-	-	-	455	1	0	3	1	0	447	-	-	-	-	-	8	-	-	-	-	-
38	4370	A	C	RL2.1	Q516P	nonsynonymous	0.0131	-	-	-	-	-	536	2	0	3	1	1	529	-	-	-	-	-	7	-	-	-	-	-
39	4398	A	C	RL2.1	A525A	synonymous	0.0133	-	-	-	-	-	527	2	0	4	2	3	520	-	-	-	-	-	7	-	-	-	-	-
40	4405	A	C	RL2.1	K528Q	nonsynonymous	0.0177	-	-	-	-	-	564	5	0	7	3	4	554	-	-	-	-	-	10	-	-	-	-	-
41	4406	A	C	RL2.1	K528T	nonsynonymous	0.0188	-	-	-	-	-	532	5	0	7	3	4	522	-	-	-	-	-	10	-	-	-	-	-
42	4421	A	C	RL2.1	H533P	nonsynonymous	0.0202	-	-	-	-	-	594	5	1	10	7	6	582	-	-	-	-	-	12	-	-	-	-	-
43	4433	A	C	RL2.1	D537A	nonsynonymous	0.0189	-	-	-	-	-	583	8	2	9	13	4	572	-	-	-	-	-	11	-	-	-	-	-
44	4437	A	C	RL2.1	S538S	synonymous	0.0134	-	-	-	-	-	595	8	2	11	12	6	587	-	-	-	-	-	8	-	-	-	-	-
45	4480	A	C	RL2.1	T553P	nonsynonymous	0.0102	0	-	-	0	-	686	25	7	19	76	17	679	25	-	-	76	-	7	0	-	-	0	-
46	4534	A	C	RL2.1	T571P	nonsynonymous	0.0186	0	-	0.025	0.0077	0	808	33	17	40	130	24	793	33	-	39	129	24	15	0	-	1	1	0
47	4620	A	C	RL2.1	G599G	synonymous	0.0102	0	-	0	0	0	880	41	17	59	211	39	871	41	-	59	211	39	9	0	-	0	0	0
48	4624	A	C	RL2.1	R601R	synonymous	0.0109	0	-	0	0.0046	0	914	42	17	57	217	35	904	42	-	57	216	35	10	0	-	0	1	0
49	4678	A	C	RL2.1	R619R	synonymous	0.0117	0.0164	0	0	0	0	1193	61	29	77	330	46	1179	60	29	77	330	46	14	1	0	0	0	0
50	4682	A	C	RL2.1	K620T	nonsynonymous	0.0133	0	0	0	0.003	0	1132	63	29	74	332	43	1116	63	29	74	331	43	15	0	0	0	1	0
51	4709	A	C	RL2.1	E629A	nonsynonymous	0.0126	0	0	0	0	0	1189	49	28	77	318	42	1174	49	28	77	318	42	15	0	0	0	0	0
52	4741	A	C	RL2.1	T640P	nonsynonymous	0.0106	0	0	0	0	0	1414	61	28	82	359	44	1397	61	28	82	359	44	15	0	0	0	0	0
53	5017	T	G	RL2.1	W732G	nonsynonymous	0.0107	0	0	0	0	0	935	82	31	78	325	56	925	82	31	78	325	56	10	0	0	0	0	0
54	5045	T	G	RL2.1	F741C	nonsynonymous	0.0144	0	0	0	0	0	831	70	27	67	274	42	819	70	27	67	274	42	12	0	0	0	0	0
55	5060	T	G	RL2.1	L746R	nonsynonymous	0.0113	0	0	0	0.0041	0	798	70	25	59	246	44	789	70	25	59	245	44	9	0	0	0	1	0
56	5063	T	G	RL2.1	V747G	nonsynonymous	0.0103	0.0159	0	0	0.0044	0.0244	872	63	26	61	227	41	863	62	26	61	225	40	9	1	0	0	1	1
57	5087	T	G	RL2.1	L755R	nonsynonymous	0.0158	0	0	0	0	0	825	61	25	54	197	35	812	61	25	54	197	35	13	0	0	0	0	0
58	5094	T	G	RL2.1	S757S	synonymous	0.0109	0	0	0.0185	0	0	826	61	23	54	185	34	817	61	23	53	185	34	9	0	0	1	0	0
59	5104	T	G	RL2.1	W761G	nonsynonymous	0.0131	0	0	0	0	0	917	60	24	51	185	36	905	60	24	51	185	36	12	0	0	0	0	0
60	5149	T	G	RL2.1	*776E	nonsynonymous	0.0168	0	-	0	0	0	892	48	19	38	113	30	877	48	-	38	113	30	15	0	-	0	0	0
61	5165	T	G	NCR	-	-	0.0137	0.0606	-	0	0	0	946	33	11	32	68	21	933	31	-	32	68	21	13	2	-	0	0	0
62	5167	T	G	NCR	-	-	0.014	0	-	0	0	-	856	27	12	34	65	19	844	27	-	34	65	-	12	0	-	0	0	-
63	5168	T	G	NCR	-	-	0.0112	0	-	0	0	-	894	28	12	32	63	17	884	28	-	32	63	-	10	0	-	0	0	-
64	5169	T	G	NCR	-	-	0.0178	0	-	0.0323	0	-	955	25	12	31	62	17	938	25	-	30	62	-	17	0	-	1	0	-
65	5201	T	G	NCR	-	-	0.0145	-	-	0	0	-	896	19	9	24	44	14	883	-	-	24	44	-	13	-	-	0	0	-
66	5203	T	G	NCR	-	-	0.01	0	-	0	0	-	996	21	9	24	42	15	986	21	-	24	42	-	10	0	-	0	0	-
67	5306	T	G	NCR	-	-	0.0129	-	-	0	0	-	622	14	6	30	42	18	614	-	-	30	42	-	8	-	-	0	0	-
68	7720	G	+A	NCR	INS	-	0.1163	-	-	-	0.66	-	86	11	8	19	50	17	74	-	-	-	16	-	10	-	-	-	33	-
69	8349	C	+G	NCR	INS	-	0	0.0179	0.037	0.0167	0.0235	0	297	56	27	60	213	49	297	55	26	58	208	49	0	1	1	1	5	0
70	10057	A	C	UL1	S23S	synonymous	0.01	0	0	0	0	0	1099	107	41	106	403	129	1088	107	41	106	403	129	11	0	0	0	0	0
71	10109	A	C	UL1	K41Q	nonsynonymous	0.0154	0	0	0	0	0.0056	1172	201	83	206	715	178	1154	201	83	206	715	177	18	0	0	0	0	1
72	10175	A	C	UL1	N63H	nonsynonymous	0.0114	0	0	0	0.0024	0.005	1225	244	106	244	842	199	1211	244	106	244	840	198	14	0	0	0	2	1
73	10433	T	G	UL1	C149G	nonsynonymous	0.0019	0.0355	0	0.0305	0.0346	0.0175	2069	141	58	131	405	114	2063	136	58	127	389	111	4	5	0	4	14	2
74	10444	T	G	UL1	F152L	nonsynonymous	0.0118	0	0	0	0	0	2124	182	72	152	449	134	2099	182	72	152	449	134	25	0	0	0	0	0
75	10457	A	C	UL1	T157P	nonsynonymous	0.0042	0.0282	0.0395	0.0245	0.0308	0.0382	2149	177	76	163	422	131	2140	172	73	159	409	126	9	5	3	4	13	5
76	10692	T	G	UL2	L53V	nonsynonymous	0.0117	0	0.0116	0	0.0017	0	2389	269	86	244	603	184	2360	269	85	244	602	184	28	0	1	0	1	0
77	10806	A	C	UL2	M91L	nonsynonymous	0.0114	0.0036	0	0.0074	0.0046	0.0048	2623	279	144	272	656	207	2593	278	144	270	653	206	30	1	0	2	3	1
78	12319	G	-C,+C	NCR	DEL	-	0.1068	0.0963	0.0842	0.089	0.1054	0.2324	1891	187	95	191	294	142	1515	150	82	160	234	91	202	18	8	17	31	33
79	12384	T	G	NCR	-	-	0.0111	0	0	0	0	0	1717	202	101	209	337	161	1696	202	101	209	337	161	19	0	0	0	0	0
80	12662	A	C	UL4	I137M	nonsynonymous	0.0132	0	0	0	0	0	1974	308	176	278	711	215	1944	308	176	278	711	215	26	0	0	0	0	0
81	14793	T	G	UL5	Y330S	nonsynonymous	0.0023	0.0367	0.0205	0.0142	0.0149	0.0179	2994	300	146	282	875	223	2987	289	143	278	861	219	7	11	3	4	13	4
82	15756	T	G	UL5	Q9P	nonsynonymous	0.0041	0.0183	0.0169	0.0161	0.0283	0.0274	2440	109	59	124	424	73	2429	106	58	122	412	71	10	2	1	2	12	2
83	16415	T	G	UL6	F212L	nonsynonymous	0.0106	0	0	0	0	0	2075	334	205	300	999	243	2053	334	205	300	999	243	22	0	0	0	0	0
84	17586	A	C	UL6	T603P	nonsynonymous	0.0034	0.11	0.06	0.0693	0.125	0.0833	2053	100	50	101	184	96	2045	89	47	93	161	87	7	11	3	7	23	8
85	17648	A	C	UL6	A623A	synonymous	0.0108	0	0	0	0	0	2031	122	58	101	182	104	2008	122	58	101	182	104	22	0	0	0	0	0
86	17691	C	T	UL6	P638S	nonsynonymous	0.0009	0.0076	0	0.0194	0.044	0.0095	2256	131	59	103	182	105	2253	130	59	101	174	104	2	1	0	2	8	1
87	18184	A	C	UL7	R134R	synonymous	0.0112	0.0047	0	0	0.0027	0	2585	213	77	191	738	167	2555	212	77	191	736	167	29	1	0	0	2	0
88	18286	C	+T	UL7	INS	frameshift	0.0004	0.0048	0	0.0212	0.0193	0.024	2387	210	72	189	674	167	2386	209	72	185	661	163	1	1	0	4	13	4
89	18786	A	+G	NCR	INS	-	0.013	0	-	0.0208	0.0233	0	1535	49	18	48	172	34	1494	49	-	47	166	34	20	0	-	1	4	0
90	19974	A	G	UL8	H385H	synonymous	0.0059	0.0255	0.05	0.0574	0.0464	0.0106	1693	157	60	122	366	94	1682	153	57	115	349	93	10	4	3	7	17	1
91	20001	T	G	UL8	A376A	synonymous	0.0142	0	0	0	0.0027	0	1615	162	52	129	368	94	1590	162	52	129	367	94	23	0	0	0	1	0
92	20035	A	C	UL8	V365G	nonsynonymous	0.0115	0	0	0.0078	0.0053	0	1743	155	50	129	375	94	1723	155	50	128	373	94	20	0	0	1	2	0
93	20049	T	C	UL8	R360R	synonymous	0.0048	0.0223	0	0.0063	0.0212	0.0431	1454	179	63	159	424	116	1442	175	63	158	415	110	7	4	0	1	9	5
94	20077	A	C	UL8	V351G	nonsynonymous	0.0155	0.0064	0.0143	0	0.0099	0.0092	1746	156	70	157	403	109	1717	155	68	157	397	108	27	1	1	0	4	1
95	20087	A	C,T	UL8	-	-	0.0105	0.0168	0	0.0275	0.0242	0.0081	1807	179	81	182	454	123	1788	176	81	177	442	122	19	3	0	5	11	1
96	20142	C	+G	UL8	INS	frameshift	0.001	0.0142	0.0086	0.0052	0.0226	0.007	1996	211	116	192	530	143	1993	208	115	191	518	142	2	3	1	1	12	1
97	20230	A	C	UL8	F300C	nonsynonymous	0.0106	0	0	0	0	0	1696	219	107	197	584	159	1678	219	107	197	584	159	18	0	0	0	0	0
98	20288	T	G	UL8	T281P	nonsynonymous	0.0113	0	0.0169	0	0	0.0063	1852	231	118	238	623	158	1830	231	115	238	623	157	21	0	2	0	0	1
99	20354	A	C	UL8	F259V	nonsynonymous	0.0108	0	0	0	0.0015	0.006	1755	240	117	247	668	166	1735	240	117	247	667	165	19	0	0	0	1	1
100	20522	T	G	UL8	T203P	nonsynonymous	0.0102	0	0	0.0045	0.0014	0	2061	218	113	221	692	151	2035	218	113	220	690	151	21	0	0	1	1	0
101	20560	T	G	UL8	Q190P	nonsynonymous	0.0112	0	0	0.0049	0.0015	0	1967	193	106	204	679	144	1944	193	106	203	678	144	22	0	0	1	1	0
102	20725	T	G	UL8	K135T	nonsynonymous	0.0112	0	0	0	0	0	1072	118	61	113	502	79	1060	118	61	113	502	79	12	0	0	0	0	0
103	20731	A	C	UL8	V133G	nonsynonymous	0.0114	0	0	0.0092	0.0042	0	1053	105	56	109	481	78	1039	105	56	108	478	78	12	0	0	1	2	0
104	20741	T	G	UL8	T130P	nonsynonymous	0.0132	0.0101	0	0.0111	0.0045	0.0152	986	99	49	90	447	66	973	98	49	89	444	65	13	1	0	1	2	1
105	20815	A	C	UL8	V105G	nonsynonymous	0.0109	0	0	0.0159	0.0024	0	733	78	35	63	415	63	725	78	35	62	414	63	8	0	0	1	1	0
106	20818	C	A	UL8	C104F	nonsynonymous	0.0171	0	0	0	0	0	584	81	35	63	421	68	574	81	35	63	421	68	10	0	0	0	0	0
107	20914	T	G	UL8	Q72P	nonsynonymous	0.0103	0	0	0.0045	0.0014	0.0068	1263	201	108	221	727	147	1250	201	108	220	724	146	13	0	0	1	1	1
108	21000	T	G	UL8	A43A	synonymous	0.0228	0	0.0087	0	0.0015	0	1097	194	115	229	675	150	1072	194	114	229	674	150	25	0	1	0	1	0
109	21022	T	G	UL8	Y36S	nonsynonymous	0.0148	0	0	0	0.0016	0	945	190	113	234	638	141	931	190	113	234	637	141	14	0	0	0	1	0
110	21034	T	G	UL8	H32P	nonsynonymous	0.0153	0	0	0	0.0018	0	979	166	99	191	557	113	964	166	99	191	556	113	15	0	0	0	1	0
111	21214	C	-G	NCR	DEL	-	0.0351	-	-	-	-	-	57	4	7	10	19	10	53	-	-	-	-	-	2	-	-	-	-	-
112	21325	A	T	NCR	-	-	0.0039	0.0345	0	0.0536	0.0303	0.0222	510	58	30	56	132	45	508	56	30	53	128	44	2	2	0	3	4	1
113	21328	A	G	NCR	-	-	0.0019	0.0345	0	0.0517	0.0429	0.0208	524	58	31	58	140	48	523	56	31	55	134	47	1	2	0	3	6	1
114	21331	T	G	NCR	-	-	0	0.0303	0.0294	0.0441	0.0427	0.02	550	66	34	68	164	50	550	64	33	65	157	49	0	2	1	3	7	1
115	21369	A	C	UL9	F848C	nonsynonymous	0.0118	0	0	0	0.0026	0	679	142	69	133	380	103	671	142	69	133	379	103	8	0	0	0	1	0
116	21432	A	C	UL9	L827R	nonsynonymous	0.0118	0	0	0	0	0.0071	1016	198	97	163	577	141	1004	198	97	163	577	140	12	0	0	0	0	1
117	21443	A	C	UL9	A823A	synonymous	0.01	0.0051	0.0105	0	0.0017	0	1000	195	95	173	604	132	990	194	94	173	603	132	10	1	1	0	1	0
118	21524	A	C	UL9	F796L	nonsynonymous	0.0117	0	0	0	0	0	1110	221	115	201	779	172	1097	221	115	201	779	172	13	0	0	0	0	0
119	21525	A	C	UL9	F796C	nonsynonymous	0.0132	0	0	0	0.0013	0.006	985	215	117	195	771	167	972	215	117	195	770	166	13	0	0	0	1	1
120	21618	A	C	UL9	I765S	nonsynonymous	0.0177	0	0	0	0.0013	0.0063	1019	186	103	168	744	158	1000	186	103	168	741	157	18	0	0	0	1	1
121	21692	A	C	UL9	F740L	nonsynonymous	0.0115	0	0	0	0	0.0055	1480	207	114	197	868	182	1462	207	114	197	868	181	17	0	0	0	0	1
122	22016	G	A	UL9	P632P	synonymous	0.0484	0	0	0	0	0	2457	389	189	364	872	294	2336	389	189	364	872	294	119	0	0	0	0	0
123	23101	T	G	UL9	S271R	nonsynonymous	0.0115	0	0	0.0058	0.003	0	2264	325	153	347	1004	225	2234	324	153	344	995	225	26	0	0	2	3	0
124	24265	A	C	UL10	H137P	nonsynonymous	0.0107	0.0072	0	0.0068	0.0018	0	2345	278	161	292	1138	191	2320	276	161	290	1135	191	25	2	0	2	2	0
125	25174	A	C	UL10	H440P	nonsynonymous	0.0022	0	0.0111	0.0325	0.0129	0.0177	1797	146	90	154	543	113	1793	146	89	147	535	110	4	0	1	5	7	2
126	25364	A	C	NCR	-	-	0.0136	-	-	-	0.025	-	442	12	7	5	40	4	434	-	-	-	39	-	6	-	-	-	1	-
127	25367	G	-C	NCR	DEL	-	0.2325	-	-	-	0.129	-	456	13	7	3	31	2	241	-	-	-	21	-	106	-	-	-	4	-
128	25463	T	G	UL11	D94A	nonsynonymous	0.011	-	-	-	0	-	639	12	2	7	21	5	632	-	-	-	21	-	7	-	-	-	0	-
129	25477	T	G	UL11	P89P	synonymous	0.0271	-	-	-	-	-	701	7	0	7	15	4	681	-	-	-	-	-	19	-	-	-	-	-
130	25488	T	G	UL11	T86P	nonsynonymous	0.0134	-	-	-	-	-	749	7	0	8	13	3	739	-	-	-	-	-	10	-	-	-	-	-
131	25524	T	G	UL11	T74P	nonsynonymous	0.018	-	-	-	0	-	833	12	5	17	56	7	817	-	-	-	56	-	15	-	-	-	0	-
132	25622	T	G	UL11	E41A	nonsynonymous	0.014	0	-	0	0	0	1142	40	15	49	197	34	1126	40	-	49	197	34	16	0	-	0	0	0
133	25981	T	G	UL12	H520P	nonsynonymous	0.0121	-	-	0	0.025	0.0312	911	17	12	25	80	32	891	-	-	25	78	31	11	-	-	0	2	1
134	26246	A	C	UL12	W432G	nonsynonymous	0.0124	0.0088	0	0	0	0	1615	114	49	128	349	98	1595	113	49	128	349	98	20	1	0	0	0	0
135	26302	A	C	UL12	F413C	nonsynonymous	0.0104	0	0	0	0	0	1447	131	44	121	380	108	1432	131	44	121	380	108	15	0	0	0	0	0
136	26636	C	T	UL12	G302S	nonsynonymous	0.0021	0	0	0	0	0.9934	2413	194	126	187	647	151	2408	194	126	187	647	1	5	0	0	0	0	150
137	26962	T	G	UL12	H193P	nonsynonymous	0.0152	0.0085	0	0	0	0.0122	1249	117	40	101	433	82	1230	116	40	101	433	81	19	1	0	0	0	1
138	27028	T	G	UL12	D171A	nonsynonymous	0.0181	0	0.0152	0.0168	0.0018	0.0081	1108	134	66	119	564	124	1087	134	65	117	563	123	20	0	1	2	1	1
139	27121	T	G	UL12	H140P	nonsynonymous	0.013	0.0084	0	0.0165	0	0	1308	119	72	121	469	85	1291	118	72	119	469	85	17	1	0	2	0	0
140	27137	T	G	UL12	N135H	nonsynonymous	0.0132	0.0128	0.0339	0	0	0	1291	78	59	86	321	57	1274	77	57	86	321	57	17	1	2	0	0	0
141	27161	T	G	UL12	M127L	nonsynonymous	0.013	0	0	0	0.0032	0	1078	75	60	80	309	61	1064	75	60	80	308	61	14	0	0	0	1	0
142	27181	T	G	UL12	D120A	nonsynonymous	0.0103	0.0161	0	0	0.0037	0	1073	62	51	70	269	48	1061	61	51	70	268	48	11	1	0	0	1	0
143	27212	T	G	UL12	T110P	nonsynonymous	0.0114	0	0	0	0	0	963	63	50	69	259	48	952	63	50	69	259	48	11	0	0	0	0	0
144	27267	T	G	UL12	A91A	synonymous	0.0152	0	0	0	0	0	657	41	31	42	164	25	647	41	31	42	164	25	10	0	0	0	0	0
145	27313	T	G	UL12	H76P	nonsynonymous	0.0179	0	0	0	0.0076	0	448	32	25	33	131	26	440	32	25	33	130	26	8	0	0	0	1	0
146	27635	C	T	UL13	C507Y	nonsynonymous	0.0142	0	0	0	0.0017	0	1266	180	100	174	597	145	1248	180	100	174	596	145	18	0	0	0	1	0
147	27650	A	C	UL13	L502R	nonsynonymous	0.0074	0.0079	0	0.0081	0.0201	0.0217	1216	127	67	123	448	92	1207	126	67	122	439	90	9	1	0	1	9	2
148	27719	T	G	UL13	Y479S	nonsynonymous	0.0022	0.011	0	0	0.0128	0.0081	1383	182	82	162	624	124	1380	179	82	162	616	123	3	2	0	0	8	1
149	27870	G	A	UL13	L429F	nonsynonymous	0.0143	0	0	0	0	0	1961	410	171	366	1270	276	1933	410	171	366	1270	276	28	0	0	0	0	0
150	28023	C	A	UL13	G378W	nonsynonymous	0.0239	0	0	0	0	0	2637	406	184	389	1273	280	2566	406	184	389	1273	280	63	0	0	0	0	0
151	28115	C	T	UL13	G347D	nonsynonymous	0.0196	0	0	0	0	0	2757	391	168	387	1268	290	2700	391	168	387	1268	290	54	0	0	0	0	0
152	28233	T	G	UL13	N308H	nonsynonymous	0.0128	0.0051	0.0059	0	0.0008	0	2495	392	169	334	1217	306	2463	390	168	334	1215	306	32	2	1	0	1	0
153	28244	A	T	UL13	L304H	nonsynonymous	0.0144	0	0	0	0	0	2716	407	175	349	1233	311	2673	407	175	349	1233	311	39	0	0	0	0	0
154	28247	C	T	UL13	S303N	nonsynonymous	0.0151	0	0	0.0028	0	0	2786	404	179	358	1258	319	2742	404	179	357	1258	319	42	0	0	1	0	0
155	28635	C	T	UL13	A174T	nonsynonymous	0.0358	0	0	0	0	1	2374	286	112	235	705	183	2283	286	112	235	705	0	85	0	0	0	0	183
156	28686	C	T	UL13	G157R	nonsynonymous	0.2733	0.9957	0	0	0	0	2181	235	99	214	577	171	1570	0	99	214	577	171	596	234	0	0	0	0
157	28736	T	A	UL13	N140I	nonsynonymous	0.0138	0	0	0	0	0	2250	152	56	135	313	108	2213	152	56	135	313	108	31	0	0	0	0	0
158	28803	A	-G	UL13	DEL	frameshift	0.0498	0.0233	-	0	0.0159	0	2087	43	17	46	63	41	1961	42	-	46	62	41	104	1	-	0	1	0
159	28961	T	G	UL14	T203P	nonsynonymous	0.0102	0	0	0	0	0.0169	2249	65	33	75	196	59	2223	65	33	75	196	58	23	0	0	0	0	1
160	29165	G	T	UL14	L135M	nonsynonymous	0.02	0	0	0	0	0	2755	223	117	215	758	169	2700	223	117	215	758	169	55	0	0	0	0	0
161	29172	G	A	UL14	D132D	synonymous	0.033	0	0	0	0	0	2851	229	115	215	752	171	2757	229	115	215	752	171	94	0	0	0	0	0
162	29243	C	T	UL14	V109M	nonsynonymous	0.176	0	1	0	0	0	2914	267	136	254	851	183	2398	267	0	254	851	183	513	0	136	0	0	0
163	29327	C	T	UL14	V81M	nonsynonymous	0.0232	0	0	0	0	0	2839	221	118	240	787	162	2772	221	118	240	787	162	66	0	0	0	0	0
164	29391	C	T	UL14	A59A	synonymous	0.0052	0.0038	0	1	0	0	2676	260	142	255	806	190	2662	259	142	0	806	190	14	1	0	255	0	0
165	30071	G	A	UL15	R134H	nonsynonymous	0.0007	0	1	0	0	0.0031	3029	403	174	394	1115	319	3027	403	0	394	1115	318	2	0	174	0	0	1
166	30787	A	C	NCR	-	-	0.0122	0	0.0238	0.0133	0.0032	0	898	88	42	75	313	64	887	88	41	74	312	64	11	0	1	1	1	0
167	31460	T	G	UL16	T163P	nonsynonymous	0.0116	0	-	0	0.0092	0	1211	36	19	44	109	35	1197	36	-	44	108	35	14	0	-	0	1	0
168	31490	T	G	UL16	T153P	nonsynonymous	0.0112	-	-	0	0	0	1255	19	11	21	35	23	1241	-	-	21	35	23	14	-	-	0	0	0
169	31502	T	G	UL16	I149L	nonsynonymous	0.0151	0	-	0	0	0.0385	1190	26	14	32	57	26	1172	26	-	32	57	25	18	0	-	0	0	1
170	31520	T	G	UL16	T143P	nonsynonymous	0.0163	0	-	0.0278	0.0116	0	1229	26	14	36	86	25	1209	26	-	35	85	25	20	0	-	1	1	0
171	31543	T	G	UL16	H135P	nonsynonymous	0.011	0	-	0	0	0	1270	33	16	37	144	21	1255	33	-	37	144	21	14	0	-	0	0	0
172	31640	T	G	UL16	K103Q	nonsynonymous	0.0125	0	0	0	0.0044	0	1364	43	20	59	226	31	1347	43	20	59	225	31	17	0	0	0	1	0
173	31666	T	G	UL16	E94A	nonsynonymous	0.0106	0	-	0	0	0	1231	41	18	58	233	26	1218	41	-	58	233	26	13	0	-	0	0	0
174	31747	A	C	UL16	F67C	nonsynonymous	0.011	0	-	0	0	0	1087	23	14	40	212	21	1074	23	-	40	212	21	12	0	-	0	0	0
175	31799	T	G	UL16	N50H	nonsynonymous	0.0109	-	-	0	0	0	824	19	12	25	169	20	815	-	-	25	169	20	9	-	-	0	0	0
176	31908	A	C	UL16	P13P	synonymous	0.0129	-	-	-	0	-	542	7	5	4	49	5	535	-	-	-	49	-	7	-	-	-	0	-
177	31918	A	C	UL16	L10R	nonsynonymous	0.0131	-	-	-	0	-	534	4	5	1	42	5	526	-	-	-	42	-	7	-	-	-	0	-
178	32004	T	G	NCR	-	-	0.0163	-	-	-	0	-	612	10	4	5	49	8	601	-	-	-	49	-	10	-	-	-	0	-
179	32008	T	G	NCR	-	-	0.0251	-	-	-	0	-	637	11	4	6	56	10	620	-	-	-	56	-	16	-	-	-	0	-
180	32384	A	C	UL17	F589V	nonsynonymous	0.0125	-	-	0	0	-	1123	16	9	20	107	19	1109	-	-	20	107	-	14	-	-	0	0	-
181	32564	T	G	UL17	I529L	nonsynonymous	0.012	0	0	0	0	0	1667	69	29	60	217	61	1646	69	29	60	217	61	20	0	0	0	0	0
182	32658	C	G	UL17	A497A	synonymous	0.0011	0.0294	0	0	0.0244	0	1872	68	39	69	287	67	1869	66	39	69	280	67	2	2	0	0	7	0
183	32764	T	G	UL17	H462P	nonsynonymous	0.0102	0.0192	0	0	0	0	1768	52	28	49	239	51	1750	51	28	49	239	51	18	1	0	0	0	0
184	32812	T	G	UL17	Q446P	nonsynonymous	0.0103	0	0	0	0.0032	0	1646	77	43	62	317	61	1629	77	43	62	316	61	17	0	0	0	1	0
185	32833	T	G	UL17	H439P	nonsynonymous	0.0226	0	0	0.0164	0.0034	0	1639	65	39	61	298	56	1602	65	39	60	297	56	37	0	0	1	1	0
186	32922	G	C	UL17	G409G	synonymous	0.0006	0.029	0.0577	0.0149	0.0456	0.0357	1786	69	52	67	307	56	1785	67	49	66	293	54	1	2	3	1	14	2
187	33195	A	C	UL17	G318G	synonymous	0.0047	0.1053	0.0909	0.0571	0.0305	0.0476	1710	38	22	35	164	42	1702	34	20	32	159	40	8	4	2	2	5	2
188	33293	A	C	UL17	C286G	nonsynonymous	0.0101	0	0	0	0	0	1691	70	55	73	259	57	1673	70	55	73	259	57	17	0	0	0	0	0
189	33312	A	C	UL17	A279A	synonymous	0.0043	0.0563	0.02	0.0533	0.0478	0.0189	1610	71	50	75	230	53	1598	67	49	71	219	52	7	4	1	4	11	1
190	33315	G	T	UL17	R278R	synonymous	0	0.0533	0	0.0513	0.0415	0.0159	1808	75	55	78	241	63	1808	71	55	74	231	62	0	4	0	4	10	1
191	33361	A	C	UL17	L263W	nonsynonymous	0.0104	0	0	0	0	0	1639	51	33	58	163	45	1619	51	33	58	163	45	17	0	0	0	0	0
192	33455	T	G	UL17	I232L	nonsynonymous	0.0101	0	0	0.0238	0	0	1785	33	25	42	66	35	1762	33	25	41	66	35	18	0	0	1	0	0
193	33833	T	C	UL17	S106G	nonsynonymous	0.0053	0	0	0	0	1	2067	175	83	156	658	134	2052	175	83	156	658	0	11	0	0	0	0	134
194	34051	A	C	UL17	L33R	nonsynonymous	0.006	0.0052	0.0316	0.0104	0.0137	0.0083	2008	191	95	192	731	121	1995	190	92	190	721	120	12	1	3	2	10	1
195	34052	G	C	UL17	L33V	nonsynonymous	0	0.0051	0.03	0.0097	0.0132	0.0079	2067	198	100	206	759	127	2067	197	97	204	749	126	0	1	3	2	10	1
196	34054	C	G	UL17	C32S	nonsynonymous	0	0.0051	0.0306	0.0098	0.0133	0.0078	2006	195	98	204	752	129	2006	194	95	202	742	128	0	1	3	2	10	1
197	35895	A	C	UL18	L269R	nonsynonymous	0.012	0	0	0	0.0013	0	1411	181	106	202	760	157	1393	181	106	202	759	157	17	0	0	0	1	0
198	36582	T	G	UL18	Q40P	nonsynonymous	0.0101	0.025	0	0.0135	0.0037	0.0147	1675	80	30	75	270	68	1657	78	30	73	268	67	17	2	0	1	1	1
199	36700	T	G	UL18	M1L	nonsynonymous	0.0138	0	0	0	0	0	1232	80	43	73	188	49	1215	80	43	73	188	49	17	0	0	0	0	0
200	36736	T	G	NCR	-	-	0.0116	0	0	0	0	0.0345	1032	50	31	38	102	29	1019	50	31	38	102	28	12	0	0	0	0	1
201	36737	T	G	NCR	-	-	0.0135	0	0	0	0	0	1036	51	34	41	100	22	1022	51	34	41	100	22	14	0	0	0	0	0
202	36776	G	A	NCR	-	-	0.0313	0	-	0	0	0	1054	30	17	23	50	22	1021	30	-	23	50	22	33	0	-	0	0	0
203	36828	T	G	NCR	-	-	0.0178	-	-	-	-	-	785	4	0	0	4	3	771	-	-	-	-	-	14	-	-	-	-	-
204	36923	T	G	NCR	-	-	0.0123	-	-	-	-	-	651	7	1	0	9	5	643	-	-	-	-	-	8	-	-	-	-	-
205	36953	T	G	NCR	-	-	0.0103	-	-	-	-	-	679	5	1	0	5	5	671	-	-	-	-	-	7	-	-	-	-	-
206	37247	A	C	UL19	F1311C	nonsynonymous	0.0118	0	0	0	0	0	1359	134	76	134	579	86	1342	134	76	134	579	86	16	0	0	0	0	0
207	37358	A	C	UL19	F1274C	nonsynonymous	0.0104	0	0	0	0.0017	0	1533	132	64	122	579	91	1517	132	64	122	578	91	16	0	0	0	1	0
208	37709	A	C,G	UL19	-	-	0.0104	0.0504	0.1111	0.0568	0.0254	0.0133	2207	119	45	88	472	75	2183	113	40	81	460	74	23	6	5	5	12	1
209	38255	T	G	UL19	N975T	nonsynonymous	0.0112	0	-	0	0	0	1513	47	16	29	66	35	1496	47	-	29	66	35	17	0	-	0	0	0
210	38406	T	G	UL19	N925H	nonsynonymous	0.011	0	0	0	0	0	1816	47	22	48	180	29	1796	47	22	48	180	29	20	0	0	0	0	0
211	38875	C	T	UL19	A768A	synonymous	0.0865	1	0	0	0	0	2601	198	104	224	980	162	2376	0	104	224	980	162	225	198	0	0	0	0
212	39428	A	C	UL19	L584R	nonsynonymous	0.0102	0	0	0	0	0	1963	82	49	96	254	77	1941	82	49	96	254	77	20	0	0	0	0	0
213	39489	G	-A	UL19	DEL	frameshift	0.0005	0.029	0	0.0448	0.0503	0.0139	1982	69	50	67	179	72	1981	67	50	64	170	71	1	2	0	3	9	1
214	39490	A	+G	UL19	INS	frameshift	0.0044	0.0508	0	0.0169	0.0556	0.0182	1835	59	41	59	144	55	1827	56	41	58	136	54	8	3	0	1	8	1
215	39506	A	C	UL19	L558R	nonsynonymous	0.01	0	0	0	0	0	1793	55	33	54	121	47	1774	55	33	54	121	47	18	0	0	0	0	0
216	39863	T	G	UL19	Q439P	nonsynonymous	0.012	-	-	-	0.0455	-	1502	7	5	7	22	2	1484	-	-	-	21	-	18	-	-	-	1	-
217	40406	G	C	UL19	S258C	nonsynonymous	0.0004	0	0	0.0122	0.0277	0.0162	2540	230	132	246	973	185	2539	230	132	243	946	182	1	0	0	3	27	3
218	40409	G	C	UL19	P257R	nonsynonymous	0.0008	0.0044	0.0078	0.0131	0.0274	0.017	2429	226	128	229	949	176	2426	225	127	226	923	173	2	1	1	3	26	3
219	40410	G	C	UL19	P257A	nonsynonymous	0.0008	0.0045	0	0.0128	0.0285	0.0169	2493	224	126	235	946	177	2491	223	126	232	919	174	2	1	0	3	27	3
220	40413	G	C	UL19	Q256E	nonsynonymous	0	0.0087	0.0077	0.0128	0.0317	0.0176	2585	230	130	234	945	170	2585	228	129	231	915	167	0	2	1	3	30	3
221	40537	C	G	UL19	V214V	synonymous	0.0004	0.0119	0.0084	0.0141	0.0111	0.009	2712	253	119	284	1082	222	2711	250	118	280	1070	220	1	3	1	4	12	2
222	41331	T	G	NCR	-	-	0.011	0	0.0103	0	0	0.0067	1180	180	97	196	533	149	1167	180	96	196	533	148	13	0	1	0	0	1
223	41445	A	-C	NCR	DEL	-	0.0871	0	-	0	0.0118	-	620	24	10	29	85	16	533	24	-	29	84	-	54	0	-	0	1	-
224	41456	G	C	NCR	-	-	0.0198	-	-	-	-	-	610	10	2	11	19	9	595	-	-	-	-	-	12	-	-	-	-	-
225	41494	T	G	UL20	I215L	nonsynonymous	0.0104	0	-	0	0	0	771	44	14	42	102	24	763	44	-	42	102	24	8	0	-	0	0	0
226	41527	T	G	UL20	N204H	nonsynonymous	0.011	0	0	0	0	0	997	77	25	69	172	50	986	77	25	69	172	50	11	0	0	0	0	0
227	41566	T	G	UL20	M191L	nonsynonymous	0.0115	0	0	0.013	0	0	1130	93	35	77	223	71	1116	93	35	76	223	71	13	0	0	1	0	0
228	42365	A	-C,+C	NCR	DEL	-	0.0322	0.036	0.0469	0.0362	0.0331	0.0459	2487	417	192	387	997	283	2337	396	179	366	942	268	80	15	9	14	33	13
229	43115	G	A	UL21	G131D	nonsynonymous	0.0004	0	0.0104	0.012	0.0142	0.0115	2509	307	192	333	1201	262	2508	307	190	329	1184	259	1	0	2	4	17	3
230	43117	G	A	UL21	V132M	nonsynonymous	0	0	0.0054	0.012	0.0135	0.0115	2551	304	186	333	1188	260	2551	304	185	329	1172	257	0	0	1	4	16	3
231	43119	G	T	UL21	V132V	synonymous	0.0004	0	0.0053	0.0122	0.0137	0.0078	2521	296	187	329	1165	256	2520	296	186	325	1149	254	1	0	1	4	16	2
232	43120	C	A	UL21	L133I	nonsynonymous	0.0004	0	0	0.0122	0.0137	0.0116	2557	295	184	328	1165	258	2556	295	184	324	1149	255	1	0	0	4	16	3
233	43121	T	G	UL21	L133R	nonsynonymous	0.0016	0	0.0053	0.0122	0.0137	0.0116	2518	299	187	329	1173	259	2514	299	186	325	1156	256	4	0	1	4	16	3
234	43122	A	C	UL21	L133L	synonymous	0.0029	0	0.0055	0.0124	0.0137	0.0118	2452	292	182	323	1166	254	2444	292	181	319	1149	251	7	0	1	4	16	3
235	43124	T	C	UL21	I134T	nonsynonymous	0.002	0	0.0055	0.0125	0.0138	0.012	2450	294	183	319	1156	249	2445	294	182	315	1140	246	5	0	1	4	16	3
236	43126	T	C	UL21	S135P	nonsynonymous	0.0037	0.0035	0.0056	0.0097	0.015	0.0124	2405	283	179	310	1136	242	2395	282	178	307	1119	238	9	1	1	3	17	3
237	43133	T	+G	UL21	INS	frameshift	0.0004	0.0302	0.0057	0.0166	0.0243	0.0129	2490	265	174	301	1070	232	2489	257	173	295	1044	229	1	8	1	5	26	3
238	43714	G	C	UL21	A331P	nonsynonymous	0.0004	0.0214	0	0.0184	0.0148	0.0168	2323	140	73	163	540	119	2322	137	73	160	532	117	1	3	0	3	8	2
239	45672	A	G	UL22	L453P	nonsynonymous	0.0013	0.0169	0.0099	0.0122	0.0129	0.0198	2289	236	101	245	699	202	2285	231	99	242	690	198	3	4	1	3	9	4
240	45735	T	G	UL22	D432A	nonsynonymous	0.0108	0	0.0102	0	0.0062	0	2215	226	98	224	648	181	2190	226	97	224	644	181	24	0	1	0	4	0
241	46590	T	G	UL22	H147P	nonsynonymous	0.0127	0	0	0	0	0	711	31	20	38	152	39	702	31	20	38	152	39	9	0	0	0	0	0
242	46603	T	G	UL22	K143Q	nonsynonymous	0.0156	-	-	0	0	0	640	17	12	24	102	32	630	-	-	24	102	32	10	-	-	0	0	0
243	46641	T	G	UL22	E130A	nonsynonymous	0.0155	-	-	-	-	-	646	1	1	3	7	4	636	-	-	-	-	-	10	-	-	-	-	-
244	46993	A	C	UL22	L13V	nonsynonymous	0.0151	0	0	0	0	0	1126	74	24	91	262	46	1109	74	24	91	262	46	17	0	0	0	0	0
245	46994	A	C	UL22	I12M	nonsynonymous	0.0161	0	0	0	0	0	1056	76	25	89	262	44	1039	76	25	89	262	44	17	0	0	0	0	0
246	46995	A	C	UL22	I12S	nonsynonymous	0.0113	0	0	0	0	0	1061	74	24	95	268	45	1049	74	24	95	268	45	12	0	0	0	0	0
247	47028	A	C	UL22	M1R	nonsynonymous	0.0106	0	0	0	0.0049	0	1127	66	23	74	203	37	1115	66	23	74	202	37	12	0	0	0	1	0
248	47046	A	C	NCR	-	-	0.0108	0	0	0.0132	0	0	1115	70	25	76	180	41	1103	70	25	75	180	41	12	0	0	1	0	0
249	47507	G	A	UL23	D313D	synonymous	0.0108	0	0	0	0.0017	0	2122	162	61	154	577	110	2098	162	61	154	576	110	23	0	0	0	1	0
250	47598	T	G	UL23	H283P	nonsynonymous	0.0161	0	0	0	0.0025	0	1920	126	58	123	397	93	1888	126	58	123	396	93	31	0	0	0	1	0
251	47666	T	C	UL23	G260G	synonymous	0.0047	0.0222	0	0.0213	0.0431	0.0366	1925	90	35	94	255	82	1915	88	35	92	244	79	9	2	0	2	11	3
252	47866	T	G	UL23	I194L	nonsynonymous	0.0127	0	0	0	0	0	2127	152	64	157	358	105	2100	152	64	157	358	105	27	0	0	0	0	0
253	47950	T	G	UL23	I166L	nonsynonymous	0.0102	0.0078	0.0167	0.0085	0	0	2159	129	60	117	208	92	2134	128	59	116	208	92	22	1	1	1	0	0
254	47974	T	G	UL23	T158P	nonsynonymous	0.0127	0.0169	0.0328	0.0177	0.0097	0	2118	118	61	113	207	75	2090	115	59	111	203	75	27	2	2	2	2	0
255	48132	T	C	UL23	H105R	nonsynonymous	0.0042	0.0098	0.0119	0.0187	0.0116	0.0185	2369	205	84	214	601	162	2355	202	83	210	592	159	10	2	1	4	7	3
256	48142	T	G	UL23	T102P	nonsynonymous	0.0037	0.0349	0.069	0.0491	0.0232	0.0576	2465	172	87	163	517	139	2456	165	81	155	504	131	9	6	6	8	12	8
257	48174	A	C	UL23	L91R	nonsynonymous	0.0064	0.0176	0.0337	0.026	0.02	0.0299	2491	227	89	231	699	167	2475	222	86	225	685	162	16	4	3	6	14	5
258	48177	A	C	UL23	V90G	nonsynonymous	0.004	0.022	0.0108	0.0226	0.0348	0.0289	2496	227	93	221	719	173	2483	222	92	215	693	167	10	5	1	5	25	5
259	48992	G	+A	UL24	INS	frameshift	0.0006	0.069	0.0755	0.036	0.0675	0.1059	1627	87	53	111	326	85	1626	81	49	107	304	76	1	6	4	4	22	9
260	49004	T	+C	UL24	INS	frameshift	0.0034	0.0274	0	0.0202	0.0524	0.0571	1480	73	45	99	267	70	1474	71	45	97	253	66	5	2	0	2	14	4
261	49033	T	G	UL24	S218S	synonymous	0.01	0.0328	0.0526	0.0448	0.0103	0.0189	1601	61	38	67	194	53	1582	59	36	64	192	52	16	2	2	3	2	1
262	49068	A	C	UL24	Q230P	nonsynonymous	0.0106	0.02	0.0244	0	0.0068	0	1703	50	41	60	147	46	1685	49	40	60	146	46	18	1	1	0	1	0
263	49072	A	C	UL24	L231F	nonsynonymous	0.0018	0.0222	0.0333	0.02	0.0569	0.0638	1624	45	30	50	123	47	1620	44	29	49	116	44	3	1	1	1	7	3
264	49075	A	C	UL24	P232P	synonymous	0.0029	0.1176	0.069	0.0417	0.036	0.125	1708	34	29	48	111	48	1703	30	27	46	107	42	5	4	2	2	4	6
265	49086	A	C	UL24	Q236P	nonsynonymous	0.0136	0	0	0	0	0	1614	74	51	74	167	68	1592	74	51	74	167	68	22	0	0	0	0	0
266	49087	A	C	UL24	Q236H	nonsynonymous	0.0119	0	0	0	0	0	1507	65	45	68	156	64	1488	65	45	68	156	64	18	0	0	0	0	0
267	49088	A	C	UL24	T237P	nonsynonymous	0.0026	0.0909	0.0588	0.0392	0.0526	0.1522	1535	55	34	51	114	47	1528	50	32	49	108	38	4	5	2	2	6	7
268	49358	A	C	NCR	-	-	0.0133	0	-	0	0	0	1280	28	9	24	79	30	1263	28	-	24	79	30	17	0	-	0	0	0
269	49369	A	C	NCR	-	-	0.0216	0	-	0	0	0	1299	35	11	33	118	35	1270	35	-	33	118	35	28	0	-	0	0	0
270	49381	A	C	NCR	-	-	0.0124	0	-	0	0	0	1286	38	11	36	134	38	1267	38	-	36	134	38	16	0	-	0	0	0
271	49747	T	G	UL25	L98R	nonsynonymous	0.0224	-	-	-	0	0	1249	16	6	13	109	20	1221	-	-	-	109	20	28	-	-	-	0	0
272	49846	T	G	UL25	L131R	nonsynonymous	0.0101	0	-	-	0	-	1488	22	9	14	72	16	1473	22	-	-	72	-	15	0	-	-	0	-
273	49861	T	G	UL25	M136R	nonsynonymous	0.0166	0	-	0	0	0	1505	33	12	24	101	23	1480	33	-	24	101	23	25	0	-	0	0	0
274	49873	T	G	UL25	I140S	nonsynonymous	0.0114	0	0	0	0	0	1495	53	21	50	159	35	1478	53	21	50	159	35	17	0	0	0	0	0
275	50194	A	C	UL25	H247P	nonsynonymous	0.0133	0.0102	0.0053	0.0031	0.0033	0.0236	2102	295	190	326	1209	212	2073	292	189	325	1203	207	28	3	1	1	4	5
276	50254	T	C	UL25	L267P	nonsynonymous	0.0027	0.0045	0	0.0048	0.0107	0	2255	223	134	210	1031	177	2248	222	134	209	1020	177	6	1	0	1	11	0
277	50350	T	G	UL25	F299C	nonsynonymous	0.0108	0	0	0.004	0.0021	0	2219	226	132	249	963	177	2195	226	132	248	961	177	24	0	0	1	2	0
278	50472	C	-A	UL25	DEL	frameshift	0.0004	0.0049	0.0087	0.0088	0.0127	0.006	2569	206	115	228	866	168	2567	205	114	226	855	167	1	1	1	2	11	1
279	50773	T	G	UL25	L440R	nonsynonymous	0.012	0.0035	0.0114	0.0029	0.0012	0	2242	287	176	342	827	224	2214	286	174	341	826	224	27	1	2	1	1	0
280	50911	T	G	UL25	V486G	nonsynonymous	0.0034	0.0052	0.0233	0.0128	0.0186	0.0184	2049	193	129	234	538	163	2039	190	126	231	528	160	7	1	3	3	10	3
281	50914	T	G	UL25	V487G	nonsynonymous	0.0019	0	0.0079	0.0088	0.0217	0.0118	2110	193	127	227	554	169	2105	193	126	225	542	167	4	0	1	2	12	2
282	51410	C	+T	NCR	INS	-	0.0482	0.0254	0.0429	0.036	0.0326	0.0341	1806	118	70	139	430	88	1681	114	67	131	405	85	87	3	3	5	14	3
283	51449	A	C	UL26	M1L	nonsynonymous	0.0111	0	0.0123	0.0062	0	0	1618	130	81	162	474	110	1599	130	80	161	474	110	18	0	1	1	0	0
284	51893	G	A	UL26	V149I	nonsynonymous	0	0.0059	0.0154	0.0102	0.019	0.0069	2031	170	65	196	685	144	2031	169	64	194	672	143	0	1	1	2	13	1
285	51894	T	G	UL26	V149G	nonsynonymous	0.0021	0.0062	0.0152	0.0108	0.0167	0.0072	1924	162	66	185	659	139	1918	161	65	183	648	138	4	1	1	2	11	1
286	51899	C	A	UL26	L151M	nonsynonymous	0.0005	0.006	0.0147	0.0104	0.0146	0.0072	2063	168	68	193	686	139	2062	167	67	191	676	138	1	1	1	2	10	1
287	51900	T	C	UL26	L151P	nonsynonymous	0.0015	0.0061	0.0149	0.0161	0.0151	0.0075	1958	163	67	186	661	134	1955	162	66	183	651	133	3	1	1	3	10	1
288	52488	A	C	UL26.5	Q41P	nonsynonymous	0.0111	0	-	0	0	0	1435	29	11	28	72	26	1412	29	-	28	72	26	16	0	-	0	0	0
289	52545	A	C	UL26.5	H60P	nonsynonymous	0.0137	-	-	-	0	-	1311	17	10	17	42	10	1293	-	-	-	42	-	18	-	-	-	0	-
290	52563	A	C	UL26.5	Q66P	nonsynonymous	0.0158	0	-	-	0.0156	-	1266	20	12	19	64	16	1245	20	-	-	63	-	20	0	-	-	1	-
291	52608	T	G	UL26.5	F81C	nonsynonymous	0.0114	0	-	0.0435	0	0	1049	24	12	23	88	24	1037	24	-	22	88	24	12	0	-	1	0	0
292	52624	A	C	UL26.5	P86P	synonymous	0.0105	0	-	-	0	0.0455	1047	21	11	17	82	22	1036	21	-	-	82	21	11	0	-	-	0	1
293	52626	T	G	UL26.5	L87R	nonsynonymous	0.014	0.0417	-	-	0	0	926	24	12	18	84	24	909	23	-	-	84	24	13	1	-	-	0	0
294	52647	T	G	UL26.5	L94W	nonsynonymous	0.0141	-	-	0	0.0115	0	990	19	12	20	87	25	976	-	-	20	86	25	14	-	-	0	1	0
295	52650	T	G	UL26.5	V95G	nonsynonymous	0.014	0	-	0	0	0	1000	20	12	22	84	26	986	20	-	22	84	26	14	0	-	0	0	0
296	52705	T	G	UL26.5	P113P	synonymous	0.0281	-	-	0	0.0109	0	818	18	11	24	92	28	795	-	-	24	91	28	23	-	-	0	1	0
297	52751	T	G	UL26.5	S129A	nonsynonymous	0.0106	-	-	0	0	0	754	13	9	20	72	21	745	-	-	20	72	21	8	-	-	0	0	0
298	52763	T	G	UL26.5	C133G	nonsynonymous	0.0124	-	-	-	0	0	725	13	9	18	82	21	716	-	-	-	82	21	9	-	-	-	0	0
299	52809	A	G	UL26.5	E148G	nonsynonymous	0.0202	-	-	-	0	-	595	9	7	11	69	19	583	-	-	-	69	-	12	-	-	-	0	-
300	52813	T	G	UL26.5	A149A	synonymous	0.0155	-	-	-	0.0167	-	517	8	6	13	60	17	508	-	-	-	59	-	8	-	-	-	1	-
301	52816	A	G	UL26.5	R150R	synonymous	0.0219	-	-	-	0	-	549	8	6	13	59	16	535	-	-	-	59	-	12	-	-	-	0	-
302	52828	C	G	UL26.5	R154R	synonymous	0.0211	-	-	-	0	-	665	6	2	6	20	3	650	-	-	-	20	-	14	-	-	-	0	-
303	52833	T	G	UL26.5	V156G	nonsynonymous	0.0068	-	-	-	-	-	592	3	2	4	13	5	587	-	-	-	-	-	4	-	-	-	-	-
304	52840	T	G	UL26.5	S158S	synonymous	0.014	-	-	-	-	-	500	1	0	3	11	2	493	-	-	-	-	-	7	-	-	-	-	-
305	52848	C	G	UL26.5	A161G	nonsynonymous	0.0064	-	-	-	-	-	629	3	0	9	12	3	625	-	-	-	-	-	4	-	-	-	-	-
306	52893	T	G	UL26.5	M176R	nonsynonymous	0.0117	-	-	-	0.0123	0	766	15	8	16	81	21	757	-	-	-	80	21	9	-	-	-	1	0
307	52902	T	G	UL26.5	V179G	nonsynonymous	0.0129	-	-	-	0	0	773	12	7	15	82	20	763	-	-	-	82	20	10	-	-	-	0	0
308	52923	T	G	UL26.5	L186R	nonsynonymous	0.0124	-	-	-	0.0278	-	725	13	9	12	72	18	716	-	-	-	70	-	9	-	-	-	2	-
309	52957	T	G	UL26.5	Y197*	nonsense	0.0178	0	-	-	0.0274	0.0833	618	21	11	14	73	24	607	21	-	-	71	22	11	0	-	-	2	2
310	53069	A	C	UL26.5	S235R	nonsynonymous	0.0294	-	-	-	-	-	238	1	0	1	1	0	231	-	-	-	-	-	7	-	-	-	-	-
311	53146	A	C	UL26.5	P260P	synonymous	0.0448	-	-	-	-	-	201	0	0	0	0	1	192	-	-	-	-	-	9	-	-	-	-	-
312	53164	A	C	UL26.5	P266P	synonymous	0.0793	-	-	-	-	-	227	4	0	2	4	3	209	-	-	-	-	-	18	-	-	-	-	-
313	53174	A	C	UL26.5	T270P	nonsynonymous	0.0283	-	-	-	-	-	247	5	0	5	8	5	240	-	-	-	-	-	7	-	-	-	-	-
314	53225	A	C	UL26.5	T287P	nonsynonymous	0.0362	-	-	-	0	-	359	14	5	8	47	6	346	-	-	-	47	-	13	-	-	-	0	-
315	53235	A	C	UL26.5	Q290P	nonsynonymous	0.0225	0	-	-	0	-	355	20	6	10	54	8	347	20	-	-	54	-	8	0	-	-	0	-
316	53249	A	C	UL26.5	N295H	nonsynonymous	0.0186	0	-	-	0	-	377	25	7	11	60	11	370	25	-	-	60	-	7	0	-	-	0	-
317	53322	A	C	UL26.5	D319A	nonsynonymous	0.0231	0	-	-	0	-	432	39	10	13	96	14	422	39	-	-	96	-	10	0	-	-	0	-
318	53356	A	C	UL26.5	*330C	nonsynonymous	0.0143	0	-	-	0	-	490	42	11	12	97	14	481	42	-	-	97	-	7	0	-	-	0	-
319	53448	C	+T	NCR	INS	-	0.0415	0.0233	-	-	0	-	698	43	17	11	50	12	654	42	-	-	50	-	29	1	-	-	0	-
320	53521	T	+G	NCR	INS	-	0.0733	0.125	-	-	-	-	655	24	12	10	11	7	550	18	-	-	-	-	48	3	-	-	-	-
321	53541	A	C	NCR	-	-	0.0281	0	-	-	0	-	499	31	12	16	32	14	484	31	-	-	32	-	14	0	-	-	0	-
322	53607	A	G	NCR	-	-	0.0159	0	0.0244	0.0132	0	0	439	99	41	76	229	57	427	99	40	75	229	57	7	0	1	1	0	0
323	53659	C	+A,-A,+AA	NCR	INS	-	0.1054	0.0936	0.8312	0.3235	0.4515	0.123	569	171	77	170	392	122	417	143	10	100	49	97	60	16	64	55	177	15
324	54253	T	G	UL27	M731L	nonsynonymous	0.0137	0.0031	0	0.0101	0.0011	0	2556	322	145	298	919	239	2521	321	145	294	918	239	35	1	0	3	1	0
325	54262	T	G	UL27	N728H	nonsynonymous	0.0117	0	0	0	0.0011	0	2564	314	146	285	908	229	2533	314	146	285	907	229	30	0	0	0	1	0
326	55946	T	G	UL27	K166N	nonsynonymous	0.0105	0	0	0	0	0	1912	261	131	282	893	220	1891	261	131	282	893	220	20	0	0	0	0	0
327	56382	A	C	UL27	L21W	nonsynonymous	0.0152	0	-	0	0	0	1314	31	17	39	102	27	1294	31	-	39	102	27	20	0	-	0	0	0
328	56416	A	C,G	UL27	-	-	0.014	0.0351	0.1316	0	0.0459	0.0208	1359	57	38	70	196	48	1338	54	33	70	187	47	19	2	5	0	9	1
329	56461	C	A	UL28	G783V	nonsynonymous	0.0006	0.0159	0	0.0366	0.0286	0.0152	1601	63	47	82	315	66	1600	62	47	79	306	65	1	1	0	3	9	1
330	56466	G	-T	UL28	DEL	frameshift	0.0012	0.0303	0.0217	0.013	0.0288	0	1658	66	46	77	313	65	1656	64	45	76	304	65	2	2	1	1	9	0
331	56467	T	G	UL28	H781P	nonsynonymous	0.0025	0.0172	0	0.0282	0.0534	0.0328	1577	58	40	71	281	61	1572	57	40	69	266	59	4	1	0	2	15	2
332	56540	A	G	UL28	Y757H	nonsynonymous	0.0038	0.0163	0	0.0219	0.0162	0.0091	1822	123	71	137	555	110	1815	121	71	134	546	109	7	2	0	3	9	1
333	56542	A	T	UL28	V756D	nonsynonymous	0.0017	0.0165	0	0.0216	0.0154	0.0085	1805	121	73	139	586	118	1802	119	73	136	576	117	3	2	0	3	9	1
334	56544	C	T	UL28	V755V	synonymous	0	0.0154	0	0.0213	0.0132	0.0083	1830	130	73	141	607	121	1830	128	73	138	599	120	0	2	0	3	8	1
335	56939	T	G	UL28	N624H	nonsynonymous	0.0126	0.0069	0	0	0.0015	0.0086	1352	144	75	139	649	116	1333	142	75	139	648	115	17	1	0	0	1	1
336	56963	T	G	UL28	T616P	nonsynonymous	0.0111	0.0084	0	0	0	0.0103	1352	119	61	128	539	97	1336	118	61	128	539	96	15	1	0	0	0	1
337	56987	T	G	UL28	N608H	nonsynonymous	0.0141	0	0	0	0	0	1276	103	50	114	458	93	1257	103	50	114	458	93	18	0	0	0	0	0
338	57011	T	G	UL28	T600P	nonsynonymous	0.0111	0	0	0	0.0047	0.0227	1264	97	44	112	427	88	1250	97	44	112	425	86	14	0	0	0	2	2
339	57017	T	G	UL28	S598R	nonsynonymous	0.0123	0	0.0222	0	0	0	1298	105	45	114	446	88	1281	105	44	114	446	88	16	0	1	0	0	0
340	57040	T	G	UL28	Q590P	nonsynonymous	0.0107	0.0114	0	0	0	0	1305	88	41	100	404	73	1291	87	41	100	404	73	14	1	0	0	0	0
341	57116	T	G	UL28	T565P	nonsynonymous	0.0121	0	0	0	0	0	1241	66	23	68	304	58	1226	66	23	68	304	58	15	0	0	0	0	0
342	57143	A	-GC	UL28	DEL	frameshift	0.0064	0.038	0	0.0353	0.0198	0	1243	79	30	85	354	73	1234	76	30	82	347	73	8	3	0	3	7	0
343	57356	A	C	UL28	W485G	nonsynonymous	0.0156	-	-	0	0	-	639	16	10	27	66	14	629	-	-	27	66	-	10	-	-	0	0	-
344	57456	A	C	UL28	R451R	synonymous	0.0168	-	-	-	0	-	417	13	8	9	24	7	410	-	-	-	24	-	7	-	-	-	0	-
345	57491	T	G	UL28	K440Q	nonsynonymous	0.0121	0	-	0	0	-	577	27	16	24	67	19	570	27	-	24	67	-	7	0	-	0	0	-
346	57520	A	C	UL28	M430R	nonsynonymous	0.0269	0	-	0	0	0	634	42	19	32	131	26	616	42	-	32	131	26	17	0	-	0	0	0
347	57529	A	C	UL28	L427R	nonsynonymous	0.0116	0	-	0	0	0	687	45	19	34	137	29	679	45	-	34	137	29	8	0	-	0	0	0
348	57541	A	C	UL28	L423R	nonsynonymous	0.0125	0	0	0	0.0132	0.0333	721	45	26	39	152	30	711	45	26	39	150	29	9	0	0	0	2	1
349	57557	A	C	UL28	C418G	nonsynonymous	0.0149	0	0	0.0222	0	0	808	57	31	45	188	38	796	57	31	44	188	38	12	0	0	1	0	0
350	57583	A	C	UL28	L409W	nonsynonymous	0.0217	0	0	0	0	0	920	99	53	82	315	64	900	99	53	82	315	64	20	0	0	0	0	0
351	57598	A	C	UL28	L404R	nonsynonymous	0.0148	0	0	0.0125	0	0	1012	102	55	80	330	61	997	102	55	79	330	61	15	0	0	1	0	0
352	57712	A	C	UL28	F366C	nonsynonymous	0.0101	0	0	0	0	0	1484	162	77	129	607	98	1469	162	77	129	607	98	15	0	0	0	0	0
353	57745	A	C	UL28	F355C	nonsynonymous	0.0127	0.0065	0	0	0	0	1420	155	66	124	614	102	1402	154	66	124	614	102	18	1	0	0	0	0
354	57787	A	C	UL28	L341W	nonsynonymous	0.0149	0	0	0	0.0031	0	1411	153	64	115	635	97	1390	153	64	115	633	97	21	0	0	0	2	0
355	58075	T	G	UL28	H245P	nonsynonymous	0.0068	0.0508	0.0612	0.0476	0.0129	0.0323	2052	118	49	105	466	93	2037	112	46	100	460	90	14	6	3	5	6	3
356	58081	A	G	UL28	L243P	nonsynonymous	0.0029	0.0273	0	0.0102	0.0263	0.0244	2073	110	44	98	418	82	2067	107	44	97	407	80	6	3	0	1	11	2
357	58331	T	G	UL28	T160P	nonsynonymous	0.0112	0	0.0294	0	0.0095	0	1969	81	34	60	210	42	1945	81	33	60	207	42	22	0	1	0	2	0
358	58771	T	G	UL28	Q13P	nonsynonymous	0.0173	0	0	0	0.0017	0	1038	62	38	76	578	70	1020	62	38	76	577	70	18	0	0	0	1	0
359	58810	T	G	NCR	-	-	0.0103	0	0	0	0	0	1170	70	42	78	467	61	1157	70	42	78	467	61	12	0	0	0	0	0
360	58822	T	G	NCR	-	-	0.0112	0	0	0	0	0	1250	86	46	95	505	68	1236	86	46	95	505	68	14	0	0	0	0	0
361	58842	T	G	NCR	-	-	0.0155	0.0112	0	0	0	0	1419	89	42	97	464	64	1397	88	41	97	464	64	22	1	0	0	0	0
362	58880	T	G	NCR	-	-	0.0133	0	0	0	0	0	1431	89	39	94	394	55	1412	89	39	94	394	55	19	0	0	0	0	0
363	58904	T	G	NCR	-	-	0.0107	0	0	0	0	0	1214	97	34	94	381	57	1200	97	34	94	381	57	13	0	0	0	0	0
364	58905	T	G	NCR	-	-	0.0149	0	0	0	0	0.0189	1277	100	36	86	361	53	1258	100	36	86	361	52	19	0	0	0	0	1
365	59032	A	C	NCR	-	-	0.0124	0	0	0	0	0	645	67	24	47	194	34	637	67	24	47	194	34	8	0	0	0	0	0
366	59056	A	C	NCR	-	-	0.0199	0	-	0	0	0	402	41	17	33	117	21	394	41	-	33	117	21	8	0	-	0	0	0
367	59057	A	C	NCR	-	-	0.0221	0	-	0	0.0085	0	408	40	17	33	118	21	399	40	-	33	117	21	9	0	-	0	1	0
368	59258	A	C	UL29	C1149G	nonsynonymous	0.0134	0	0	0	0	0	818	89	54	101	312	67	807	89	54	101	312	67	11	0	0	0	0	0
369	59263	A	C	UL29	F1147C	nonsynonymous	0.0119	0	0	0	0	0	839	92	56	105	338	70	828	92	56	105	338	70	10	0	0	0	0	0
370	59271	A	C	UL29	F1144L	nonsynonymous	0.0137	0	0	0.0089	0.0029	0	950	91	57	112	346	72	937	91	57	111	345	72	13	0	0	1	1	0
371	59272	A	C	UL29	F1144C	nonsynonymous	0.0111	0	0	0.0088	0	0	898	99	57	114	362	79	888	99	57	113	362	79	10	0	0	1	0	0
372	59332	A	C	UL29	V1124G	nonsynonymous	0.0161	0	0	0	0.0041	0	1180	132	71	143	483	101	1160	132	71	143	480	101	19	0	0	0	2	0
373	59338	A	C	UL29	L1122R	nonsynonymous	0.0173	0	0	0	0	0	1158	141	69	154	525	113	1138	141	69	154	525	113	20	0	0	0	0	0
374	59377	A	C	UL29	L1109R	nonsynonymous	0.0167	0.007	0	0.0062	0	0	1256	143	69	160	556	112	1235	142	69	159	556	112	21	1	0	1	0	0
375	59398	A	C	UL29	M1102R	nonsynonymous	0.0134	0	0	0.006	0	0.0077	1343	155	73	167	606	130	1325	155	73	166	606	129	18	0	0	1	0	1
376	59413	A	C	UL29	L1097R	nonsynonymous	0.0121	0.0067	0	0	0	0	1321	150	69	166	619	128	1304	149	69	166	619	128	16	1	0	0	0	0
377	59428	A	C	UL29	L1092R	nonsynonymous	0.0124	0	0	0	0	0	1533	154	62	168	663	130	1513	154	62	168	663	130	19	0	0	0	0	0
378	59437	A	C	UL29	L1089R	nonsynonymous	0.0104	0	0.0161	0	0	0	1539	153	62	165	659	130	1523	153	61	165	659	130	16	0	1	0	0	0
379	59476	A	C	UL29	L1076R	nonsynonymous	0.0203	0	0.0169	0	0.0014	0	1622	164	59	164	708	133	1589	164	58	164	707	133	33	0	1	0	1	0
380	59485	A	C	UL29	V1073G	nonsynonymous	0.0131	0.0062	0	0	0.0015	0	1601	161	58	155	689	134	1580	160	58	155	687	134	21	1	0	0	1	0
381	59531	A	C	UL29	S1058A	nonsynonymous	0.0127	0	0	0	0.0014	0.0071	1421	172	65	162	697	141	1402	172	65	162	695	140	18	0	0	0	1	1
382	59555	A	C	UL29	C1050G	nonsynonymous	0.0119	0	0	0	0	0	1678	165	72	164	692	133	1658	165	72	164	692	133	20	0	0	0	0	0
383	60499	T	G	UL29	E735A	nonsynonymous	0.0055	0	0	0	0.0129	0	2187	240	114	219	620	195	2175	240	114	219	612	195	12	0	0	0	8	0
384	61133	T	G	UL29	K524Q	nonsynonymous	0.011	0.0048	0	0.0022	0.0007	0.0032	2640	419	225	464	1471	309	2607	417	225	463	1470	308	29	2	0	1	1	1
385	61874	C	G	UL29	A277P	nonsynonymous	0.0008	0	0.025	0.0283	0.0256	0	2491	102	40	106	273	71	2488	102	39	103	266	71	2	0	1	3	7	0
386	61906	T	G	UL29	H266P	nonsynonymous	0.0059	0.037	0.0455	0.039	0.0602	0.0317	2361	81	44	77	216	63	2345	78	42	73	203	61	14	3	2	3	13	2
387	62398	T	G	UL29	H102P	nonsynonymous	0.0146	0	0.0167	0.0069	0.0016	0.0092	1368	137	60	145	645	109	1347	137	59	144	643	108	20	0	1	1	1	1
388	62486	T	G	UL29	T73P	nonsynonymous	0.0119	0	0	0	0	0	1513	139	58	147	553	95	1495	139	58	147	553	95	18	0	0	0	0	0
389	62513	T	G	UL29	N64H	nonsynonymous	0.0125	0	0	0.0074	0	0	1594	130	55	135	525	104	1573	130	55	134	525	104	20	0	0	1	0	0
390	62778	A	G	NCR	-	-	0.0545	-	-	-	-	-	165	11	5	11	19	6	156	-	-	-	-	-	9	-	-	-	-	-
391	62789	C	-G	NCR	DEL	-	0.2109	-	-	-	-	-	147	7	0	8	9	3	100	-	-	-	-	-	31	-	-	-	-	-
392	62823	T	G	NCR	-	-	0.0354	-	-	-	-	-	226	1	3	0	16	4	218	-	-	-	-	-	8	-	-	-	-	-
393	62836	T	G	NCR	-	-	0.0478	-	-	-	0	-	230	4	4	0	21	5	219	-	-	-	21	-	11	-	-	-	0	-
394	63200	A	C	NCR	-	-	0.0175	0	-	0	0.0112	0	456	38	16	38	89	31	448	38	-	38	88	31	8	0	-	0	1	0
395	63285	A	C	NCR	-	-	0.0165	0	-	0	0	0	666	35	5	36	86	28	655	35	-	36	86	28	11	0	-	0	0	0
396	63309	A	C	NCR	-	-	0.0203	0	-	0	0	0	738	35	9	37	82	27	723	35	-	37	82	27	15	0	-	0	0	0
397	63313	A	C	NCR	-	-	0.0136	0	-	0	0	0	734	31	8	39	87	29	723	31	-	39	87	29	10	0	-	0	0	0
398	63317	A	C	NCR	-	-	0.0133	0	-	0	0	0	751	33	9	42	87	28	741	33	-	42	87	28	10	0	-	0	0	0
399	63322	T	C	NCR	-	-	0.0125	0	-	0	0	0.0385	641	28	6	42	82	26	633	28	-	42	82	25	8	0	-	0	0	1
400	63328	A	C	NCR	-	-	0.0142	0	-	0	0	0	773	32	9	42	85	30	762	32	-	42	85	30	11	0	-	0	0	0
401	63345	A	C	NCR	-	-	0.0113	0	-	0.0263	0.0132	0	707	28	7	38	76	24	699	28	-	37	75	24	8	0	-	1	1	0
402	63361	A	C	NCR	-	-	0.0144	0	-	0	0	0	763	23	9	34	65	23	752	23	-	34	65	23	11	0	-	0	0	0
403	63362	A	C	NCR	-	-	0.0146	0	-	0	0	0	751	22	10	34	68	25	740	22	-	34	68	25	11	0	-	0	0	0
404	63379	A	C	NCR	-	-	0.0165	0	-	0.0294	0.0164	-	850	22	9	34	61	18	835	22	-	33	60	-	14	0	-	1	1	-
405	63415	A	C	NCR	-	-	0.0218	0	-	0.0227	0.0106	0	919	36	15	44	94	25	899	36	-	43	93	25	20	0	-	1	1	0
406	63417	A	C	NCR	-	-	0.0215	0	-	0	0	0	882	34	16	43	105	25	863	34	-	43	105	25	19	0	-	0	0	0
407	63425	T	C	NCR	-	-	0.0114	0	0	0	0	0	879	53	26	57	157	41	869	53	26	57	157	41	10	0	0	0	0	0
408	63430	A	C	NCR	-	-	0.0107	0	0	0	0.004	0	838	89	34	94	253	78	829	89	34	94	252	77	9	0	0	0	1	0
409	63445	A	C	NCR	-	-	0.0111	0	0	0	0	0	991	100	46	113	303	83	980	100	46	113	303	83	11	0	0	0	0	0
410	63490	A	C	UL30	G12G	synonymous	0.0133	0	0	0.0083	0	0	1050	103	52	121	334	94	1036	103	52	120	334	94	14	0	0	1	0	0
411	63547	A	C	UL30	G31G	synonymous	0.0101	0	0	0.015	0	0	1193	114	56	133	379	101	1181	114	56	131	379	101	12	0	0	2	0	0
412	64137	T	G	UL30	M228R	nonsynonymous	0.0048	0.0243	0.0156	0.0188	0.0231	0.0191	2491	370	192	372	1297	262	2477	361	189	365	1264	257	12	9	3	7	30	5
413	64148	C	A	UL30	L232M	nonsynonymous	0.0004	0.0161	0	0.0102	0.0171	0.0187	2471	373	203	394	1342	268	2470	367	203	390	1319	263	1	6	0	4	23	5
414	64572	C	-G,+G	UL30	DEL	frameshift	0.0075	0.0117	0.0056	0.0265	0.0186	0.023	2540	343	177	339	1129	261	2515	335	176	327	1087	251	19	4	1	9	21	6
415	64883	G	A	UL30	A477T	nonsynonymous	0.0007	0	0	0.9919	0	0.0032	2675	413	225	371	1355	313	2673	413	225	3	1355	312	2	0	0	368	0	1
416	65404	G	+C	UL30	INS	frameshift	0.0008	0.1429	0.2727	0.186	0.3729	0.1176	2354	77	22	86	177	51	2351	66	16	70	111	45	2	11	6	16	66	6
417	65724	T	G	UL30	V757G	nonsynonymous	0.0039	0.0196	0	0.0272	0.0244	0.0077	2556	153	86	147	657	130	2535	148	86	142	637	128	10	3	0	4	16	1
418	65885	A	C	UL30	K811Q	nonsynonymous	0.0127	0.0048	0	0	0.0011	0.0055	2210	210	110	222	952	183	2182	209	110	222	951	182	28	1	0	0	1	1
419	66472	A	C	UL30	G1006G	synonymous	0.0012	0.0044	0.0101	0	0.0107	0.0103	1652	228	99	239	933	194	1650	226	98	239	923	191	2	1	1	0	10	2
420	66723	T	G	UL30	L1090R	nonsynonymous	0.0044	0.1	-	0.2	0.1622	0.1034	919	30	18	40	111	29	915	27	-	32	93	26	4	3	-	8	18	3
421	66727	C	+AT	UL30	INS	frameshift	0	0.0667	-	0.027	0.0648	0.0345	934	30	15	37	108	29	934	28	-	36	101	28	0	2	-	1	7	1
422	66902	A	C	UL30	I1150L	nonsynonymous	0.011	0	0	0	0.0049	0	1094	56	32	72	204	48	1082	56	32	72	203	48	12	0	0	0	1	0
423	66974	A	C	UL30	K1174Q	nonsynonymous	0.0118	0	0.0128	0.0052	0	0	1529	159	78	193	577	142	1507	159	77	191	577	142	18	0	1	1	0	0
424	67189	A	C	UL31	M280R	nonsynonymous	0.0104	0.004	0	0.0032	0.0011	0	2013	252	118	312	934	207	1992	251	118	311	933	207	21	1	0	1	1	0
425	67921	A	C	UL31	V36G	nonsynonymous	0.0049	0.0227	0.0385	0.0293	0.0178	0.0139	2465	220	130	274	1013	216	2449	215	125	265	995	213	12	5	5	8	18	3
426	67934	T	C	UL31	T32A	nonsynonymous	0.0038	0.0157	0.0069	0	0.0136	0.027	2396	255	144	309	1104	222	2385	250	143	309	1088	216	9	4	1	0	15	6
427	68721	C	G	UL32	A364P	nonsynonymous	0.0005	0.0448	0.0114	0.0137	0.0233	0.0085	2147	134	88	146	472	118	2146	128	87	144	461	117	1	6	1	2	11	1
428	68949	A	C	UL32	W288G	nonsynonymous	0.0103	0.0143	0	0	0	0	1847	70	37	73	162	45	1826	69	37	73	162	45	19	1	0	0	0	0
429	69374	T	G	UL32	Q146P	nonsynonymous	0.0177	0	0	0	0	0	1698	45	20	40	289	46	1667	45	20	40	289	46	30	0	0	0	0	0
430	69577	T	G	UL32	S78S	synonymous	0.0122	-	-	-	0	-	1391	13	7	12	29	9	1373	-	-	-	29	-	17	-	-	-	0	-
431	69959	A	C	UL33	T51P	nonsynonymous	0.0019	0.0208	0	0	0.0215	0.0097	2054	144	69	148	418	103	2048	141	69	148	409	102	4	3	0	0	9	1
432	70319	T	G	UL34	G13G	synonymous	0.0016	0.0066	0	0.0075	0.0122	0.024	2481	151	62	134	574	125	2477	150	62	133	567	122	4	1	0	1	7	3
433	71913	T	G	UL36	Q3001H	nonsynonymous	0.0109	0	0	0	0	0	1372	266	119	256	892	211	1357	266	119	256	892	211	15	0	0	0	0	0
434	71943	T	G	UL36	P2991P	synonymous	0.01	0	0	0	0	0.0051	1394	259	114	240	803	195	1380	259	114	240	803	194	14	0	0	0	0	1
435	71955	T	G	UL36	I2987I	synonymous	0.0107	0	0	0	0	0	1308	231	104	223	753	193	1294	231	104	223	753	193	14	0	0	0	0	0
436	71982	T	G	UL36	P2978P	synonymous	0.0135	0	0.0241	0.0054	0.0034	0.0063	1406	187	83	186	585	159	1387	187	81	185	583	158	19	0	2	1	2	1
437	72064	T	G	UL36	Q2951P	nonsynonymous	0.0101	0	0	0	0	0	1289	121	61	131	359	110	1276	121	61	131	359	110	13	0	0	0	0	0
438	73377	A	C	UL36	V2513V	synonymous	0.0167	-	-	-	-	-	538	0	1	1	8	2	527	-	-	-	-	-	9	-	-	-	-	-
439	73415	A	C	UL36	S2501A	nonsynonymous	0.0161	-	-	-	-	-	498	7	1	3	12	5	490	-	-	-	-	-	8	-	-	-	-	-
440	73605	A	C	UL36	V2437V	synonymous	0.0109	-	-	-	0	-	642	7	3	8	22	13	635	-	-	-	22	-	7	-	-	-	0	-
441	73609	A	C	UL36	F2436C	nonsynonymous	0.0115	-	-	-	0	-	609	6	3	8	23	14	602	-	-	-	23	-	7	-	-	-	0	-
442	73652	A	C	UL36	L2422V	nonsynonymous	0.0144	-	-	-	0	-	766	18	5	13	81	11	755	-	-	-	81	-	11	-	-	-	0	-
443	73654	A	C	UL36	V2421G	nonsynonymous	0.013	-	-	-	0.0123	-	770	16	3	10	81	10	760	-	-	-	80	-	10	-	-	-	1	-
444	73922	T	G	UL36	T2332P	nonsynonymous	0.0101	0	-	0	0	0	1583	30	6	21	148	25	1567	30	-	21	148	25	16	0	-	0	0	0
445	73957	A	C	UL36	L2320R	nonsynonymous	0.0113	0	-	-	0	0	1589	23	7	18	136	22	1570	23	-	-	136	22	18	0	-	-	0	0
446	74014	T	G	UL36	H2301P	nonsynonymous	0.0219	-	-	-	0.0128	-	1372	17	6	11	78	16	1338	-	-	-	77	-	30	-	-	-	1	-
447	74032	A	C	UL36	V2295G	nonsynonymous	0.0133	-	-	-	0	-	1433	16	4	16	59	18	1414	-	-	-	59	-	19	-	-	-	0	-
448	74041	T	G	UL36	H2292P	nonsynonymous	0.0147	-	-	-	0	0	1426	17	7	18	63	24	1404	-	-	-	63	24	21	-	-	-	0	0
449	74068	T	G	UL36	N2283T	nonsynonymous	0.0109	0	-	0.037	0	0	1465	25	13	27	55	27	1449	25	-	26	55	27	16	0	-	1	0	0
450	74292	G	+C	UL36	INS	frameshift	0.0015	0.0044	0.0198	0.0091	0.0117	0.021	2045	227	101	220	682	143	2042	225	98	218	674	140	3	1	2	2	8	3
451	74357	T	G	UL36	K2187Q	nonsynonymous	0.0116	0	0	0	0	0	2246	229	101	211	759	159	2219	229	101	211	759	159	26	0	0	0	0	0
452	74662	A	+C	UL36	INS	frameshift	0.002	0.0039	0	0.0084	0.0162	0.0144	1993	257	113	237	802	209	1987	256	113	234	789	206	4	1	0	2	13	3
453	74732	T	G	UL36	T2062P	nonsynonymous	0.0131	0.0039	0	0.004	0	0.0149	1685	255	103	250	738	201	1658	253	103	249	738	198	22	1	0	1	0	3
454	74879	T	G	UL36	I2013L	nonsynonymous	0.0105	0	0.014	0	0	0	1711	299	143	309	849	238	1693	299	141	309	849	238	18	0	2	0	0	0
455	74990	T	G	UL36	K1976Q	nonsynonymous	0.011	0	0	0.0034	0	0	1820	292	157	296	814	238	1798	292	157	295	814	238	20	0	0	1	0	0
456	75053	T	G	UL36	S1955R	nonsynonymous	0.0107	0	0	0.0042	0.0054	0.0148	1869	255	129	239	740	203	1849	255	129	236	736	200	20	0	0	1	4	3
457	75995	G	T	UL36	P1641T	nonsynonymous	0	0	0	0.0121	0.0112	0.0099	2202	273	140	247	804	203	2202	273	140	244	795	201	0	0	0	3	9	2
458	75996	G	C	UL36	V1640V	synonymous	0	0	0	0.0124	0.0113	0.0099	2154	265	137	241	795	202	2154	265	137	238	786	200	0	0	0	3	9	2
459	75997	A	C	UL36	V1640G	nonsynonymous	0.0086	0.0042	0.0236	0.0236	0.0141	0.017	1970	236	127	212	710	176	1951	234	124	207	700	172	17	1	3	5	10	3
460	76078	A	C	UL36	V1613G	nonsynonymous	0.0086	0.0685	0.0485	0.0845	0.0647	0.0839	1850	219	103	213	680	155	1832	204	98	195	635	142	16	15	5	18	44	13
461	76081	T	C	UL36	E1612G	nonsynonymous	0.0057	0.0457	0.0745	0.0798	0.0534	0.0507	1754	197	94	188	599	138	1737	188	87	173	567	131	10	9	7	15	32	7
462	76375	A	C	UL36	V1514G	nonsynonymous	0.0127	0.0111	0	0	0.001	0	2051	270	163	314	974	194	2025	267	163	314	972	194	26	3	0	0	1	0
463	76673	T	G	UL36	I1415L	nonsynonymous	0.0105	0.0034	0.0066	0	0.0023	0	1716	295	151	317	857	217	1698	294	150	317	855	217	18	1	1	0	2	0
464	76692	T	G	UL36	P1408P	synonymous	0.0101	0	0	0	0.0025	0	1787	273	140	302	799	197	1769	273	140	302	797	197	18	0	0	0	2	0
465	76708	T	G	UL36	H1403P	nonsynonymous	0.0129	0.0824	0.0408	0.0794	0.0664	0.0657	1781	182	98	214	557	137	1758	167	94	197	520	128	23	15	4	17	37	9
466	76809	T	G	UL36	R1369R	synonymous	0.0103	0	0	0	0.0018	0	1743	185	86	209	554	119	1724	185	86	209	553	119	18	0	0	0	1	0
467	77029	A	C	UL36	I1296S	nonsynonymous	0.0101	0.0057	0	0	0	0.0094	1880	175	92	178	544	106	1861	174	92	178	544	105	19	1	0	0	0	1
468	77041	A	C	UL36	L1292R	nonsynonymous	0.0131	0	0	0.0051	0.005	0	1908	180	103	196	598	120	1883	180	103	195	594	120	25	0	0	1	3	0
469	77110	A	C	UL36	F1269C	nonsynonymous	0.0109	0	0	0	0.0015	0	1736	194	103	188	663	145	1717	194	103	188	662	145	19	0	0	0	1	0
470	77263	T	G	UL36	Q1218P	nonsynonymous	0.0104	0	0	0	0	0	1633	224	116	240	674	137	1615	224	116	240	674	137	17	0	0	0	0	0
471	77332	A	C	UL36	M1195R	nonsynonymous	0.0069	0	0.0109	0.0126	0.0157	0	1734	209	92	239	638	136	1722	209	90	236	628	136	12	0	1	3	10	0
472	77594	T	G	UL36	S1108R	nonsynonymous	0.0103	0.0055	0	0	0	0	1838	182	90	173	450	129	1818	181	90	173	450	129	19	1	0	0	0	0
473	77721	A	C	UL36	V1065V	synonymous	0.0103	0.0066	0	0	0	0	1840	152	67	154	419	111	1820	151	67	154	419	111	19	1	0	0	0	0
474	77767	A	C	UL36	L1050R	nonsynonymous	0.0102	0	0.0143	0.0125	0	0	1767	167	70	160	485	124	1748	167	69	158	485	124	18	0	1	2	0	0
475	77805	A	C	UL36	F1037L	nonsynonymous	0.0125	0	0	0	0.0041	0	1681	159	71	150	493	118	1660	159	71	150	491	118	21	0	0	0	2	0
476	77836	A	C	UL36	L1027R	nonsynonymous	0.0102	0	0	0	0	0	1573	148	60	136	491	106	1555	148	60	136	491	106	16	0	0	0	0	0
477	77839	T	G	UL36	K1026T	nonsynonymous	0.0105	0	0	0	0	0	1618	145	56	136	498	101	1600	145	56	136	498	101	17	0	0	0	0	0
478	77897	C	G	UL36	E1007Q	nonsynonymous	0.0005	0.008	0.0172	0	0.014	0	1820	125	58	119	500	97	1818	124	57	119	492	97	1	1	1	0	7	0
479	77929	C	+T	UL36	INS	frameshift	0.0022	0.0532	0.0217	0.0667	0.0346	0.037	1786	94	46	90	433	81	1781	89	45	84	417	78	4	5	1	6	15	3
480	77968	A	C	UL36	L983R	nonsynonymous	0.0107	0	0	0	0.0029	0	1677	72	42	71	339	63	1659	72	42	71	338	63	18	0	0	0	1	0
481	78183	A	C	UL36	I911M	nonsynonymous	0.01	0	0	0	0	0	1499	123	68	107	410	82	1483	123	68	107	410	82	15	0	0	0	0	0
482	78531	A	C	UL36	F795L	nonsynonymous	0.0116	-	-	-	0	-	1298	11	4	10	26	13	1283	-	-	-	26	-	15	-	-	-	0	-
483	78589	A	C	UL36	L776R	nonsynonymous	0.0122	-	-	-	-	-	1231	6	1	7	19	3	1215	-	-	-	-	-	15	-	-	-	-	-
484	78594	A	C	UL36	V774V	synonymous	0.0108	-	-	-	-	-	1205	6	0	7	19	4	1192	-	-	-	-	-	13	-	-	-	-	-
485	78777	A	C	UL36	R713R	synonymous	0.0103	0	-	0	0	0	1461	37	19	29	125	30	1446	37	-	29	125	30	15	0	-	0	0	0
486	79394	T	G	UL36	N508H	nonsynonymous	0.0136	0	0	0	0	0	1396	54	31	54	266	39	1377	54	31	54	266	39	19	0	0	0	0	0
487	79474	T	G	UL36	Q481P	nonsynonymous	0.0104	0	0	0	0	0	1436	33	21	34	146	40	1421	33	21	34	146	40	15	0	0	0	0	0
488	79476	T	G	UL36	S480S	synonymous	0.0132	0	0	0	0	0	1442	31	20	34	145	39	1422	31	20	34	145	39	19	0	0	0	0	0
489	79493	T	G	UL36	T475P	nonsynonymous	0.0119	0	-	0	0.0098	0	1431	29	14	30	102	31	1414	29	-	30	101	31	17	0	-	0	1	0
490	79516	T	G	UL36	E467A	nonsynonymous	0.0111	0.0312	-	0.0417	0.01	0	1259	32	16	24	100	36	1245	31	-	23	99	36	14	1	-	1	1	0
491	79548	T	G	UL36	A456A	synonymous	0.0117	0	-	0	0.0233	0	1286	28	13	23	86	35	1271	28	-	23	84	35	15	0	-	0	2	0
492	79612	T	G	UL36	K435T	nonsynonymous	0.0145	-	-	-	0	-	1176	19	5	14	44	13	1159	-	-	-	44	-	17	-	-	-	0	-
493	79613	T	G	UL36	K435Q	nonsynonymous	0.0143	-	-	-	0	-	1257	19	5	14	44	13	1237	-	-	-	44	-	18	-	-	-	0	-
494	79630	T	G	UL36	K429T	nonsynonymous	0.0109	-	-	-	0	-	1105	17	3	10	42	11	1093	-	-	-	42	-	12	-	-	-	0	-
495	79636	T	G	UL36	K427T	nonsynonymous	0.0121	-	-	-	0	-	1077	16	3	10	38	12	1064	-	-	-	38	-	13	-	-	-	0	-
496	79657	T	G	UL36	K420T	nonsynonymous	0.0121	0	-	-	0	-	988	20	5	9	38	11	976	20	-	-	38	-	12	0	-	-	0	-
497	79683	T	G	UL36	E411D	nonsynonymous	0.0109	-	-	-	0	-	823	16	5	7	38	11	814	-	-	-	38	-	9	-	-	-	0	-
498	79709	T	G	UL36	T403P	nonsynonymous	0.011	-	-	-	0	-	816	18	5	6	39	11	807	-	-	-	39	-	9	-	-	-	0	-
499	79723	T	G	UL36	K398T	nonsynonymous	0.0123	-	-	-	0	-	729	16	5	5	36	9	720	-	-	-	36	-	9	-	-	-	0	-
500	79844	A	G	UL36	S358P	nonsynonymous	0.0235	-	-	-	-	-	298	0	0	1	2	0	289	-	-	-	-	-	7	-	-	-	-	-
501	80090	G	C	UL36	R276G	nonsynonymous	0.0109	-	-	-	0	-	921	18	7	15	42	8	911	-	-	-	42	-	10	-	-	-	0	-
502	80098	A	C	UL36	V273G	nonsynonymous	0.0135	0	-	-	0	-	887	20	8	15	47	9	874	20	-	-	47	-	12	0	-	-	0	-
503	80108	A	C	UL36	C270G	nonsynonymous	0.0312	0	-	-	0	-	865	25	9	19	74	16	837	25	-	-	74	-	27	0	-	-	0	-
504	80119	A	C	UL36	L266R	nonsynonymous	0.0214	0	0	0	0.0083	0	936	39	20	35	120	31	916	39	20	35	119	31	20	0	0	0	1	0
505	80128	A	C	UL36	I263S	nonsynonymous	0.01	0	0	0	0.0073	0	799	42	23	45	137	32	791	42	23	45	136	32	8	0	0	0	1	0
506	80140	A	C	UL36	L259R	nonsynonymous	0.0259	0	0	0	0	0.025	888	52	27	62	186	40	865	52	27	62	186	39	23	0	0	0	0	1
507	80269	A	C	UL36	V216G	nonsynonymous	0.0111	0	0	0	0	0	1263	132	63	128	458	99	1249	132	63	128	458	99	14	0	0	0	0	0
508	80329	A	C	UL36	L196R	nonsynonymous	0.0103	0.0058	0	0	0	0	1558	171	77	151	638	125	1542	170	77	151	638	125	16	1	0	0	0	0
509	80395	T	G	UL36	H174P	nonsynonymous	0.0112	0.0056	0.0116	0	0.0012	0	1791	179	86	152	814	130	1771	178	85	152	813	130	20	1	1	0	1	0
510	81086	A	+C	NCR	INS	-	0.0153	0.0074	0.0154	0.0075	0.0114	0.009	1759	135	65	134	352	111	1712	133	64	131	345	110	27	1	1	1	4	1
511	81828	T	G	UL37	M900L	nonsynonymous	0.0161	0.0031	0	0.0037	0	0.0044	2292	323	132	270	873	229	2255	322	132	268	873	228	37	1	0	1	0	1
512	81978	A	C	UL37	C850G	nonsynonymous	0.0101	0	0	0	0.0012	0	2385	338	150	268	826	211	2361	338	150	268	825	211	24	0	0	0	1	0
513	82241	T	G	UL37	Q762P	nonsynonymous	0.013	0.0132	0	0	0	0	2076	152	76	144	380	125	2048	150	76	144	380	125	27	2	0	0	0	0
514	82469	C	G	UL37	R686P	nonsynonymous	0.0019	0.0217	0.0345	0	0.0643	0.0408	2115	46	29	49	249	49	2111	45	28	49	233	47	4	1	1	0	16	2
515	82694	T	G	UL37	H611P	nonsynonymous	0.0105	0	-	0	0	0	1715	27	14	21	179	25	1696	27	-	21	179	25	18	0	-	0	0	0
516	82724	T	G	UL37	Q601P	nonsynonymous	0.0132	0	-	-	0	0	1739	23	14	16	133	26	1716	23	-	-	133	26	23	0	-	-	0	0
517	83075	A	C	UL37	F484C	nonsynonymous	0.0107	0	0	0	0.0014	0.0057	1954	197	110	193	705	176	1933	197	110	193	703	175	21	0	0	0	1	1
518	83213	G	A	UL37	A438V	nonsynonymous	0.0004	0	0	0.0037	0.0128	0.0048	2308	276	141	271	1018	207	2306	276	141	270	1004	206	1	0	0	1	13	1
519	83215	C	+G	UL37	INS	frameshift	0.0005	0	0	0	0.0147	0.0049	2214	283	140	276	1021	206	2213	283	140	276	1006	205	1	0	0	0	15	1
520	84478	T	G	UL37	S16S	synonymous	0.0135	0.0339	0.0459	0.0149	0.0409	0.0394	2141	177	109	201	465	127	2112	171	104	198	446	122	29	6	5	3	19	5
521	84480	A	G	UL37	S16P	nonsynonymous	0.0023	0	0.0288	0.0098	0.0183	0	2143	167	104	205	438	118	2138	167	101	203	430	118	5	0	3	2	8	0
522	84483	T	G	UL37	T15P	nonsynonymous	0.0066	0.0252	0.0309	0.0253	0.0563	0.0087	2123	159	97	198	462	115	2108	155	93	193	435	114	14	4	3	5	26	1
523	84508	G	A	UL37	L6L	synonymous	0	0.0111	0.0275	0.0095	0.0261	0.015	2358	180	109	210	459	133	2358	178	106	208	447	131	0	2	3	2	12	2
524	84509	A	C	UL37	L6R	nonsynonymous	0.0015	0.0123	0.0291	0.0103	0.0284	0.0161	2045	162	103	194	423	124	2040	160	100	192	410	122	3	2	3	2	12	2
525	84510	G	C	UL37	L6V	nonsynonymous	0	0.0112	0.0273	0.0096	0.0264	0.0148	2283	178	110	208	454	135	2283	176	107	206	442	133	0	2	3	2	12	2
526	84511	A	T	UL37	G5G	synonymous	0.0019	0.0122	0.0316	0.0103	0.0288	0.0169	2094	164	95	195	417	118	2089	162	92	192	405	116	4	2	3	2	12	2
527	84512	C	A	UL37	G5V	nonsynonymous	0.0005	0.0112	0.0312	0.0101	0.0274	0.0157	2196	179	96	198	438	127	2194	177	93	196	426	125	1	2	3	2	12	2
528	84513	C	T	UL37	G5S	nonsynonymous	0.0009	0.011	0.0286	0.0099	0.027	0.0156	2290	182	105	202	444	128	2286	180	102	200	432	126	2	2	3	2	12	2
529	84796	A	C	NCR	-	-	0.0105	0	0	0	0	0	2187	174	92	157	454	157	2161	174	92	157	454	157	23	0	0	0	0	0
530	84918	A	-C	NCR	DEL	-	0.0063	0	0	0.012	0.0327	0	1910	99	38	83	214	67	1886	99	38	82	204	67	12	0	0	1	7	0
531	85030	A	C	UL38	T23P	nonsynonymous	0.012	0.0083	0.02	0	0	0	1922	120	50	132	285	100	1897	119	49	132	285	100	23	1	1	0	0	0
532	85104	A	C	UL38	P47P	synonymous	0.0101	0.0072	0	0	0.0023	0	2088	139	74	162	443	129	2064	138	74	162	442	129	21	1	0	0	1	0
533	85469	T	G	UL38	L169R	nonsynonymous	0.0097	0.0161	0.069	0.0303	0.0111	0.0476	1966	124	58	132	542	105	1942	121	54	127	536	100	19	2	4	4	6	5
534	85495	T	G	UL38	C178G	nonsynonymous	0.01	0	0	0	0.0019	0	1898	128	61	140	532	107	1878	128	61	140	531	107	19	0	0	0	1	0
535	86084	T	G	UL38	L374R	nonsynonymous	0.0099	-	-	-	-	-	1007	4	4	3	9	2	989	-	-	-	-	-	10	-	-	-	-	-
536	86249	A	C	UL38	E429A	nonsynonymous	0.0128	-	-	-	0	-	1330	9	2	17	32	7	1313	-	-	-	32	-	17	-	-	-	0	-
537	86604	A	C	NCR	-	-	0.0086	0.0128	0	0.0367	0.0153	0.0526	2096	78	37	109	326	76	2077	77	37	105	321	72	18	1	0	4	5	4
538	86609	T	C	NCR	-	-	0.0038	0.0494	0.0541	0.0543	0.0286	0.0704	2099	81	37	92	315	71	2089	77	35	87	306	66	8	4	2	5	9	5
539	86642	T	G	NCR	-	-	0.0035	0.013	0	0.0562	0.0235	0.0385	1975	77	33	89	298	78	1967	76	33	84	291	75	7	1	0	5	7	3
540	86977	C	-G	UL39	DEL	frameshift	0.0004	0.0088	0	0	0.0181	0.0122	2381	114	51	114	387	82	2379	112	51	114	380	81	1	1	0	0	7	1
541	87344	A	C	UL39	T157P	nonsynonymous	0.012	0	0	0.0099	0.0106	0	1744	68	36	101	188	55	1722	68	36	100	186	55	21	0	0	1	2	0
542	88549	C	T	UL39	Y558Y	synonymous	0.0014	1	0	0	0	0	2822	368	168	318	1034	256	2817	0	168	318	1034	256	4	368	0	0	0	0
543	88800	C	T	UL39	A642V	nonsynonymous	0.0125	0.9978	0	0.0021	0.0008	0	2643	450	232	479	1193	358	2610	1	232	478	1192	358	33	449	0	1	1	0
544	89193	C	G	UL39	A773G	nonsynonymous	0.001	0.0217	0.0083	0.0188	0.0175	0.0146	2963	277	121	266	799	206	2958	271	120	261	785	203	3	6	1	5	14	3
545	89197	G	A	UL39	V774V	synonymous	0.0004	0.0039	0.025	0.0081	0.0151	0.0153	2831	257	120	247	795	196	2830	256	116	245	781	193	1	1	3	2	12	3
546	90985	A	C	UL40	T210P	nonsynonymous	0.0039	0.0039	0.0427	0.0165	0.0105	0	2556	258	117	242	857	201	2543	257	112	237	846	201	10	1	5	4	9	0
547	92644	A	C	UL41	S142S	synonymous	0.0118	0.0028	0.0056	0.0031	0.0014	0.0042	1957	359	177	325	1431	236	1928	358	176	324	1428	235	23	1	1	1	2	1
548	92647	G	T	UL41	T141T	synonymous	0.0004	0.9861	0	0	0	0	2254	361	188	364	1556	271	2253	5	188	364	1556	271	1	356	0	0	0	0
549	92979	T	G	UL41	I31L	nonsynonymous	0.0055	0.0045	0	0.0148	0.0029	0.006	2530	444	239	473	1717	334	2510	442	238	465	1712	332	14	2	0	7	5	2
550	93309	A	C	NCR	-	-	0.0104	0	0	0.0082	0	0	2222	200	118	245	666	160	2196	200	118	242	666	160	23	0	0	2	0	0
551	93502	A	C	NCR	-	-	0.0101	0.0104	0	0	0	0	2177	96	51	115	211	81	2155	95	51	115	211	81	22	1	0	0	0	0
552	93648	T	+G	UL42	INS	frameshift	0.0023	0.0173	0.0268	0.0131	0.0255	0.035	2648	231	112	229	588	143	2642	226	109	225	573	138	6	4	3	3	15	5
553	94384	A	+C	UL42	INS	frameshift	0.001	0.0072	0.0086	0.0037	0.013	0.0103	2891	277	116	272	772	195	2886	274	115	270	762	193	3	2	1	1	10	2
554	94389	A	-G	UL42	DEL	frameshift	0.0044	0.0068	0.0082	0.0035	0.0126	0.005	2938	293	122	285	791	199	2923	290	121	284	781	198	13	2	1	1	10	1
555	94396	C	-G	UL42	DEL	frameshift	0.0013	0.0034	0	0.0211	0.0189	0	3021	296	127	285	793	204	3014	295	127	279	778	204	4	1	0	6	15	0
556	94484	C	T	UL42	L314F	nonsynonymous	0.0004	0.0307	0.0094	0.0283	0.0361	0.0135	2685	228	106	212	554	148	2684	221	105	206	534	146	1	7	1	6	20	2
557	94694	T	G	UL42	S384A	nonsynonymous	0.0111	0	0	0	0	0	1712	60	40	81	177	53	1693	60	40	81	177	53	19	0	0	0	0	0
558	95037	A	C	NCR	-	-	0.0114	0.0357	0.0526	0.0217	0.0227	0.0133	2105	84	38	92	308	75	2079	81	36	90	301	74	24	3	2	2	7	1
559	95318	T	G	UL43	V29G	nonsynonymous	0.0149	0	0	0	0.0023	0	1750	185	81	164	873	114	1719	185	81	164	869	114	26	0	0	0	2	0
560	95480	T	G	UL43	L83R	nonsynonymous	0.0133	0.0069	0	0	0.0013	0	1349	144	76	140	750	99	1330	143	76	140	749	99	18	1	0	0	1	0
561	95519	T	G	UL43	L96R	nonsynonymous	0.0144	0.0072	0	0.0074	0.0015	0	1389	139	63	135	675	94	1369	138	63	134	674	94	20	1	0	1	1	0
562	95708	T	G	UL43	L159R	nonsynonymous	0.011	0.0182	0.0278	0	0	0	1369	55	36	61	239	40	1352	54	35	61	239	40	15	1	1	0	0	0
563	95776	G	+A	UL43	INS	frameshift	0	0.0189	0.0357	0.0392	0.0485	0.0357	1265	53	28	51	165	28	1265	52	27	49	157	27	0	1	1	2	8	1
564	95888	A	C	UL43	E219A	nonsynonymous	0.0127	0	-	0	0	-	1023	21	9	26	57	13	1010	21	-	26	57	-	13	0	-	0	0	-
565	95910	A	C	UL43	P226P	synonymous	0.0113	-	-	0	0	-	1152	12	8	25	37	8	1139	-	-	25	37	-	13	-	-	0	0	-
566	95987	A	C	UL43	D252A	nonsynonymous	0.0115	-	-	0	0.0268	-	1041	19	4	22	112	19	1028	-	-	22	109	-	12	-	-	0	3	-
567	96131	A	C	UL43	Q300P	nonsynonymous	0.0152	0	-	0	0.0035	0	1316	46	12	34	288	49	1296	46	-	34	287	49	20	0	-	0	1	0
568	96428	T	G	UL43	F399C	nonsynonymous	0.0112	-	-	-	0	-	1160	17	1	7	42	9	1147	-	-	-	42	-	13	-	-	-	0	-
569	96434	T	G	UL43	V401G	nonsynonymous	0.0107	-	-	-	-	-	1216	6	0	4	11	2	1201	-	-	-	-	-	13	-	-	-	-	-
570	96582	T	G	NCR	-	-	0.0143	-	-	0	0	-	840	15	2	23	79	14	828	-	-	23	79	-	12	-	-	0	0	-
571	96701	T	G	NCR	-	-	0.0149	-	-	-	0	-	604	10	2	8	43	13	595	-	-	-	43	-	9	-	-	-	0	-
572	96747	T	G	UL44	M1R	nonsynonymous	0.0152	-	-	-	0	-	525	4	1	4	20	5	517	-	-	-	20	-	8	-	-	-	0	-
573	96762	T	G	UL44	V6G	nonsynonymous	0.0128	-	-	-	-	-	548	1	0	0	2	4	541	-	-	-	-	-	7	-	-	-	-	-
574	96769	T	G	UL44	L8L	synonymous	0.0249	-	-	-	-	-	442	1	0	0	1	3	431	-	-	-	-	-	11	-	-	-	-	-
575	96782	T	G	UL44	W13G	nonsynonymous	0.017	-	-	-	-	-	470	3	0	0	4	2	462	-	-	-	-	-	8	-	-	-	-	-
576	97187	A	C	UL44	N148H	nonsynonymous	0.0106	0	-	0	0	0	660	28	12	30	88	34	652	28	-	30	88	34	7	0	-	0	0	0
577	97199	A	C	UL44	M152L	nonsynonymous	0.0105	0	-	0	0.0104	0.0256	764	28	14	28	96	39	756	28	-	28	95	38	8	0	-	0	1	1
578	97232	A	C	UL44	M163L	nonsynonymous	0.0127	0	0	0.0392	0.0147	0	948	45	21	51	136	37	936	45	21	49	134	37	12	0	0	2	2	0
579	97249	A	C	UL44	P168P	synonymous	0.0166	0	0	0.0208	0.0068	0	1023	49	25	48	146	48	1006	49	25	47	145	48	17	0	0	1	1	0
580	97250	A	C	UL44	I169L	nonsynonymous	0.0124	0	0	0	0	0	968	50	26	51	145	45	956	50	26	51	145	45	12	0	0	0	0	0
581	97270	A	C	UL44	L175L	synonymous	0.0127	0.0189	0	0	0	0	1024	53	26	55	167	53	1011	52	26	55	167	53	13	1	0	0	0	0
582	97292	A	C	UL44	T183P	nonsynonymous	0.0105	0	0.04	0	0	0	1052	50	25	54	185	53	1041	50	24	54	185	53	11	0	1	0	0	0
583	97300	A	C	UL44	P185P	synonymous	0.0132	0	0.0345	0.0167	0	0	1138	57	29	60	201	56	1123	57	28	59	201	56	15	0	1	1	0	0
584	97339	A	C	UL44	L198L	synonymous	0.0118	0	0	0	0	0.0312	1105	74	36	75	269	64	1092	74	36	75	269	62	13	0	0	0	0	2
585	97406	A	C	UL44	T221P	nonsynonymous	0.014	0	0	0	0.0034	0	1140	71	42	91	298	68	1124	71	42	91	297	68	16	0	0	0	1	0
586	97425	A	C	UL44	Q227P	nonsynonymous	0.0118	0.0274	0	0	0	0	1189	73	42	82	314	71	1175	71	42	82	314	71	14	2	0	0	0	0
587	97461	A	C	UL44	Q239P	nonsynonymous	0.0076	0.0145	0.0323	0.023	0.0159	0.0333	1318	69	31	87	315	60	1308	68	30	85	310	58	10	1	1	2	5	2
588	97465	A	C	UL44	G240G	synonymous	0.0126	0	0.027	0	0.0032	0.0167	1192	64	37	85	309	60	1177	64	36	85	308	59	15	0	1	0	1	1
589	97561	G	T	UL44	Q272H	nonsynonymous	0	0.0137	0.0256	0.0065	0.0192	0.0087	1842	146	78	155	522	115	1842	144	76	154	511	114	0	2	2	1	10	1
590	97563	C	A	UL44	P273H	nonsynonymous	0.0005	0.0138	0.026	0.0066	0.0191	0.0085	1890	145	77	152	524	117	1887	143	75	151	514	116	1	2	2	1	10	1
591	97566	A	G	UL44	H274R	nonsynonymous	0.0088	0.0141	0.0282	0.0068	0.0196	0.0179	1818	142	71	146	509	112	1802	140	69	145	496	109	16	2	2	1	10	2
592	97569	C	T	UL44	A275V	nonsynonymous	0.0005	0.0137	0.0267	0.0065	0.0188	0.0085	1943	146	75	154	531	117	1941	144	73	153	521	116	1	2	2	1	10	1
593	97572	T	G	UL44	V276G	nonsynonymous	0.0047	0.0148	0.029	0.0074	0.0189	0.0093	1711	135	69	136	530	108	1702	133	67	135	520	107	8	2	2	1	10	1
594	97574	A	C	UL44	M277L	nonsynonymous	0.0052	0.0134	0.026	0.0069	0.0177	0.0174	1735	149	77	145	564	115	1725	147	75	144	554	113	9	2	2	1	10	2
595	98523	A	C	UL45	M20L	nonsynonymous	0.012	0	0	0	0	0	2251	98	39	86	141	65	2224	98	39	86	141	65	27	0	0	0	0	0
596	99291	T	G	UL46	N699H	nonsynonymous	0.0183	0	-	0	0	0	1090	33	15	35	104	23	1069	33	-	35	104	23	20	0	-	0	0	0
597	99306	T	G	UL46	N694H	nonsynonymous	0.011	0	-	0	0	0	1089	29	12	30	92	21	1077	29	-	30	92	21	12	0	-	0	0	0
598	99375	T	G	UL46	T671P	nonsynonymous	0.0118	-	-	-	-	-	932	4	0	7	13	5	921	-	-	-	-	-	11	-	-	-	-	-
599	99394	T	G	UL46	L664L	synonymous	0.0102	-	-	-	0	-	983	9	2	8	50	6	973	-	-	-	50	-	10	-	-	-	0	-
600	99647	A	C	UL46	L580R	nonsynonymous	0.0101	0	-	-	0	-	889	24	9	9	144	14	878	24	-	-	144	-	9	0	-	-	0	-
601	99698	A	C	UL46	V563G	nonsynonymous	0.0163	0	-	-	0.0071	-	861	22	11	11	141	10	847	22	-	-	140	-	14	0	-	-	1	-
602	100205	A	C	UL46	L394W	nonsynonymous	0.0108	0	0	0	0	0	1578	29	22	37	80	36	1561	29	22	37	80	36	17	0	0	0	0	0
603	100626	T	G	UL46	N254H	nonsynonymous	0.01	0	0	0	0	0	2389	251	134	254	1217	209	2363	251	134	254	1217	209	24	0	0	0	0	0
604	101259	T	G	UL46	T43P	nonsynonymous	0.0093	0.0164	0.0263	0.0833	0.0255	0.0299	2045	61	38	72	275	67	2026	60	37	66	268	65	19	1	1	6	7	2
605	101420	A	C	NCR	-	-	0.012	0.0065	0	0.0077	0	0	1667	153	86	130	366	116	1647	152	86	129	366	116	20	1	0	1	0	0
606	101526	A	C	UL47	L675R	nonsynonymous	0.0141	0	0	0	0	0.0114	1634	100	58	87	210	88	1610	100	57	87	210	87	23	0	0	0	0	1
607	101790	T	G	UL47	Q587P	nonsynonymous	0.0117	0	0	0	0	0	1459	52	28	35	144	43	1442	52	28	35	144	43	17	0	0	0	0	0
608	101944	T	G	UL47	I536L	nonsynonymous	0.011	0	0	0	0	0	1550	111	90	94	472	107	1532	111	90	94	472	107	17	0	0	0	0	0
609	102007	T	G	UL47	K515Q	nonsynonymous	0.0101	0	0	0	0	0	1388	135	78	127	555	120	1373	135	78	127	555	120	14	0	0	0	0	0
610	102041	G	-T	UL47	DEL	frameshift	0.0006	0.0079	0.029	0.0073	0.0167	0.0171	1611	127	69	137	600	117	1610	126	67	136	590	115	1	1	2	1	10	2
611	102105	T	+A	UL47	INS	frameshift	0.004	0.0093	0	0	0.0169	0.0093	1492	108	61	130	591	107	1486	106	61	130	581	106	6	1	0	0	10	1
612	102261	T	C	UL47	E430G	nonsynonymous	0.0037	0.0205	0.0161	0.0069	0.0278	0.0083	1608	146	62	144	540	121	1597	143	61	143	525	120	6	3	1	1	15	1
613	102268	T	C	UL47	M428V	nonsynonymous	0.003	0	0.0115	0.0065	0.0118	0.007	1664	169	87	155	595	143	1659	169	86	154	588	142	5	0	1	1	7	1
614	102675	A	C	UL47	V292G	nonsynonymous	0.0103	0	0	0	0	0	1938	222	108	198	768	160	1917	222	108	198	768	160	20	0	0	0	0	0
615	102948	T	G	UL47	Q201P	nonsynonymous	0.0102	0.0099	0.0111	0	0	0	1964	203	90	183	604	144	1943	200	88	183	604	144	20	2	1	0	0	0
616	102992	G	-CC	UL47	DEL	frameshift	0.0015	0.0219	0.0119	0.0629	0.0196	0.0075	1996	183	84	159	560	134	1989	179	83	149	547	133	3	4	1	10	11	1
617	103043	G	+C	UL47	INS	frameshift	0.0005	0	0	0.0081	0.0174	0.0286	2156	139	72	123	461	105	2155	139	72	122	453	102	1	0	0	1	8	3
618	103151	A	C	UL47	I133M	nonsynonymous	0.012	0	0	0	0	0	1841	146	68	148	457	92	1819	146	68	148	457	92	22	0	0	0	0	0
619	104929	T	G	UL48	H195P	nonsynonymous	0.0116	0.0041	0	0	0	0	1466	244	90	246	987	204	1448	243	90	246	987	204	17	1	0	0	0	0
620	105040	T	G	UL48	H158P	nonsynonymous	0.0101	0	0	0	0	0	1588	212	80	198	800	157	1572	212	80	198	800	157	16	0	0	0	0	0
621	105331	A	G	UL48	L61P	nonsynonymous	0.0356	0	-	0	0	-	253	22	8	35	81	17	243	22	-	35	81	-	9	0	-	0	0	-
622	105511	A	C	UL48	M1R	nonsynonymous	0.0106	-	-	-	0	-	757	7	2	10	34	7	749	-	-	-	34	-	8	-	-	-	0	-
623	105575	A	C	NCR	-	-	0.0121	-	-	-	0	-	993	13	7	18	57	15	981	-	-	-	57	-	12	-	-	-	0	-
624	105604	A	C	NCR	-	-	0.0118	-	-	-	0	0	929	12	9	19	62	20	918	-	-	-	62	20	11	-	-	-	0	0
625	105620	A	C	NCR	-	-	0.0104	-	-	-	0	0	1053	14	9	19	64	20	1042	-	-	-	64	20	11	-	-	-	0	0
626	105822	A	C	NCR	-	-	0.0107	0	-	0	0	-	1121	25	11	23	81	15	1108	25	-	23	81	-	12	0	-	0	0	-
627	105997	A	C	UL49	S277A	nonsynonymous	0.0115	0	-	0	0	0	1393	42	18	39	188	40	1377	42	-	39	188	40	16	0	-	0	0	0
628	106708	A	G	UL49	S40P	nonsynonymous	0.0055	0	0	0	0.0182	0	1272	62	29	58	384	46	1264	62	29	58	375	46	7	0	0	0	7	0
629	106889	T	G	NCR	-	-	0.0139	0	0	0.0106	0.0135	0.0141	1297	87	42	94	518	71	1279	87	42	93	511	70	18	0	0	1	7	1
630	107197	G	A	UL49A	H77H	synonymous	0.0013	0	0	1	0	0	1531	57	25	48	114	46	1529	57	25	0	114	46	2	0	0	48	0	0
631	107858	A	C	UL50	T139P	nonsynonymous	0.0131	0	0.0385	0.04	0.0079	0	2060	67	26	50	127	56	2032	67	25	48	126	56	27	0	1	2	1	0
632	107867	A	C	UL50	I142L	nonsynonymous	0.0111	0	0	0	0	0.0175	2063	67	30	55	110	57	2039	67	30	55	110	56	23	0	0	0	0	1
633	107896	G	-C	UL50	DEL	frameshift	0.0246	0.0179	0.0417	0.02	0.0444	0.0192	2077	56	24	50	90	52	2000	54	23	47	86	51	51	1	1	1	4	1
634	107953	C	T	UL50	L170L	synonymous	0.0008	0.0183	0	0.0092	0.0297	0	2395	109	54	109	269	103	2392	107	54	108	261	103	2	2	0	1	8	0
635	107962	A	G	UL50	P173P	synonymous	0.0025	0.0357	0	0.0263	0.055	0.0288	2376	112	58	114	291	104	2370	108	58	111	275	101	6	4	0	3	16	3
636	108452	A	C	UL50	T337P	nonsynonymous	0.001	0.0189	0	0.0088	0.0258	0.0429	2058	106	32	113	465	70	2056	104	32	112	453	67	2	2	0	1	12	3
637	109405	C	T	UL51	R14H	nonsynonymous	0.0106	0	0	0	0	0	2349	237	116	238	866	195	2324	237	116	238	866	195	25	0	0	0	0	0
638	109527	A	G	UL52	T16A	nonsynonymous	0.0028	0.0339	0.0135	0.0124	0.016	0.0274	2458	177	74	161	626	146	2451	171	73	159	613	142	7	6	1	2	10	4
639	110123	T	G	UL52	L214L	synonymous	0.01	0	0.0068	0	0	0	2694	348	147	323	1057	213	2665	348	146	323	1057	213	27	0	1	0	0	0
640	110301	A	C	UL52	T274P	nonsynonymous	0.004	0.0312	0	0	0.0222	0.013	2724	128	50	120	406	77	2713	124	50	120	396	76	11	4	0	0	9	1
641	110317	A	C	UL52	H279P	nonsynonymous	0.0091	0.0182	0.0222	0.027	0.0163	0	2631	110	45	111	367	65	2607	108	44	108	359	65	24	2	1	3	6	0
642	111122	T	G	UL52	F547L	nonsynonymous	0.0132	0.0034	0	0	0	0	2269	294	147	285	754	199	2237	293	147	285	754	199	30	1	0	0	0	0
643	113159	A	C	UL53	T183P	nonsynonymous	0.0028	0.0906	0.0519	0.0836	0.0705	0.1004	2897	309	135	287	1206	229	2888	279	128	262	1119	206	8	28	7	24	85	23
644	113465	G	-C	UL53	DEL	frameshift	0.0008	0.0092	0.0072	0.0034	0.0136	0	2538	327	138	298	957	256	2536	324	137	297	944	256	2	3	1	1	13	0
645	114490	T	G	UL54	L108R	nonsynonymous	0.0164	0	-	0	0.0061	0	1034	23	19	22	165	29	1016	23	-	22	164	29	17	0	-	0	1	0
646	114593	T	G	UL54	R142R	synonymous	0.0151	-	-	-	0.0303	-	925	12	5	10	33	13	910	-	-	-	32	-	14	-	-	-	1	-
647	114608	T	G	UL54	G147G	synonymous	0.0126	-	-	-	0	-	873	9	5	9	21	9	862	-	-	-	21	-	11	-	-	-	0	-
648	114677	T	G	UL54	N170K	nonsynonymous	0.0112	-	-	-	-	-	626	4	3	3	3	8	619	-	-	-	-	-	7	-	-	-	-	-
649	114747	T	G	UL54	W194G	nonsynonymous	0.0157	-	-	-	-	-	575	0	1	1	1	1	566	-	-	-	-	-	9	-	-	-	-	-
650	114981	A	C	UL54	S272R	nonsynonymous	0.0122	0	0	0	0.0049	0	1067	57	29	53	205	47	1053	57	29	53	204	47	13	0	0	0	1	0
651	115063	A	C	UL54	Q299P	nonsynonymous	0.0119	0.0083	0.0192	0.0256	0.0051	0.0147	1599	120	52	78	389	68	1580	119	51	76	387	67	19	1	1	2	2	1
652	115140	A	C	UL54	T325P	nonsynonymous	0.0143	0	0	0	0.0043	0	1684	130	49	94	460	71	1656	130	49	94	458	71	24	0	0	0	2	0
653	115152	A	C	UL54	N329H	nonsynonymous	0.0151	0	0.04	0	0	0	1651	134	50	99	488	70	1626	134	48	99	488	70	25	0	2	0	0	0
654	115176	A	C	UL54	K337Q	nonsynonymous	0.0136	0.0156	0	0.01	0	0	1693	128	47	100	515	68	1669	126	47	99	515	68	23	2	0	1	0	0
655	115199	G	T	UL54	L344L	synonymous	0.01	0	0	0	0	0	1494	123	54	95	536	68	1479	123	54	95	536	68	15	0	0	0	0	0
656	115204	A	C	UL54	Q346P	nonsynonymous	0.0125	0.0082	0	0	0.0019	0	1606	122	51	89	530	65	1586	121	51	89	528	65	20	1	0	0	1	0
657	116044	A	C	UL55	K39Q	nonsynonymous	0.0105	0	0.0217	0	0	0.0097	861	120	46	89	499	103	852	120	45	89	499	102	9	0	1	0	0	1
658	116074	A	C	UL55	S49R	nonsynonymous	0.0175	0.0088	0	0	0	0	799	113	44	87	532	101	785	112	44	87	532	101	14	1	0	0	0	0
659	116110	A	C	UL55	T61P	nonsynonymous	0.0123	0	0	0	0.0017	0	810	110	44	97	588	107	799	110	44	97	587	107	10	0	0	0	1	0
660	116201	A	C	UL55	N91T	nonsynonymous	0.0043	0.0252	0.0727	0.0103	0.0545	0.0463	940	119	55	97	642	108	936	116	50	96	606	103	4	3	4	1	35	5
661	116204	A	C	UL55	H92P	nonsynonymous	0.0041	0.0174	0.0208	0.0101	0.0293	0.0385	975	115	48	99	615	104	970	112	47	98	596	100	4	2	1	1	18	4
662	116319	A	G	UL55	G130G	synonymous	0.0024	0.0072	0	0	0.0118	0.0202	1235	139	53	100	680	99	1232	138	53	100	672	97	3	1	0	0	8	2
663	116507	T	G	NCR	-	-	0.0137	0	0.0217	0	0.0029	0.0137	874	102	46	84	339	73	859	102	45	84	337	72	12	0	1	0	1	1
664	117033	T	G	UL56	A109A	synonymous	0.0108	0	0	0	0.0026	0	1758	154	86	162	762	136	1739	154	86	162	760	136	19	0	0	0	2	0
665	117168	T	G	UL56	P64P	synonymous	0.0108	0	0	0.0051	0	0.0073	1385	210	97	197	729	137	1369	210	97	196	729	136	15	0	0	1	0	1
666	117210	T	G	UL56	P50P	synonymous	0.0107	0.0052	0	0	0	0	1308	191	89	177	618	131	1294	190	89	177	618	131	14	1	0	0	0	0
667	117224	T	G	UL56	T46P	nonsynonymous	0.0113	0	0	0.006	0.0019	0	1234	177	70	166	538	124	1219	177	70	165	537	124	14	0	0	1	1	0
668	117283	T	G	UL56	Y26S	nonsynonymous	0.0108	0	0	0	0.0022	0	1023	162	69	148	457	104	1012	162	69	148	456	104	11	0	0	0	1	0
669	117445	T	G	NCR	-	-	0.0104	0	0	0	0	0.0125	867	102	46	94	294	80	858	102	46	94	294	79	9	0	0	0	0	1
670	117460	T	G	NCR	-	-	0.0111	0	0.0227	0	0.0036	0	811	95	44	89	279	68	802	95	43	89	278	68	9	0	1	0	1	0
671	117545	T	G	NCR	-	-	0.0213	0	0	0	0	0	516	60	29	53	164	52	505	60	29	53	164	52	11	0	0	0	0	0
672	119116	A	C	NCR	-	-	0.0211	0	0	0	0.0044	0.0167	284	70	24	61	225	60	278	70	24	61	224	59	6	0	0	0	1	1
673	119248	A	C	NCR	-	-	0.0219	0.0119	0	0.0119	0.0026	0	319	84	37	84	390	83	312	83	37	83	389	83	7	1	0	1	1	0
674	119502	A	G	NCR	-	-	0.0157	0.0233	0.0385	0	0.0074	0	191	43	26	47	271	50	188	42	25	47	269	50	3	1	1	0	2	0
675	119539	G	-C	NCR	DEL	-	0	0	0	0	0.0182	0.0517	318	56	27	53	275	58	318	56	27	53	270	55	0	0	0	0	5	3
676	119726	G	+T	NCR	INS	-	0.0397	0.1111	-	0.037	0.6364	-	126	27	7	27	55	13	119	23	-	26	18	-	5	3	-	1	35	-
677	121139	A	C	NCR	-	-	0.0159	-	-	-	0	-	502	15	12	18	37	18	492	-	-	-	37	-	8	-	-	-	0	-
678	121141	A	C	NCR	-	-	0.0161	-	-	-	0	-	496	15	12	19	37	18	488	-	-	-	37	-	8	-	-	-	0	-
679	121150	A	C	NCR	-	-	0.0129	-	-	-	0	-	543	15	12	19	39	18	535	-	-	-	39	-	7	-	-	-	0	-
680	121174	A	C	NCR	-	-	0.0116	-	-	0	0	-	689	18	11	25	45	19	681	-	-	25	45	-	8	-	-	0	0	-
681	121253	A	C	NCR	-	-	0.0119	-	-	-	0	-	921	18	9	9	33	12	910	-	-	-	33	-	11	-	-	-	0	-
682	121288	A	C	NCR	-	-	0.0144	0	-	-	0	-	831	22	13	17	60	15	819	22	-	-	60	-	12	0	-	-	0	-
683	121307	A	C	RL2.2	*776E	nonsynonymous	0.0212	0	-	0	0	0	801	35	19	35	112	20	784	35	-	35	112	20	17	0	-	0	0	0
684	121362	A	C	RL2.2	S757S	synonymous	0.0128	0.0217	0	0	0	0	783	46	21	47	193	26	773	45	21	47	193	26	10	1	0	0	0	0
685	121369	A	C	RL2.2	L755R	nonsynonymous	0.0241	0	0	0	0	0	789	45	20	51	198	27	770	45	20	51	198	27	19	0	0	0	0	0
686	121384	A	C	RL2.2	L750R	nonsynonymous	0.0119	0	0	0	0	0.0345	837	49	20	58	219	29	826	49	20	58	219	28	10	0	0	0	0	1
687	121753	T	G	RL2.2	H627P	nonsynonymous	0.0122	0	0	0.0133	0	0	1310	47	27	75	340	55	1293	47	27	74	340	55	16	0	0	1	0	0
688	121836	T	G	RL2.2	G599G	synonymous	0.0109	0	0	0	0.0045	0	919	33	25	56	224	36	908	33	25	56	223	36	10	0	0	0	1	0
689	121985	T	G	RL2.2	T550P	nonsynonymous	0.0048	-	-	0.1071	0.0312	-	627	15	11	28	64	10	623	-	-	25	62	-	3	-	-	3	2	-
690	122019	T	G	RL2.2	S538S	synonymous	0.0152	-	-	-	-	-	591	9	2	9	13	3	581	-	-	-	-	-	9	-	-	-	-	-
691	122035	T	G	RL2.2	H533P	nonsynonymous	0.0157	-	-	-	-	-	572	8	1	5	5	2	563	-	-	-	-	-	9	-	-	-	-	-
692	122048	T	G	RL2.2	R529R	synonymous	0.0168	-	-	-	-	-	477	7	0	3	3	2	469	-	-	-	-	-	8	-	-	-	-	-
693	122051	T	G	RL2.2	K528Q	nonsynonymous	0.0126	-	-	-	-	-	555	8	0	5	3	2	548	-	-	-	-	-	7	-	-	-	-	-
694	122058	T	G	RL2.2	A525A	synonymous	0.0128	-	-	-	-	-	547	5	0	3	2	1	540	-	-	-	-	-	7	-	-	-	-	-
695	122081	T	G	RL2.2	T518P	nonsynonymous	0.0133	-	-	-	-	-	603	5	0	1	0	1	595	-	-	-	-	-	8	-	-	-	-	-
696	122086	T	G	RL2.2	Q516P	nonsynonymous	0.0169	-	-	-	-	-	591	3	0	1	0	2	580	-	-	-	-	-	10	-	-	-	-	-
697	123113	A	C	RL2.2	L215R	nonsynonymous	0.0213	-	-	-	0	-	422	18	9	12	105	16	412	-	-	-	105	-	9	-	-	-	0	-
698	123269	A	C	RL2.2	L163R	nonsynonymous	0.024	0	-	0	0	0	334	44	14	33	257	38	326	44	-	33	257	38	8	0	-	0	0	0
699	123482	C	-G	RL2.2	DEL	frameshift	0	-	-	-	0.225	-	465	3	2	2	40	3	465	-	-	-	31	-	0	-	-	-	9	-
700	123492	T	+C	RL2.2	INS	frameshift	0.0076	-	-	-	-	-	396	3	1	1	11	3	391	-	-	-	-	-	3	-	-	-	-	-
701	123625	T	G	RL2.2	E44D	nonsynonymous	0.0182	-	-	-	-	-	440	1	1	2	7	0	432	-	-	-	-	-	8	-	-	-	-	-
702	123918	A	C	NCR	-	-	0.0122	0	-	0	0	0	655	25	15	38	80	20	647	25	-	38	80	20	8	0	-	0	0	0
703	123945	A	C	NCR	-	-	0.021	0	-	0	0	0	618	27	14	40	94	20	605	27	-	40	94	20	13	0	-	0	0	0
704	123959	T	C	NCR	-	-	0.037	-	-	-	0.0222	-	460	13	4	13	45	9	443	-	-	-	44	-	17	-	-	-	1	-
705	123967	A	C	NCR	-	-	0.0359	-	-	-	0.0345	-	613	14	4	11	58	10	591	-	-	-	56	-	22	-	-	-	2	-
706	123974	T	C	NCR	-	-	0.0272	0	-	0.0263	0.0056	0	588	31	14	38	178	24	570	31	-	37	177	24	16	0	-	1	1	0
707	123975	A	C	NCR	-	-	0.0333	0	-	0.0244	0	0	511	34	16	41	185	25	493	34	-	40	185	25	17	0	-	1	0	0
708	123977	A	C	NCR	-	-	0.0194	0	-	0	0	0	515	32	15	39	198	25	504	32	-	39	198	25	10	0	-	0	0	0
709	123986	A	C	NCR	-	-	0.0132	0	0	0	0	0	531	44	21	49	292	32	523	44	21	49	292	32	7	0	0	0	0	0
710	123990	A	C	NCR	-	-	0.0114	0	0	0	0	0	613	46	21	53	313	37	605	46	21	53	313	37	7	0	0	0	0	0
711	124007	A	C	NCR	-	-	0.0121	0	0	0	0.0023	0	579	58	25	69	434	48	572	58	25	69	433	48	7	0	0	0	1	0
712	124011	A	C	NCR	-	-	0.0349	0	0	0	0.0044	0	601	61	27	65	453	56	580	61	27	65	451	56	21	0	0	0	2	0
713	124018	A	-C	NCR	DEL	-	0.0046	0	0	0.0286	0.031	0.0167	653	59	30	70	484	60	650	59	30	68	467	59	3	0	0	2	15	1
714	124021	A	C	NCR	-	-	0.0223	0	0	0	0	0	672	66	30	74	501	58	657	66	30	74	501	58	15	0	0	0	0	0
715	124029	A	C	NCR	-	-	0.0297	0	0	0	0	0	674	73	37	84	569	71	653	73	37	84	569	71	20	0	0	0	0	0
716	124032	A	C	NCR	-	-	0.0161	0	0	0	0	0.0149	682	66	33	86	551	67	671	66	33	86	551	65	11	0	0	0	0	1
717	124482	T	G	RL2.2	E13A	nonsynonymous	0.012	-	-	-	-	-	1168	1	4	2	6	1	1151	-	-	-	-	-	14	-	-	-	-	-
718	124956	T	G	NCR	-	-	0.01	0	0	0	0	0	799	52	26	50	171	53	790	52	26	50	171	53	8	0	0	0	0	0
719	124975	C	T	NCR	-	-	0	0	0.6765	0	0.0048	0	889	79	34	60	209	66	889	79	11	60	208	66	0	0	23	0	1	0
720	125030	T	G	NCR	-	-	0.0104	0	0	0	0	0	959	92	36	65	245	70	948	92	36	65	245	70	10	0	0	0	0	0
721	125065	T	G	NCR	-	-	0.0112	0	0	0	0	0	981	95	37	64	255	70	969	95	37	64	255	70	11	0	0	0	0	0
722	125066	T	G	NCR	-	-	0.0152	0	0	0	0	0	984	94	38	70	249	73	969	94	38	70	249	73	15	0	0	0	0	0
723	125130	T	G	NCR	-	-	0.0107	0	0	0	0.0037	0	932	77	31	73	270	65	922	77	31	73	269	65	10	0	0	0	1	0
724	125136	T	G	NCR	-	-	0.0112	0	0	0	0	0	891	81	34	78	286	74	881	81	34	78	286	74	10	0	0	0	0	0
725	125137	T	G	NCR	-	-	0.0124	0	0	0.013	0.0034	0	890	79	36	77	296	74	878	79	36	76	294	74	11	0	0	1	1	0
726	125152	T	G	NCR	-	-	0.0114	0	0	0	0	0	881	73	31	74	275	62	871	73	31	74	275	62	10	0	0	0	0	0
727	125330	T	G	NCR	-	-	0.0282	0	-	0	0.0107	0	142	45	15	44	187	37	138	45	-	44	185	37	4	0	-	0	2	0
728	125334	T	G	NCR	-	-	0.0299	0	-	0	0.016	0.0263	134	45	15	47	187	38	130	45	-	47	184	37	4	0	-	0	3	1
729	125367	T	G	NCR	-	-	0.027	0.0172	0.0385	0.0339	0.0042	0.0175	111	58	26	59	236	57	108	57	25	57	235	56	3	1	1	2	1	1
730	127698	A	C	RS1.1	W1286G	nonsynonymous	0.0334	-	-	-	-	-	299	0	0	1	1	0	289	-	-	-	-	-	10	-	-	-	-	-
731	127710	A	C	RS1.1	W1282G	nonsynonymous	0.0265	-	-	-	-	-	302	0	0	1	1	0	294	-	-	-	-	-	8	-	-	-	-	-
732	127717	A	C	RS1.1	V1279V	synonymous	0.0268	-	-	-	-	-	299	0	0	1	1	0	291	-	-	-	-	-	8	-	-	-	-	-
733	127742	A	C	RS1.1	L1271W	nonsynonymous	0.0263	-	-	-	-	-	304	0	0	1	1	0	296	-	-	-	-	-	8	-	-	-	-	-
734	127760	A	C	RS1.1	L1265R	nonsynonymous	0.0288	-	-	-	-	-	347	2	2	3	9	4	337	-	-	-	-	-	10	-	-	-	-	-
735	127766	T	C	RS1.1	E1263G	nonsynonymous	0.0248	-	-	-	0	-	282	5	2	11	22	7	275	-	-	-	22	-	7	-	-	-	0	-
736	127769	A	C	RS1.1	V1262G	nonsynonymous	0.0237	-	-	-	0	-	337	6	2	12	28	8	329	-	-	-	28	-	8	-	-	-	0	-
737	127847	A	C	RS1.1	L1236R	nonsynonymous	0.0278	0	-	0	0.0172	0	252	28	15	32	116	21	245	28	-	32	114	21	7	0	-	0	2	0
738	128000	G	T	RS1.1	P1185H	nonsynonymous	0	0.0167	0.0513	0.0423	0.0173	0.0222	431	60	39	71	289	45	431	59	37	68	284	44	0	1	2	3	5	1
739	128002	C	G	RS1.1	R1184R	synonymous	0	0.0156	0.0444	0.0375	0.0123	0.0189	487	64	45	80	326	53	487	63	43	77	322	52	0	1	2	3	4	1
740	128006	A	T	RS1.1	L1183Q	nonsynonymous	0.007	0.0164	0.0465	0.0423	0.0195	0.0213	427	61	43	71	307	47	424	60	41	68	301	46	3	1	2	3	6	1
741	128008	C	G	RS1.1	P1182P	synonymous	0	0.0154	0.0435	0.039	0.0183	0.0196	513	65	46	77	327	51	513	64	44	74	321	50	0	1	2	3	6	1
742	128060	T	G	RS1.1	E1165A	nonsynonymous	0.0184	0.0149	0	0	0	0	544	67	38	63	389	53	532	66	38	63	389	53	10	1	0	0	0	0
743	128087	A	C	RS1.1	M1156R	nonsynonymous	0.0133	0	0	0	0.0024	0	600	71	44	75	411	53	592	71	44	75	410	53	8	0	0	0	1	0
744	128166	T	G	RS1.1	M1130L	nonsynonymous	0.016	0	0.027	0	0	0	689	73	37	71	430	45	678	73	36	71	430	45	11	0	1	0	0	0
745	128217	T	G	RS1.1	N1113H	nonsynonymous	0.0128	0	0	0.0154	0	0	704	60	30	65	406	40	695	60	30	64	406	40	9	0	0	1	0	0
746	128339	T	A	RS1.1	D1072V	nonsynonymous	0.0056	0	0	0.0143	0.0166	0	711	68	27	70	483	53	707	68	27	69	474	53	4	0	0	1	8	0
747	128372	A	C	RS1.1	V1061G	nonsynonymous	0.0116	0	0	0	0.0041	0	778	77	33	71	482	51	768	77	33	71	479	51	9	0	0	0	2	0
748	128453	A	C	RS1.1	V1034G	nonsynonymous	0.0126	0	0	0	0.0023	0	793	71	51	71	441	57	783	71	51	71	440	57	10	0	0	0	1	0
749	128640	T	G	RS1.1	N972H	nonsynonymous	0.0105	0	0.0345	0.0465	0.0096	0	664	51	29	43	209	49	657	51	28	41	207	49	7	0	1	2	2	0
750	128690	T	G	RS1.1	E955A	nonsynonymous	0.0143	0	0.0476	0	0.013	0.0333	491	30	21	34	154	30	484	30	20	34	152	29	7	0	1	0	2	1
751	128706	A	C	RS1.1	S950A	nonsynonymous	0.0136	0.0345	-	0	0	0	513	29	18	38	149	28	506	28	-	38	149	28	7	1	-	0	0	0
752	128723	A	C	RS1.1	L944R	nonsynonymous	0.0164	0.0312	0	0	0.0142	0	549	32	21	34	141	25	540	31	21	34	139	25	9	1	0	0	2	0
753	128771	T	G	RS1.1	E928A	nonsynonymous	0.0111	0.04	-	0	0.0109	-	449	25	13	22	92	15	444	24	-	22	91	-	5	1	-	0	1	-
754	128786	T	G	RS1.1	Q923P	nonsynonymous	0.0207	-	-	0	0.0128	0	482	18	11	24	78	22	472	-	-	24	76	22	10	-	-	0	1	0
755	128793	T	G	RS1.1	M921L	nonsynonymous	0.0173	-	-	0	0	0	405	15	11	22	74	20	398	-	-	22	74	20	7	-	-	0	0	0
756	128843	A	G	RS1.1	L904P	nonsynonymous	0.0186	-	-	-	0	-	429	8	2	13	37	13	421	-	-	-	37	-	8	-	-	-	0	-
757	128864	T	G	RS1.1	H897P	nonsynonymous	0.0373	-	-	-	0	-	482	7	2	9	22	10	464	-	-	-	22	-	18	-	-	-	0	-
758	128870	T	G	RS1.1	H895P	nonsynonymous	0.026	-	-	-	-	-	500	3	1	5	11	5	487	-	-	-	-	-	13	-	-	-	-	-
759	128879	T	G	RS1.1	D892A	nonsynonymous	0.0174	-	-	-	-	-	402	2	0	5	10	3	395	-	-	-	-	-	7	-	-	-	-	-
760	128909	T	G	RS1.1	Q882P	nonsynonymous	0.036	-	-	-	-	-	444	3	0	2	6	3	428	-	-	-	-	-	16	-	-	-	-	-
761	128916	C	G	RS1.1	A880P	nonsynonymous	0.0191	-	-	-	-	-	471	1	0	1	6	1	462	-	-	-	-	-	9	-	-	-	-	-
762	128973	T	G	RS1.1	M861L	nonsynonymous	0.0437	-	-	-	-	-	389	2	3	4	9	4	371	-	-	-	-	-	17	-	-	-	-	-
763	129008	T	G	RS1.1	H849P	nonsynonymous	0.0185	-	-	-	-	-	379	2	4	3	11	4	372	-	-	-	-	-	7	-	-	-	-	-
764	129968	A	C	RS1.1	L529R	nonsynonymous	0.032	-	-	-	0.0417	-	281	17	4	16	48	12	272	-	-	-	44	-	9	-	-	-	2	-
765	130045	G	C	RS1.1	A503A	synonymous	0.0028	0.0345	-	0	0.0438	0	359	29	9	28	137	28	358	28	-	28	131	28	1	1	-	0	6	0
766	130191	T	C	RS1.1	S455G	nonsynonymous	0.0066	0	-	0.0465	0.0202	0	303	36	15	43	247	37	300	36	-	40	242	37	2	0	-	2	5	0
767	130199	A	C	RS1.1	V452G	nonsynonymous	0.0133	0	-	0.0769	0.0123	0	376	39	18	39	243	35	371	39	-	36	240	35	5	0	-	3	3	0
768	130200	C	T	RS1.1	V452M	nonsynonymous	0	0.0175	0.0476	0.0182	0.0192	0.0238	426	57	21	55	312	42	426	56	20	54	306	41	0	1	1	1	6	1
769	130220	A	C	RS1.1	L445R	nonsynonymous	0.011	0.025	-	0.0222	0.0042	0.0345	365	40	15	45	236	29	361	39	-	44	235	28	4	1	-	1	1	1
770	130227	A	C	RS1.1	W443G	nonsynonymous	0.0216	0	-	0	0.0191	0.0909	370	48	17	49	262	33	362	48	-	49	257	30	8	0	-	0	5	3
771	130262	T	G	RS1.1	H431P	nonsynonymous	0.0138	0	0	0	0.0137	0	363	61	20	55	291	39	358	61	20	55	287	39	5	0	0	0	4	0
772	130340	T	G	RS1.1	Q405P	nonsynonymous	0.017	0	0	0	0.0026	0	411	70	25	75	392	56	403	70	25	75	391	56	7	0	0	0	1	0
773	130470	A	C	RS1.1	W362G	nonsynonymous	0.0025	0	-	0	0.0205	0	400	36	18	47	342	38	399	36	-	47	335	38	1	0	-	0	7	0
774	130543	C	T	RS1.1	P337P	synonymous	0	0.0333	-	0.0345	0.0221	0.087	394	30	12	29	226	23	394	29	-	28	220	21	0	1	-	1	5	2
775	130549	G	A	RS1.1	S335S	synonymous	0.0051	0.0333	-	0.0312	0.0136	-	393	30	12	32	220	19	391	29	-	31	216	-	2	1	-	1	3	-
776	130551	T	A	RS1.1	S335C	nonsynonymous	0.0083	0.037	-	0.0323	0.015	0.1	360	27	11	31	200	20	357	26	-	30	196	18	3	1	-	1	3	2
777	130553	T	C	RS1.1	D334G	nonsynonymous	0.0119	0.0417	-	0.04	0.0169	-	335	24	10	25	177	19	331	23	-	24	173	-	4	1	-	1	3	-
778	130559	A	G	RS1.1	L332P	nonsynonymous	0.0056	0.0476	-	0.0357	0.0169	-	359	21	11	28	177	18	357	20	-	27	174	-	2	1	-	1	3	-
779	130682	A	C	RS1.1	V291G	nonsynonymous	0.0036	0.1364	-	-	0.0312	-	277	22	7	10	64	16	275	19	-	-	62	-	1	3	-	-	2	-
780	131087	A	C	RS1.1	L156R	nonsynonymous	0.0168	-	-	-	0	-	535	5	0	2	30	4	526	-	-	-	30	-	9	-	-	-	0	-
781	131102	T	G	RS1.1	D151A	nonsynonymous	0.0089	-	-	-	0.0667	-	560	5	0	2	30	4	554	-	-	-	28	-	5	-	-	-	2	-
782	131200	A	C	RS1.1	D118E	nonsynonymous	0.0147	-	-	-	-	-	614	4	0	3	15	2	605	-	-	-	-	-	9	-	-	-	-	-
783	131285	A	C	RS1.1	M90R	nonsynonymous	0.0119	-	-	-	-	-	756	3	1	4	14	2	747	-	-	-	-	-	9	-	-	-	-	-
784	131316	A	C	RS1.1	S80A	nonsynonymous	0.012	-	-	-	-	-	668	2	1	4	7	2	659	-	-	-	-	-	8	-	-	-	-	-
785	131459	A	C	RS1.1	L32R	nonsynonymous	0.0117	-	-	-	-	-	767	0	0	3	1	0	756	-	-	-	-	-	9	-	-	-	-	-
786	131511	T	G	RS1.1	T15P	nonsynonymous	0.0103	-	-	-	-	-	872	1	0	3	6	3	862	-	-	-	-	-	9	-	-	-	-	-
787	131848	T	G	NCR	-	-	0.0109	-	-	-	0	-	645	7	5	8	77	7	638	-	-	-	77	-	7	-	-	-	0	-
788	132044	A	C	NCR	-	-	0.016	-	-	-	-	-	438	0	0	1	0	1	431	-	-	-	-	-	7	-	-	-	-	-
789	133045	A	C	US1	P6P	synonymous	0.0135	-	-	-	-	-	591	6	2	12	18	6	583	-	-	-	-	-	8	-	-	-	-	-
790	133118	A	C	US1	K31Q	nonsynonymous	0.0105	-	-	-	0	-	765	8	2	15	42	8	757	-	-	-	42	-	8	-	-	-	0	-
791	133146	A	C	US1	E40A	nonsynonymous	0.0126	-	-	0	0	-	712	9	5	21	61	8	703	-	-	21	61	-	9	-	-	0	0	-
792	133159	A	C	US1	E44D	nonsynonymous	0.0101	-	-	0	0	-	790	11	5	24	69	13	782	-	-	24	69	-	8	-	-	0	0	-
793	133390	A	C	US1	P121P	synonymous	0.0132	-	-	0.037	0	-	1442	11	9	27	97	13	1423	-	-	26	97	-	19	-	-	1	0	-
794	133397	A	C	US1	K124Q	nonsynonymous	0.0121	-	-	0	0	-	1401	10	10	26	101	14	1384	-	-	26	101	-	17	-	-	0	0	-
795	133887	A	C	US1	E287A	nonsynonymous	0.0107	0	0.0244	0	0	0	2159	71	41	76	397	76	2133	71	40	76	397	76	23	0	1	0	0	0
796	134327	T	G	NCR	-	-	0.0106	0	-	0	0.0057	0	1504	43	18	47	176	53	1487	43	-	47	175	53	16	0	-	0	1	0
797	134403	T	G	NCR	-	-	0.0113	0	-	0.027	0	0	1242	32	15	37	94	36	1227	32	-	36	94	36	14	0	-	1	0	0
798	134413	T	G	NCR	-	-	0.0173	0	-	0	0	0	1158	27	11	30	78	33	1138	27	-	30	78	33	20	0	-	0	0	0
799	134516	T	G	US2	Q266P	nonsynonymous	0.0104	0	-	0	0	0	1152	24	12	33	56	26	1140	24	-	33	56	26	12	0	-	0	0	0
800	134620	T	G	US2	P231P	synonymous	0.0119	-	-	-	0	-	838	15	3	16	30	19	828	-	-	-	30	-	10	-	-	-	0	-
801	134640	T	G	US2	K225Q	nonsynonymous	0.0111	-	-	-	0	-	808	12	4	12	29	17	799	-	-	-	29	-	9	-	-	-	0	-
802	134942	A	C	US2	L124W	nonsynonymous	0.0156	0	-	-	0.0132	-	449	24	5	10	76	16	442	24	-	-	75	-	7	0	-	-	1	-
803	135765	A	C	US3	K54Q	nonsynonymous	0.029	0	0	0	0	0	931	34	21	22	64	34	904	34	21	22	64	34	27	0	0	0	0	0
804	135766	A	C	US3	K54T	nonsynonymous	0.0179	0	0	0	0	0	895	35	22	23	67	38	879	35	22	23	67	38	16	0	0	0	0	0
805	135775	A	C	US3	H57P	nonsynonymous	0.0157	0	0.0625	0.0179	0	0	957	56	32	56	136	50	942	56	30	55	136	50	15	0	2	1	0	0
806	135780	A	C	US3	T59P	nonsynonymous	0.011	0	0	0	0	0	908	70	43	73	185	59	898	70	43	73	185	59	10	0	0	0	0	0
807	135782	A	C	US3	T59T	synonymous	0.0147	0.0139	0	0	0.0054	0	883	72	42	74	184	60	870	71	42	74	183	60	13	1	0	0	1	0
808	135785	A	C	US3	P60P	synonymous	0.0166	0	0	0	0	0	902	78	45	82	213	67	887	78	45	82	213	67	15	0	0	0	0	0
809	135789	A	C	US3	S62R	nonsynonymous	0.0205	0	0	0	0	0	926	79	47	84	225	69	907	79	47	84	225	69	19	0	0	0	0	0
810	135811	A	C	US3	H69P	nonsynonymous	0.0133	0	0	0	0	0	899	96	53	109	301	83	887	96	53	109	301	83	12	0	0	0	0	0
811	135832	A	C	US3	Q76P	nonsynonymous	0.012	0	0.0156	0	0	0	1002	119	64	127	348	101	988	119	63	127	348	101	12	0	1	0	0	0
812	136258	T	G	US3	I218S	nonsynonymous	0.0105	0.0033	0	0	0.0009	0	2097	307	133	305	1132	216	2073	306	133	305	1131	216	22	1	0	0	1	0
813	136881	T	C	US3	S426P	nonsynonymous	0.0035	0	0.0156	0.0058	0.0152	0.0064	1999	169	64	173	658	157	1988	169	63	171	648	156	7	0	1	1	10	1
814	137894	T	G	NCR	-	-	0.0123	-	-	-	0	-	892	13	6	8	35	13	880	-	-	-	35	-	11	-	-	-	0	-
815	137925	T	G	NCR	-	-	0.0113	-	-	-	0	-	795	11	4	4	24	7	786	-	-	-	24	-	9	-	-	-	0	-
816	137936	T	G	NCR	-	-	0.0107	-	-	-	0	-	842	9	7	5	22	9	831	-	-	-	22	-	9	-	-	-	0	-
817	137937	T	G	NCR	-	-	0.0135	-	-	-	0	-	889	9	8	6	23	9	877	-	-	-	23	-	12	-	-	-	0	-
818	137942	T	G	NCR	-	-	0.0097	-	-	-	-	-	926	8	7	4	17	8	915	-	-	-	-	-	9	-	-	-	-	-
819	138001	T	G	NCR	-	-	0.0136	0	-	-	0	0	884	24	10	19	90	25	872	24	-	-	90	25	12	0	-	-	0	0
820	138115	A	C	US5	M1L	nonsynonymous	0.0104	0	-	-	0	0	957	24	11	17	92	22	947	24	-	-	92	22	10	0	-	-	0	0
821	138396	T	-C	NCR	DEL	-	0.0529	-	-	-	-	-	170	0	0	2	1	2	155	-	-	-	-	-	9	-	-	-	-	-
822	139117	C	G	US6	P103P	synonymous	0.0004	0.0038	0	0.0037	0.0192	0.011	2452	262	103	270	1091	182	2450	261	103	269	1070	180	1	1	0	1	21	2
823	139119	A	G	US6	Q104R	nonsynonymous	0.006	0.0039	0	0.0038	0.0197	0.011	2328	255	105	261	1064	182	2314	254	105	260	1041	179	14	1	0	1	21	2
824	139122	T	C	US6	I105T	nonsynonymous	0.0031	0.0079	0	0.004	0.019	0.0111	2250	253	98	250	1051	180	2239	250	98	249	1031	178	7	2	0	1	20	2
825	139123	T	A	US6	I105I	synonymous	0.0031	0.004	0	0.0039	0.0203	0.0113	2292	248	103	255	1037	177	2282	247	103	254	1016	175	7	1	0	1	21	2
826	139124	G	A	US6	V106I	nonsynonymous	0	0.004	0	0.0039	0.0199	0.0111	2346	250	102	258	1057	180	2346	249	102	257	1036	178	0	1	0	1	21	2
827	139127	C	T	US6	R107C	nonsynonymous	0.0004	0.004	0	0.0039	0.0199	0.0109	2435	253	104	255	1056	183	2433	252	104	254	1035	181	1	1	0	1	21	2
828	139129	C	G	US6	R107R	synonymous	0.0004	0.004	0	0.0039	0.021	0.0108	2444	251	104	254	1048	185	2443	250	104	253	1026	183	1	1	0	1	22	2
829	139977	A	C	US6	Q390P	nonsynonymous	0.0123	-	-	0	0	0	1461	19	8	23	57	23	1443	-	-	23	57	23	18	-	-	0	0	0
830	139996	A	+C	NCR	INS	-	0.2866	-	-	-	0.1	-	1399	5	2	4	20	15	662	-	-	-	16	-	401	-	-	-	2	-
831	140017	T	G	NCR	-	-	0.0122	-	-	-	-	-	1229	5	1	8	15	12	1213	-	-	-	-	-	15	-	-	-	-	-
832	140077	T	G	NCR	-	-	0.0111	0	0	0	0	0	1535	61	32	56	250	54	1516	61	32	56	250	54	17	0	0	0	0	0
833	140367	A	T	US7	Q63L	nonsynonymous	0.0006	0	0	0.0088	0.01	0.0189	1619	118	48	113	698	106	1617	118	48	112	691	104	1	0	0	1	7	2
834	140804	A	C	US7	T209P	nonsynonymous	0.0207	-	-	-	-	-	532	4	3	6	10	2	520	-	-	-	-	-	11	-	-	-	-	-
835	140819	A	C	US7	T214P	nonsynonymous	0.0189	-	-	-	-	-	476	2	0	0	2	0	467	-	-	-	-	-	9	-	-	-	-	-
836	140840	A	C	US7	I221L	nonsynonymous	0.0202	-	-	-	-	-	446	0	1	1	8	1	437	-	-	-	-	-	9	-	-	-	-	-
837	140848	T	C	US7	A223A	synonymous	0.0204	-	-	-	-	-	441	0	1	2	12	1	432	-	-	-	-	-	9	-	-	-	-	-
838	141175	A	C	US7	G332G	synonymous	0.0137	-	-	-	0	0	730	15	14	16	93	23	720	-	-	-	93	23	10	-	-	-	0	0
839	141211	A	C	US7	K344N	nonsynonymous	0.0167	-	-	-	0	-	600	10	11	14	75	19	590	-	-	-	75	-	10	-	-	-	0	-
840	141219	G	C	US7	R347P	nonsynonymous	0.0103	-	-	-	0	0	682	9	11	15	66	20	675	-	-	-	66	20	7	-	-	-	0	0
841	141326	A	C	US7	T383P	nonsynonymous	0.0145	-	-	-	0	-	827	12	2	17	45	10	815	-	-	-	45	-	12	-	-	-	0	-
842	141921	T	G	US8	L95R	nonsynonymous	0.0116	0	0	0	0.0035	0.0095	1121	186	74	156	576	105	1108	186	74	156	574	104	13	0	0	0	2	1
843	141950	T	G	US8	S105A	nonsynonymous	0.0103	0	0	0	0	0	1070	186	78	160	548	105	1059	186	78	160	548	105	11	0	0	0	0	0
844	142485	A	C	US8	H283P	nonsynonymous	0.0111	0	0	0	0.002	0	721	75	24	66	492	62	713	75	24	66	491	62	8	0	0	0	1	0
845	142500	A	C	US8	E288A	nonsynonymous	0.012	0	0	0	0	0	668	75	26	71	509	65	660	75	26	71	509	65	8	0	0	0	0	0
846	142567	C	T	US8	S310S	synonymous	0.0113	0	0	0	0	0	799	72	22	61	452	64	790	72	22	61	452	64	9	0	0	0	0	0
847	142650	A	C	US8	Q338P	nonsynonymous	0.0166	0	0	0	0	0.0152	725	95	29	71	514	66	713	95	29	71	514	65	12	0	0	0	0	1
848	142664	A	C	US8	N343H	nonsynonymous	0.0135	0	0	0	0	0	743	86	28	67	490	63	733	86	28	67	490	63	10	0	0	0	0	0
849	143029	T	G	US8	I464M	nonsynonymous	0.0116	0	0	0	0	0	1037	36	23	41	290	37	1025	36	23	41	290	37	12	0	0	0	0	0
850	143441	A	C	US8A	P101P	synonymous	0.0122	-	-	-	-	-	981	7	3	2	13	5	968	-	-	-	-	-	12	-	-	-	-	-
851	143443	A	C	US8A	H102P	nonsynonymous	0.0147	-	-	-	-	-	954	7	3	3	13	6	939	-	-	-	-	-	14	-	-	-	-	-
852	143449	G	C	US8A	R104P	nonsynonymous	0.0102	-	-	-	-	-	880	8	4	3	18	9	870	-	-	-	-	-	9	-	-	-	-	-
853	143807	T	G	US9	S34A	nonsynonymous	0.0171	0	-	0	0.0026	0	643	64	14	67	386	56	631	64	-	67	385	56	11	0	-	0	1	0
854	143897	T	G	US9	C64G	nonsynonymous	0.0122	0	-	0	0	0	740	65	14	58	295	45	731	65	-	58	295	45	9	0	-	0	0	0
855	144018	T	-C	NCR	DEL	-	0.1018	0.0476	-	0.0741	0.0403	0.0909	442	42	1	27	124	33	363	40	-	25	116	29	45	2	-	2	5	3
856	144302	A	C	NCR	-	-	0.0142	0	-	0	0	0	914	44	14	40	86	39	901	44	-	40	86	39	13	0	-	0	0	0
857	144303	A	C	NCR	-	-	0.016	0	-	0	0	0	877	44	14	40	85	39	861	44	-	40	85	39	14	0	-	0	0	0
858	144452	A	C	NCR	-	-	0.0104	0	-	0	0	0	1154	71	19	55	173	53	1141	71	-	55	173	53	12	0	-	0	0	0
859	145110	C	-G	US10	DEL	frameshift	0.0014	0	-	0.0333	0.2439	-	2212	23	10	30	41	15	2206	23	-	29	31	-	3	0	-	1	10	-
860	145688	T	G	US12	N64H	nonsynonymous	0.0149	0	0	0.0118	0	0	1479	92	53	85	352	97	1457	92	53	84	352	97	22	0	0	1	0	0
861	146167	T	+C	NCR	INS	-	0.0714	-	-	-	-	-	98	1	1	2	4	1	89	-	-	-	-	-	7	-	-	-	-	-
862	146542	A	C	NCR	-	-	0.0352	-	-	-	-	-	199	5	2	3	4	1	191	-	-	-	-	-	7	-	-	-	-	-
863	146722	T	G	NCR	-	-	0.0159	-	-	-	-	-	440	7	0	1	8	6	431	-	-	-	-	-	7	-	-	-	-	-
864	146813	T	G	NCR	-	-	0.0208	-	-	-	-	-	432	1	0	1	0	1	423	-	-	-	-	-	9	-	-	-	-	-
865	146866	A	C	NCR	-	-	0.0157	-	-	-	-	-	447	1	0	0	0	1	440	-	-	-	-	-	7	-	-	-	-	-
866	147073	A	C	NCR	-	-	0.0154	-	-	-	0	-	715	12	7	9	107	14	704	-	-	-	107	-	11	-	-	-	0	-
867	147093	T	C	NCR	-	-	0.0151	-	-	-	0	-	595	10	6	10	103	14	586	-	-	-	103	-	9	-	-	-	0	-
868	147163	A	C	NCR	-	-	0.0121	-	-	-	0	-	827	16	7	11	113	16	817	-	-	-	113	-	10	-	-	-	0	-
869	147167	A	C	NCR	-	-	0.0115	-	-	-	0	-	786	16	7	12	116	18	776	-	-	-	116	-	9	-	-	-	0	-
870	147168	A	C	NCR	-	-	0.0109	-	-	-	0	-	736	16	7	12	117	19	728	-	-	-	117	-	8	-	-	-	0	-
871	147313	A	C	NCR	-	-	0.0112	-	-	-	0	-	800	5	3	4	32	10	791	-	-	-	32	-	9	-	-	-	0	-
872	147321	T	G	RS1.2	M1R	nonsynonymous	0.0106	-	-	-	0	-	753	6	2	3	26	10	745	-	-	-	26	-	8	-	-	-	0	-
873	147350	T	C	RS1.2	S11P	nonsynonymous	0.0107	-	-	-	-	-	657	5	2	1	10	5	648	-	-	-	-	-	7	-	-	-	-	-
874	147419	T	G	RS1.2	W34G	nonsynonymous	0.0116	-	-	-	-	-	773	1	1	0	2	0	764	-	-	-	-	-	9	-	-	-	-	-
875	147483	T	G	RS1.2	L55R	nonsynonymous	0.0101	-	-	-	-	-	696	7	3	3	5	0	687	-	-	-	-	-	7	-	-	-	-	-
876	147557	T	G	RS1.2	S80A	nonsynonymous	0.0112	-	-	-	-	-	627	4	3	4	9	2	620	-	-	-	-	-	7	-	-	-	-	-
877	147908	T	G	RS1.2	S197A	nonsynonymous	0.023	-	-	-	0	-	304	7	1	9	27	7	297	-	-	-	27	-	7	-	-	-	0	-
878	148112	A	C	RS1.2	I265L	nonsynonymous	0.0252	-	-	0	0	-	238	15	10	22	88	15	232	-	-	22	88	-	6	-	-	0	0	-
879	148191	T	G	RS1.2	V291G	nonsynonymous	0.0045	-	-	-	0.0909	-	224	13	6	19	66	8	223	-	-	-	60	-	1	-	-	-	6	-
880	148320	A	G	RS1.2	D334G	nonsynonymous	0.006	0.0741	-	0.0741	0.027	0	332	27	19	27	148	20	330	25	-	24	144	20	2	2	-	2	4	0
881	148322	A	T	RS1.2	S335C	nonsynonymous	0.0028	0.0645	-	0.0714	0.0225	0	351	31	19	28	178	21	350	29	-	26	174	21	1	2	-	2	4	0
882	148324	C	T	RS1.2	S335S	synonymous	0.0026	0.0625	0	0.0645	0.0211	0	391	32	21	31	190	28	390	30	21	29	186	28	1	2	0	2	4	0
883	148392	C	A	RS1.2	P358Q	nonsynonymous	0	0	0.0833	0	0.0263	0	472	42	24	51	304	41	472	42	22	51	296	41	0	0	2	0	8	0
884	148393	G	C	RS1.2	P358P	synonymous	0.0046	0.0222	0.0909	0	0.0293	0	433	45	22	51	307	42	431	44	20	51	298	42	2	1	2	0	9	0
885	148394	G	A	RS1.2	A359T	nonsynonymous	0	0	0.087	0	0.0292	0	436	44	23	53	308	43	436	44	21	53	299	43	0	0	2	0	9	0
886	148401	T	C	RS1.2	V361A	nonsynonymous	0.0052	0.025	-	0.0192	0.0329	0	387	40	19	52	304	41	385	39	-	51	294	41	2	1	-	1	10	0
887	148402	G	C	RS1.2	V361V	synonymous	0	0.0233	0.0952	0	0.0321	0	414	43	21	54	312	42	414	42	19	54	302	42	0	1	2	0	10	0
888	148403	T	G	RS1.2	W362G	nonsynonymous	0.0024	0.0488	-	0.0189	0.0295	0	422	41	17	53	305	40	421	39	-	52	296	40	1	2	-	1	9	0
889	148614	T	G	RS1.2	L432R	nonsynonymous	0.0293	0	0.0417	0.0192	0	0	341	47	24	52	378	37	331	47	23	51	378	37	10	0	1	1	0	0
890	148626	T	G	RS1.2	M436R	nonsynonymous	0.0219	0	-	0	0.0029	0	319	46	19	47	340	33	312	46	-	47	339	33	7	0	-	0	1	0
891	148653	T	G	RS1.2	L445R	nonsynonymous	0.0269	0.0278	-	0	0.007	0.0357	334	36	16	38	284	28	325	35	-	38	282	27	9	1	-	0	2	1
892	148674	T	G	RS1.2	V452G	nonsynonymous	0.0233	0	-	0	0.0077	0	343	32	17	40	260	26	335	32	-	40	256	26	8	0	-	0	2	0
893	148752	T	G	RS1.2	L478W	nonsynonymous	0.0228	0	-	0	0.0042	0	351	28	18	43	238	35	343	28	-	43	237	35	8	0	-	0	1	0
894	148857	A	G	RS1.2	E513G	nonsynonymous	0.0219	0.0455	-	0.0312	0	-	274	22	12	32	118	13	268	21	-	31	118	-	6	1	-	1	0	-
895	148867	G	-C	RS1.2	DEL	frameshift	0	0.037	0	0.0256	0.0403	-	344	27	21	39	124	17	344	26	21	37	118	-	0	1	0	1	5	-
896	148905	T	G	RS1.2	L529R	nonsynonymous	0.0315	-	-	-	0.0192	-	286	17	10	18	52	11	277	-	-	-	51	-	9	-	-	-	1	-
897	148950	A	C	RS1.2	D544A	nonsynonymous	0.0269	-	-	-	0	-	223	9	5	5	21	5	217	-	-	-	21	-	6	-	-	-	0	-
898	149900	A	C	RS1.2	M861L	nonsynonymous	0.0253	-	-	-	-	-	396	7	2	7	14	2	386	-	-	-	-	-	10	-	-	-	-	-
899	149964	A	C	RS1.2	Q882P	nonsynonymous	0.0406	-	-	-	-	-	419	4	2	5	6	1	402	-	-	-	-	-	17	-	-	-	-	-
900	150003	A	C	RS1.2	H895P	nonsynonymous	0.0143	-	-	-	-	-	491	4	6	5	8	1	484	-	-	-	-	-	7	-	-	-	-	-
901	150009	A	C	RS1.2	H897P	nonsynonymous	0.0269	-	-	-	-	-	484	4	6	5	14	1	471	-	-	-	-	-	13	-	-	-	-	-
902	150068	A	C	RS1.2	M917L	nonsynonymous	0.0199	0	-	0	0	-	453	27	15	20	69	9	444	27	-	20	69	-	9	0	-	0	0	-
903	150087	A	C	RS1.2	Q923P	nonsynonymous	0.0126	0.04	-	-	0.0122	-	476	25	18	17	82	9	470	24	-	-	81	-	6	1	-	-	1	-
904	150219	T	G	RS1.2	L967R	nonsynonymous	0.0107	0	0	0	0.0046	0	653	32	30	59	218	29	645	32	30	59	217	29	7	0	0	0	1	0
905	150240	T	G	RS1.2	L974R	nonsynonymous	0.0108	0	0	0	0	0	647	43	31	63	235	32	639	43	31	63	235	32	7	0	0	0	0	0
906	150252	A	C	RS1.2	D978A	nonsynonymous	0.0106	0	0	0	0.0037	0	659	38	35	69	273	29	652	38	35	69	272	29	7	0	0	0	1	0
907	150342	T	G	RS1.2	L1008R	nonsynonymous	0.0121	0.0141	0	0	0.0024	0	826	71	28	92	411	39	816	70	28	92	410	39	10	1	0	0	1	0
908	150363	A	C	RS1.2	E1015A	nonsynonymous	0.012	0.0154	0	0	0.005	0.0256	750	65	27	84	403	39	739	64	27	84	401	38	9	1	0	0	2	1
909	150369	T	G	RS1.2	L1017R	nonsynonymous	0.0173	0	0	0	0	0	867	76	35	108	451	45	851	76	35	108	451	45	15	0	0	0	0	0
910	150523	G	+T	RS1.2	INS	frameshift	0	0.0217	0	0.0337	0.0138	0.0175	824	92	35	89	509	57	824	90	35	86	502	56	0	2	0	3	7	1
911	150531	G	A	RS1.2	R1071Q	nonsynonymous	0.0013	0	0.0333	0.0562	0.0201	0	793	90	30	89	498	54	792	90	29	84	488	54	1	0	1	5	10	0
912	150534	A	T	RS1.2	D1072V	nonsynonymous	0.0042	0	0.0357	0.0641	0.0199	0	710	79	28	78	453	48	707	79	27	73	444	48	3	0	1	5	9	0
913	150537	T	C	RS1.2	L1073P	nonsynonymous	0.0057	0	0.0333	0.0588	0.0198	0	706	81	30	85	454	47	702	81	29	80	445	47	4	0	1	5	9	0
914	150597	A	C	RS1.2	E1093A	nonsynonymous	0.0059	0.0119	0	0.0154	0.017	0	679	84	30	65	471	51	675	83	30	64	463	51	4	1	0	1	8	0
915	150602	G	T	RS1.2	A1095S	nonsynonymous	0	0.011	0	0	0.0143	0	765	91	31	68	488	52	765	90	31	68	481	52	0	1	0	0	7	0
916	150603	C	-G	RS1.2	DEL	frameshift	0.0027	0.0111	0	0	0.0143	0	754	90	32	66	490	52	752	89	32	66	483	52	2	1	0	0	7	0
917	150666	A	C	RS1.2	Y1116S	nonsynonymous	0.0162	0.0167	-	0	0.0075	0	679	60	18	50	400	41	668	58	-	50	396	41	11	1	-	0	3	0
918	150813	A	C	RS1.2	E1165A	nonsynonymous	0.0149	0	0	0	0	0	538	65	45	82	416	51	530	65	45	82	416	51	8	0	0	0	0	0
919	150865	G	C	RS1.2	P1182P	synonymous	0	0.0299	0	0	0.0231	0.0227	519	67	37	76	390	44	519	65	37	76	380	43	0	2	0	0	9	1
920	150867	T	A	RS1.2	L1183Q	nonsynonymous	0.0069	0.0312	0	0	0.0287	0.0244	434	64	33	69	349	41	431	61	33	69	338	40	3	2	0	0	10	1
921	150871	G	C	RS1.2	R1184R	synonymous	0	0.0149	0	0	0.0234	0.0238	513	67	38	79	384	42	513	66	38	79	375	41	0	1	0	0	9	1
922	150873	C	A	RS1.2	P1185H	nonsynonymous	0	0.0156	0	0	0.028	0.0256	422	64	30	72	357	39	422	63	30	72	347	38	0	1	0	0	10	1
923	150888	T	G	RS1.2	L1190R	nonsynonymous	0.0123	0.0175	0.0323	0.0172	0.0098	0.0263	407	57	31	58	307	38	402	56	30	57	303	37	5	1	1	1	3	1
924	151104	T	G	RS1.2	V1262G	nonsynonymous	0.0256	-	-	-	0.0333	-	312	10	1	8	30	4	304	-	-	-	29	-	8	-	-	-	1	-
925	151107	A	G	RS1.2	E1263G	nonsynonymous	0.0261	-	-	-	0	-	268	8	1	7	22	5	261	-	-	-	22	-	7	-	-	-	0	-
926	151110	T	G	RS1.2	V1264G	nonsynonymous	0.0238	-	-	-	-	-	294	5	0	7	13	3	287	-	-	-	-	-	7	-	-	-	-	-
927	151113	T	G	RS1.2	L1265R	nonsynonymous	0.0301	-	-	-	-	-	332	4	0	7	9	1	322	-	-	-	-	-	10	-	-	-	-	-
928	151156	T	G	RS1.2	V1279V	synonymous	0.0274	-	-	-	-	-	292	2	0	2	1	0	284	-	-	-	-	-	8	-	-	-	-	-

## Sheet: D
No.	Coordinates	Ref	Var	Gene	Mutation	Mutation type	Original stock_freq	Clone 1_freq	Clone 2_freq	Clone 3_freq	Clone 4_freq	Clone 5_freq	Original stock_cov	Clone 1_cov	Clone 2_cov	Clone 3_cov	Clone 4_cov	Clone 5_cov	Original stock_Ref	Clone 1_Ref	Clone 2_Ref	Clone 3_Ref	Clone 4_Ref	Clone 5_Ref	Original stock_Var	Clone 1_Var	Clone 2_Var	Clone 3_Var	Clone 4_Var	Clone 5_Var
1	1231	G	C	NCR	-	-	0	0.0196	0.0426	0.0642	0	-	468	51	47	187	32	12	468	50	45	175	32	-	0	1	2	12	0	-
2	1334	A	C	NCR	-	-	0.0132	0	0	0	0	0	604	83	99	324	61	22	596	83	99	324	61	22	8	0	0	0	0	0
3	1339	A	C	NCR	-	-	0.0113	0	0	0	0	0	617	88	103	344	62	23	610	88	103	344	62	23	7	0	0	0	0	0
4	1383	A	C	NCR	-	-	0.0125	0.01	0	0.0048	0	0	799	100	128	417	72	29	789	99	128	415	72	29	10	1	0	2	0	0
5	1630	A	C	NCR	-	-	0.0117	0	0	0	0	-	767	33	34	120	31	10	758	33	34	120	31	-	9	0	0	0	0	-
6	1702	T	G	NCR	-	-	0.016	-	-	-	-	-	688	0	0	3	1	0	677	-	-	-	-	-	11	-	-	-	-	-
7	1726	T	G	NCR	-	-	0.0147	-	-	-	-	-	747	2	0	3	0	0	736	-	-	-	-	-	11	-	-	-	-	-
8	1823	T	G	NCR	-	-	0.0111	-	-	0	-	-	813	4	5	20	4	3	804	-	-	20	-	-	9	-	-	0	-	-
9	1847	T	G	NCR	-	-	0.0126	-	-	0	-	-	717	7	8	29	14	4	708	-	-	29	-	-	9	-	-	0	-	-
10	1848	T	G	NCR	-	-	0.0177	-	-	0	-	-	733	8	8	30	14	4	720	-	-	30	-	-	13	-	-	0	-	-
11	1849	T	G	NCR	-	-	0.0125	-	-	0	-	-	797	8	8	29	14	4	783	-	-	29	-	-	10	-	-	0	-	-
12	1932	A	G	NCR	-	-	0.1024	0	-	0	-	-	723	20	18	58	15	7	648	20	-	58	-	-	74	0	-	0	-	-
13	1975	T	G	NCR	-	-	0.0107	0	-	0	-	-	653	20	15	56	14	4	646	20	-	56	-	-	7	0	-	0	-	-
14	2538	A	C	RL2.1	H31P	nonsynonymous	0.021	-	-	-	-	-	523	1	5	12	1	2	512	-	-	-	-	-	11	-	-	-	-	-
15	2565	A	C	RL2.1	Q40P	nonsynonymous	0.0159	-	-	-	-	-	565	2	11	15	1	3	556	-	-	-	-	-	9	-	-	-	-	-
16	2576	A	C	RL2.1	S44R	nonsynonymous	0.0122	-	-	-	-	-	574	2	10	15	1	3	567	-	-	-	-	-	7	-	-	-	-	-
17	2699	A	C	RL2.1	T85P	nonsynonymous	0.0205	-	-	-	-	-	341	2	2	8	2	1	334	-	-	-	-	-	7	-	-	-	-	-
18	2730	A	C	RL2.1	Q95P	nonsynonymous	0.035	-	-	-	-	-	257	0	1	3	1	1	248	-	-	-	-	-	9	-	-	-	-	-
19	2741	A	C	RL2.1	T99P	nonsynonymous	0.0395	-	-	-	-	-	253	0	1	4	1	0	243	-	-	-	-	-	10	-	-	-	-	-
20	3902	C	T	RL2.1	A438V	nonsynonymous	0	-	-	0	-	-	105	4	8	27	1	1	105	-	-	27	-	-	0	-	-	0	-	-
21	4211	A	C	RL2.1	Q541P	nonsynonymous	0.0427	-	-	0	-	-	351	3	7	31	4	3	336	-	-	31	-	-	15	-	-	0	-	-
22	4337	A	C	RL2.1	Q583P	nonsynonymous	0.023	-	-	0	-	-	521	13	14	60	10	12	509	-	-	60	-	-	12	-	-	0	-	-
23	4486	A	C	RL2.1	R633R	synonymous	0.013	0	0	0	0	0	540	35	41	136	38	27	533	35	41	136	38	27	7	0	0	0	0	0
24	4493	A	C	RL2.1	E635A	nonsynonymous	0.0123	0	0	0	0	0	569	48	46	141	42	30	562	48	46	141	42	30	7	0	0	0	0	0
25	4494	A	C	RL2.1	E635D	nonsynonymous	0.0162	0	0	0	0	0	555	45	46	145	41	31	546	45	46	145	41	31	9	0	0	0	0	0
26	4559	A	C	RL2.1	H657P	nonsynonymous	0.0127	0	0	0.0056	0	0	552	53	56	180	48	42	545	53	56	179	48	42	7	0	0	1	0	0
27	4565	A	C	RL2.1	E659A	nonsynonymous	0.0131	0	0.0164	0	0	0	534	55	61	196	49	45	527	55	60	196	49	45	7	0	1	0	0	0
28	4609	A	C	RL2.1	T674P	nonsynonymous	0.0194	0	0	0	0	0	516	58	73	208	55	45	506	58	73	208	55	45	10	0	0	0	0	0
29	4769	T	G	RL2.1	L727R	nonsynonymous	0.014	0	0	0.0053	0	0	501	71	68	187	36	48	494	71	68	186	36	48	7	0	0	1	0	0
30	4808	T	G	RL2.1	L740R	nonsynonymous	0.0133	0	0	0.0048	0	0	527	67	67	207	39	42	520	67	67	206	39	42	7	0	0	1	0	0
31	4837	A	G	RL2.1	R750G	nonsynonymous	0.0476	0	0	0	0	0.0263	567	56	63	197	39	38	540	56	63	197	39	37	27	0	0	0	0	1
32	4857	G	A	RL2.1	T756T	synonymous	0.0339	0	0	0.0051	0	0	619	51	61	197	37	40	597	51	61	196	37	40	21	0	0	1	0	0
33	7410	C	T	NCR	-	-	0.5723	0	-	0.4844	-	-	159	21	15	64	13	5	67	21	-	33	-	-	91	0	-	31	-	-
34	7587	G	+C	NCR	INS	-	0.0592	0.1562	0.1702	0.1087	0.12	-	153	32	47	92	25	8	132	27	34	77	21	-	9	5	8	10	3	-
35	7664	C	T	NCR	-	-	0	0	0	0.427	0	-	150	31	45	89	20	9	150	31	45	51	20	-	0	0	0	38	0	-
36	7923	T	+C	NCR	INS	-	0.5312	-	-	-	-	-	32	3	0	4	0	0	11	-	-	-	-	-	17	-	-	-	-	-
37	8019	C	+G	NCR	INS	-	0.4583	-	-	-	-	-	24	1	0	0	0	0	8	-	-	-	-	-	11	-	-	-	-	-
38	9108	A	C	UL1	K34T	nonsynonymous	0.0118	0	0	0.0015	0	0	1106	150	197	681	120	58	1093	150	197	680	120	58	13	0	0	1	0	0
39	9128	A	C	UL1	R41R	synonymous	0.0102	0	0	0	0	0	1175	227	263	1012	186	71	1163	227	263	1012	186	71	12	0	0	0	0	0
40	9452	T	G	UL1	C149G	nonsynonymous	0.004	0.0083	0.0074	0.013	0.0079	0	2011	121	136	617	127	54	2002	120	135	607	126	54	8	1	1	8	1	0
41	9518	A	C	UL1	T171P	nonsynonymous	0.005	0.0088	0.0325	0.0179	0.0155	0	2197	114	154	669	129	61	2185	113	148	657	127	61	11	1	5	12	2	0
42	9533	G	A	UL1	E176K	nonsynonymous	0.0004	0	0	0.0183	0	0	2276	114	150	656	121	60	2274	114	150	642	121	60	1	0	0	12	0	0
43	9625	A	C	UL2	H24P	nonsynonymous	0.0101	0.0071	0.0058	0.0048	0.027	0.0135	2282	141	171	836	148	74	2258	140	170	832	144	73	23	1	1	4	4	1
44	9826	T	A	UL2	L91Q	nonsynonymous	0.0043	0.0114	0.0087	0.0118	0.0111	0.0109	2308	176	230	1359	180	92	2298	173	227	1338	177	90	10	2	2	16	2	1
45	10309	A	C	UL2	K252T	nonsynonymous	0.0107	0.0036	0	0.0012	0	0	1970	274	336	1609	276	99	1947	273	336	1607	276	99	21	1	0	2	0	0
46	10363	G	+C	UL2	INS	frameshift	0.0004	0.0031	0.0067	0.0074	0.0055	0.0522	2311	322	450	2024	364	134	2310	321	447	2009	362	127	1	1	3	15	2	7
47	11012	G	A	UL3	K122K	synonymous	0	0	1	0	0	0	1553	230	245	918	202	73	1553	230	0	918	202	73	0	0	245	0	0	0
48	11060	A	C	UL3	A138A	synonymous	0.0013	0	0.01	0.0145	0.0043	0.0225	1555	239	301	1308	235	89	1553	239	296	1286	234	87	2	0	3	19	1	2
49	11430	T	G	NCR	-	-	0.0117	-	-	0	-	-	596	8	13	27	3	1	588	-	-	27	-	-	7	-	-	0	-	-
50	11709	A	C	UL4	Y138D	nonsynonymous	0.01	0	0	0	0	-	800	46	51	142	39	6	792	46	51	142	39	-	8	0	0	0	0	-
51	11711	A	C	UL4	I137S	nonsynonymous	0.0101	0	0	0	0	-	794	45	50	148	38	6	785	45	50	148	38	-	8	0	0	0	0	-
52	11811	A	C	UL4	S104A	nonsynonymous	0.0115	0	0	0	0	0	868	84	103	283	80	22	858	84	103	283	80	22	10	0	0	0	0	0
53	11933	A	C	UL4	I63S	nonsynonymous	0.0109	0	0	0	0	0	1102	90	106	309	83	25	1090	90	106	309	83	25	12	0	0	0	0	0
54	12083	T	G	UL4	H13P	nonsynonymous	0.0104	0	0	0	0	-	963	44	55	146	28	8	952	44	55	146	28	-	10	0	0	0	0	-
55	12098	A	C	UL4	I8S	nonsynonymous	0.0103	0	0	0	0	-	870	32	34	107	22	6	858	32	33	107	22	-	9	0	0	0	0	-
56	14156	G	A	UL5	T226M	nonsynonymous	0.1585	0	1	0.0003	0	0	2656	502	579	3287	531	232	2235	502	0	3286	531	232	421	0	579	1	0	0
57	14180	A	C	UL5	L218W	nonsynonymous	0.0115	0.0019	0	0.0027	0.0019	0.0043	2426	539	622	3386	540	230	2397	538	622	3377	539	229	28	1	0	9	1	1
58	14576	T	G	UL5	E86A	nonsynonymous	0.0108	0.0022	0	0.0022	0.002	0.0043	2031	465	642	3125	488	235	2009	463	642	3111	487	234	22	1	0	7	1	1
59	15651	A	C	UL6	Q274P	nonsynonymous	0.011	0.0037	0	0.0011	0	0	1906	272	362	1795	294	125	1882	271	362	1792	294	125	21	1	0	2	0	0
60	15806	C	T	UL6	L326L	synonymous	0.0152	0	0	0	0	0	1979	276	346	1629	250	122	1948	276	346	1629	250	122	30	0	0	0	0	0
61	15817	T	G	UL6	D329E	nonsynonymous	0.0106	0	0	0.0026	0	0	1880	263	323	1561	234	110	1860	263	323	1557	234	110	20	0	0	4	0	0
62	16285	T	G	UL6	L485L	synonymous	0.01	0	0	0	0	0	1196	117	145	707	100	41	1184	117	145	707	100	41	12	0	0	0	0	0
63	16287	T	G	UL6	L486R	nonsynonymous	0.0119	0.0083	0	0.0014	0	0	1175	120	146	707	99	38	1161	119	146	706	99	38	14	1	0	1	0	0
64	16355	T	G	UL6	F509V	nonsynonymous	0.0136	0	0.006	0	0.0115	0	1033	116	166	674	87	43	1018	116	165	674	86	43	14	0	1	0	1	0
65	16356	T	G	UL6	F509C	nonsynonymous	0.0137	0	0.0061	0.0014	0	0	1024	120	164	691	88	41	1010	120	163	690	88	41	14	0	1	1	0	0
66	16552	A	G	UL6	R574R	synonymous	0.0103	0	0	0	0	0	871	85	99	412	59	29	860	85	99	412	59	29	9	0	0	0	0	0
67	16584	T	G	UL6	I585S	nonsynonymous	0.0101	0	0	0.0082	0	0.0417	887	76	91	368	58	24	877	76	91	365	58	23	9	0	0	3	0	1
68	16588	A	G	UL6	L586L	synonymous	0.0054	0.0789	0.043	0.0323	0.0492	0.1034	920	76	93	371	61	29	914	70	89	359	58	26	5	6	4	12	3	3
69	16608	A	G	UL6	E593G	nonsynonymous	0.0023	0.1591	0.02	0.0159	0.0312	-	852	44	50	189	32	12	848	37	49	186	31	-	2	7	1	3	1	-
70	16621	G	A	UL6	K597K	synonymous	0	0.0227	0.0377	0.039	0	-	886	44	53	205	39	16	886	43	51	196	39	-	0	1	2	8	0	-
71	16674	A	C	UL6	D615A	nonsynonymous	0.0132	0	0	0	-	-	684	28	41	169	19	16	675	28	41	169	-	-	9	0	0	0	-	-
72	16678	A	C	UL6	V616V	synonymous	0.0102	0	0	0	-	-	683	30	39	165	18	15	676	30	39	165	-	-	7	0	0	0	-	-
73	16711	A	C	UL6	P627P	synonymous	0.0125	-	0	0	0	-	558	11	36	96	24	8	551	-	36	96	24	-	7	-	0	0	0	-
74	16712	A	C	UL6	T628P	nonsynonymous	0.0091	-	0	0.0297	0	-	551	14	36	101	24	8	546	-	36	98	24	-	5	-	0	3	0	-
75	16864	A	C	UL6	R678R	synonymous	0.0124	0	0	0.0019	0	0	1050	120	144	521	96	33	1036	120	144	520	96	33	13	0	0	1	0	0
76	16890	A	C	UL7	K17Q	nonsynonymous	0.0102	0	0	0	0.0081	0	1174	158	198	698	124	48	1162	158	198	698	123	48	12	0	0	0	1	0
77	17894	T	G	NCR	-	-	0.0109	0	0	0	0.0119	0	1562	104	124	507	84	35	1545	104	124	507	82	35	17	0	0	0	1	0
78	18259	T	G	UL8	Q663H	nonsynonymous	0.0123	0	0.0109	0.0013	0	0	1297	150	183	749	106	52	1279	150	181	748	106	52	16	0	2	1	0	0
79	18369	T	G	UL8	M627L	nonsynonymous	0.0122	0	0	0	0.008	0	1228	170	214	777	125	55	1213	170	214	777	124	55	15	0	0	0	1	0
80	18410	G	-C	UL8	DEL	frameshift	0	0	0.0095	0.0202	0.0274	0	1328	87	105	446	73	40	1328	87	104	437	71	40	0	0	1	9	2	0
81	18429	T	G	UL8	I607L	nonsynonymous	0.0126	0	0	0.0028	0.0152	0	1028	75	81	357	66	36	1015	75	81	356	65	36	13	0	0	1	1	0
82	18455	T	G	UL8	E598A	nonsynonymous	0.0204	0	0.0116	0.0076	0	0	1028	76	86	394	69	34	994	76	85	390	69	34	21	0	1	3	0	0
83	18510	T	G	UL8	T580P	nonsynonymous	0.0108	0	0	0	0	0	1302	112	134	580	110	52	1287	112	134	580	110	52	14	0	0	0	0	0
84	18515	T	G	UL8	D578A	nonsynonymous	0.0166	0	0.0079	0	0	0.0213	1207	107	127	567	99	47	1187	107	126	567	99	46	20	0	1	0	0	1
85	18555	T	G	UL8	T565P	nonsynonymous	0.011	0	0	0	0	0	1277	123	153	638	121	55	1263	123	153	638	121	55	14	0	0	0	0	0
86	18563	T	G	UL8	H562P	nonsynonymous	0.0103	0	0.0065	0	0	0.0179	1268	125	155	657	123	56	1255	125	154	657	123	55	13	0	1	0	0	1
87	18618	T	G	UL8	N544H	nonsynonymous	0.0125	0	0.0059	0.0016	0.0084	0	1201	118	169	643	119	59	1185	118	168	642	118	59	15	0	1	1	1	0
88	18755	A	C	UL8	F498C	nonsynonymous	0.0101	0	0	0	0	0	992	92	131	601	81	33	982	92	131	601	81	33	10	0	0	0	0	0
89	18759	T	G	UL8	K497Q	nonsynonymous	0.0103	0	0	0	0	0	972	76	118	544	74	34	962	76	118	544	74	34	10	0	0	0	0	0
90	18768	T	G	UL8	S494R	nonsynonymous	0.0136	0	0	0	0.0118	0	1028	88	126	573	85	32	1014	88	126	573	84	32	14	0	0	0	1	0
91	18826	G	+A	UL8	INS	frameshift	0.001	0	0	0.0157	0.0217	0.0323	1016	88	110	575	92	31	1015	88	110	566	90	30	1	0	0	9	2	1
92	18911	A	C	UL8	L446R	nonsynonymous	0.0104	0	0	0	0	-	957	30	41	219	35	14	947	30	41	219	35	-	10	0	0	0	0	-
93	18926	T	G	UL8	E441A	nonsynonymous	0.0114	0	0	0.0055	0	-	879	23	27	181	24	13	869	23	27	180	24	-	10	0	0	1	0	-
94	18995	T	G	UL8	Q418P	nonsynonymous	0.0155	0	0	0	0	-	966	28	37	272	37	17	951	28	37	271	37	-	15	0	0	0	0	-
95	19032	A	C	UL8	W406G	nonsynonymous	0.0117	0	0	0.0021	0	0	1026	51	60	483	56	29	1014	51	60	481	56	29	12	0	0	1	0	0
96	19067	T	G	UL8	Q394P	nonsynonymous	0.0128	0	0	0	0	0	1013	53	66	567	56	41	1000	53	66	567	56	41	13	0	0	0	0	0
97	19083	T	G	UL8	T389P	nonsynonymous	0.0132	0.0169	0	0.0016	0	0	1063	59	70	624	68	42	1049	58	70	623	68	42	14	1	0	1	0	0
98	19158	A	T	UL8	W364R	nonsynonymous	0.009	0.0345	0.0444	0.0176	0	0	1106	87	90	683	73	44	1096	84	86	670	73	44	10	3	4	12	0	0
99	19159	T	G	UL8	A363A	synonymous	0.0045	0.0345	0.043	0.0186	0	0	1106	87	93	645	68	38	1101	83	89	633	68	38	5	3	4	12	0	0
100	19184	G	+C	UL8	INS	frameshift	0	0	0.0179	0.0106	0.0238	0	1151	98	112	755	84	50	1151	98	110	747	82	50	0	0	2	8	2	0
101	19220	T	G	UL8	H343P	nonsynonymous	0.0138	0	0.0081	0.0013	0.0108	0.0233	1090	94	124	799	93	43	1075	94	123	797	92	42	15	0	1	1	1	1
102	19224	T	G	UL8	T342P	nonsynonymous	0.0127	0.0105	0.0169	0.0052	0.0112	0.0244	1101	95	118	764	89	41	1087	94	115	760	88	40	14	1	2	4	1	1
103	19325	T	G	UL8	Q308P	nonsynonymous	0.0111	0	0	0.0038	0	0.0204	1172	122	169	1054	135	49	1159	122	169	1050	135	48	13	0	0	4	0	1
104	19349	A	C	UL8	F300C	nonsynonymous	0.0148	0	0	0	0	0	1015	129	177	1138	153	52	999	129	177	1138	153	52	15	0	0	0	0	0
105	19650	T	G	UL8	T200P	nonsynonymous	0.0113	0	0.0037	0.0025	0.0049	0.0088	973	205	270	1592	206	113	962	205	269	1586	205	112	11	0	1	4	1	1
106	19679	T	G	UL8	Q190P	nonsynonymous	0.0172	0	0	0.0018	0	0.0087	991	206	273	1632	212	115	974	206	273	1629	212	114	17	0	0	3	0	1
107	19718	A	C	UL8	L177W	nonsynonymous	0.0104	0.0108	0.0039	0.0067	0.0052	0.0098	865	186	258	1484	192	102	856	183	257	1473	191	101	9	2	1	10	1	1
108	19779	T	G	UL8	K157Q	nonsynonymous	0.0116	0	0	0.0007	0	0	863	179	248	1356	174	90	852	179	248	1354	174	90	10	0	0	1	0	0
109	19845	T	G	UL8	R135R	synonymous	0.0101	0.0067	0.0047	0.0009	0.0068	0.0137	690	150	215	1128	148	73	678	149	214	1127	147	71	7	1	1	1	1	1
110	19958	A	C	UL8	L97R	nonsynonymous	0.0171	0	0.0041	0.0022	0	0.0118	586	187	243	1370	172	85	576	187	242	1364	172	84	10	0	1	3	0	1
111	20004	T	G	UL8	T82P	nonsynonymous	0.0058	0	0	0.0111	0	0	519	147	166	1168	141	57	516	147	166	1154	141	57	3	0	0	13	0	0
112	20100	A	-GC	UL8	DEL	frameshift	0.0062	0.0088	0.0069	0.0114	0.008	0.0185	803	226	290	2016	249	108	795	224	287	1992	247	105	5	2	2	23	2	2
113	20227	A	C	UL8	V7V	synonymous	0.0116	0	0	0.0007	0	0	1038	369	444	2819	384	166	1026	369	444	2816	384	166	12	0	0	2	0	0
114	20251	A	C	NCR	-	-	0.0106	0	0.0044	0.001	0	0	1129	374	458	2859	404	171	1117	374	456	2854	404	171	12	0	2	3	0	0
115	20293	A	C	NCR	-	-	0.013	0	0	0.0003	0	0	1080	395	485	2894	400	170	1066	395	485	2892	400	170	14	0	0	1	0	0
116	20310	A	C	UL9	F868C	nonsynonymous	0.0121	0	0	0.0007	0	0	1070	418	496	2787	422	173	1057	418	496	2785	422	173	13	0	0	2	0	0
117	20384	A	C	UL9	T843T	synonymous	0.0104	0	0.0021	0	0.0025	0	1062	389	469	2491	394	152	1051	389	468	2491	393	152	11	0	1	0	1	0
118	20419	A	C	UL9	L832V	nonsynonymous	0.0102	0	0.0023	0.0004	0	0.0081	1078	355	441	2234	356	123	1067	355	440	2232	356	122	11	0	1	1	0	1
119	21669	T	C	UL9	E415G	nonsynonymous	0.0034	0.0041	0.0098	0.011	0.0149	0.0215	1740	246	305	1546	268	93	1729	244	302	1525	264	90	6	1	3	17	4	2
120	22791	A	C	UL9	I41S	nonsynonymous	0.0111	0.0061	0.0043	0.0022	0.0029	0.0062	1900	327	463	2235	341	162	1877	325	461	2230	340	161	21	2	2	5	1	1
121	22809	G	A	UL9	P35L	nonsynonymous	0.9885	0	1	0.9978	0.9971	1	1919	359	468	2235	345	162	1	359	0	1	1	0	1897	0	468	2230	344	162
122	23269	G	A	UL10	R160H	nonsynonymous	0.1723	0	0	0	0.9976	0	2281	496	657	3174	417	202	1883	496	657	3174	0	202	393	0	0	0	416	0
123	23520	A	C	UL10	N244H	nonsynonymous	0.0125	0	0.0082	0.0024	0.0018	0.0165	2080	534	730	3368	552	242	2054	534	724	3359	550	238	26	0	6	8	1	4
124	23853	A	T	UL10	I355F	nonsynonymous	0.5294	0	0.998	0.001	1	0.0072	1362	364	494	2059	328	138	633	364	1	2055	0	137	721	0	493	2	328	1
125	23854	T	G	UL10	I355S	nonsynonymous	0.0106	0	0.002	0.001	0	0	1315	360	498	2023	325	138	1299	360	497	2021	325	138	14	0	1	2	0	0
126	23992	A	C	UL10	H401P	nonsynonymous	0.0015	0.0034	0.0051	0.0105	0.0032	0.0076	1323	298	396	2003	310	131	1320	297	393	1982	309	130	2	1	2	21	1	1
127	24014	T	G	UL10	Y408*	nonsense	0.013	0	0.0021	0.0021	0	0	1383	378	482	2421	393	165	1365	378	481	2416	393	165	18	0	1	5	0	0
128	24101	T	G	UL10	P437P	synonymous	0.0104	0	0	0.0014	0.0031	0	1351	321	409	2076	322	143	1337	321	409	2073	321	143	14	0	0	3	1	0
129	24258	T	C	NCR	-	-	0.1805	0	0	0.0025	1	0	698	64	94	407	57	25	572	64	94	406	0	25	126	0	0	1	57	0
130	24261	G	+T	NCR	INS	-	0.0142	0.0164	0.0115	0.0157	0	0	706	61	87	381	58	25	695	60	86	375	58	25	10	1	1	6	0	0
131	24311	A	C	NCR	-	-	0.0172	-	-	0.0233	-	-	348	7	11	43	8	0	341	-	-	42	-	-	6	-	-	1	-	-
132	24374	A	C	NCR	-	-	0.0123	0	0	0	0	0	571	59	61	327	65	24	564	59	61	327	65	24	7	0	0	0	0	0
133	24402	A	C	UL11	S93A	nonsynonymous	0.0105	0.0133	0	0.0026	0	0	664	75	78	391	74	30	657	74	78	390	74	30	7	1	0	1	0	0
134	24461	T	G	UL11	H73P	nonsynonymous	0.002	0	0	0.0156	0	0	1006	88	83	450	71	35	1004	88	83	443	71	35	2	0	0	7	0	0
135	24478	C	A	UL11	S67S	synonymous	0.0009	0.0091	0.018	0.0229	0.0111	0	1087	110	111	525	90	42	1086	109	109	513	89	42	1	1	2	12	1	0
136	24479	G	C	UL11	S67W	nonsynonymous	0	0.0092	0.0185	0.0227	0.0114	0	1106	109	108	528	88	41	1106	108	106	516	87	41	0	1	2	12	1	0
137	24480	A	C	UL11	S67A	nonsynonymous	0.0049	0.0096	0.0196	0.0243	0.0125	0	1025	104	102	494	80	37	1020	103	100	482	79	37	5	1	2	12	1	0
138	24481	T	C	UL11	A66A	synonymous	0.0046	0.0097	0.0196	0.0245	0.0123	0	1076	103	102	490	81	38	1070	102	100	478	80	38	5	1	2	12	1	0
139	24483	C	G	UL11	A66P	nonsynonymous	0.0009	0	0.019	0.0241	0.0118	0	1115	107	105	497	85	41	1114	107	103	485	84	41	1	0	2	12	1	0
140	24761	T	G	UL12	T566P	nonsynonymous	0.0099	0.028	0.02	0.0162	0.0345	0	1214	107	150	431	87	30	1202	104	147	424	84	30	12	3	3	7	3	0
141	24907	A	C	UL12	L517R	nonsynonymous	0.0121	0	0	0	0	0	1238	163	150	515	99	38	1221	163	150	515	99	38	15	0	0	0	0	0
142	24985	T	G	UL12	K491T	nonsynonymous	0.0114	0	0	0.0035	0	0	1402	172	176	566	135	45	1386	172	176	562	135	45	16	0	0	2	0	0
143	25132	A	C	UL12	V442G	nonsynonymous	0.0067	0.0095	0	0.0154	0	0	1497	105	111	455	100	46	1484	104	111	448	100	46	10	1	0	7	0	0
144	25233	G	-A	UL12	DEL	frameshift	0.0007	0.0068	0.0054	0.0114	0.0132	0	1406	147	184	703	151	54	1405	145	183	693	149	54	1	1	1	8	2	0
145	25238	G	+T	UL12	INS	frameshift	0.0007	0.0146	0.0056	0.0147	0.0069	0	1405	137	178	682	145	54	1404	135	177	672	144	54	1	2	1	10	1	0
146	25268	T	G	UL12	N397H	nonsynonymous	0.0157	0	0	0	0	0	1144	117	156	576	112	45	1126	117	156	576	112	45	18	0	0	0	0	0
147	25318	A	C	UL12	M380R	nonsynonymous	0.0132	0	0	0	0	0	988	78	95	411	68	28	975	78	95	411	68	28	13	0	0	0	0	0
148	25388	A	C	UL12	C357G	nonsynonymous	0.0108	0	0	0	0	-	835	38	42	163	31	11	826	38	42	163	31	-	9	0	0	0	0	-
149	25392	A	C	UL12	V355V	synonymous	0.0101	0	0	0	0	-	790	37	44	159	34	11	782	37	44	159	34	-	8	0	0	0	0	-
150	25400	A	C	UL12	Y353D	nonsynonymous	0.0121	0	0	0	0	-	744	29	28	107	28	4	734	29	28	107	28	-	9	0	0	0	0	-
151	25415	T	G	UL12	T348P	nonsynonymous	0.0146	-	-	0	-	-	751	12	12	36	7	3	740	-	-	36	-	-	11	-	-	0	-	-
152	25451	T	G	UL12	R336R	synonymous	0.0106	-	-	0	-	-	1222	14	15	48	8	5	1207	-	-	48	-	-	13	-	-	0	-	-
153	25720	T	G	UL12	Q246P	nonsynonymous	0.0173	0	0	0	0	-	1156	31	42	107	20	9	1135	31	42	107	20	-	20	0	0	0	0	-
154	25834	T	G	UL12	Y208S	nonsynonymous	0.0101	0	0	0	-	-	796	25	27	53	16	6	786	25	27	53	-	-	8	0	0	0	-	-
155	25867	T	G	UL12	E197A	nonsynonymous	0.0121	0	0	0.0208	-	-	745	21	20	48	10	4	735	21	20	47	-	-	9	0	0	1	-	-
156	25909	T	G	UL12	H183P	nonsynonymous	0.0176	0	-	0	-	-	794	21	18	48	11	5	780	21	-	48	-	-	14	0	-	0	-	-
157	25934	T	G	UL12	M175L	nonsynonymous	0.0107	0	0	0	-	-	842	21	20	60	14	7	833	21	20	60	-	-	9	0	0	0	-	-
158	26041	T	G	UL12	H139P	nonsynonymous	0.0131	-	0	0.0208	-	-	918	16	21	48	10	5	906	-	21	47	-	-	12	-	0	1	-	-
159	26066	T	G	UL12	I131L	nonsynonymous	0.0135	-	-	0	-	-	742	16	19	46	9	4	732	-	-	46	-	-	10	-	-	0	-	-
160	26068	T	G	UL12	H130P	nonsynonymous	0.0172	-	-	0	-	-	815	16	18	47	10	4	800	-	-	47	-	-	14	-	-	0	-	-
161	26084	T	G	UL12	N125H	nonsynonymous	0.023	-	-	0	-	-	825	7	10	30	5	3	806	-	-	30	-	-	19	-	-	0	-	-
162	26090	T	G	UL12	I123L	nonsynonymous	0.0126	-	-	0	-	-	713	3	10	20	3	3	704	-	-	20	-	-	9	-	-	0	-	-
163	26108	T	G	UL12	M117L	nonsynonymous	0.0178	-	-	-	-	-	675	1	8	15	3	2	663	-	-	-	-	-	12	-	-	-	-	-
164	26119	T	G	UL12	D113A	nonsynonymous	0.0101	-	-	-	-	-	695	1	7	12	2	2	688	-	-	-	-	-	7	-	-	-	-	-
165	26150	T	G	UL12	I103L	nonsynonymous	0.0129	-	-	-	-	-	700	2	7	4	2	1	691	-	-	-	-	-	9	-	-	-	-	-
166	26155	T	G	UL12	H101P	nonsynonymous	0.0109	-	-	-	-	-	644	2	5	4	1	1	637	-	-	-	-	-	7	-	-	-	-	-
167	26190	T	G	UL12	P89P	synonymous	0.0185	-	-	-	-	-	594	2	2	5	2	0	583	-	-	-	-	-	11	-	-	-	-	-
168	26318	T	G	UL12	T47P	nonsynonymous	0.0175	-	-	-	-	-	400	0	0	1	0	0	393	-	-	-	-	-	7	-	-	-	-	-
169	26346	A	C	UL12	F37L	nonsynonymous	0.023	-	-	-	-	-	435	0	0	0	0	0	425	-	-	-	-	-	10	-	-	-	-	-
170	26497	T	C	UL13	*519W	nonsynonymous	0.2267	0	1	0	0	0	869	47	73	376	51	29	670	47	0	376	51	29	197	0	73	0	0	0
171	26525	T	G	UL13	N510T	nonsynonymous	0.0032	0	0	0.0175	0.0294	0	931	57	113	456	68	37	928	57	113	448	65	37	3	0	0	8	2	0
172	26544	A	C,G	UL13	-	-	0.0148	-	0.0698	0.1513	0.037	-	880	18	43	152	27	13	866	-	40	127	25	-	13	-	3	23	1	-
173	26549	A	C	UL13	L502R	nonsynonymous	0.0074	0.0455	0.027	0.0127	0	-	950	22	37	157	22	8	943	21	36	155	22	-	7	1	1	2	0	-
174	26579	A	C	UL13	L492R	nonsynonymous	0.0103	0	0	0	0	-	969	29	53	190	33	8	959	29	53	190	33	-	10	0	0	0	0	-
175	26666	A	C	UL13	L463R	nonsynonymous	0.0105	0	0	0	0	0	1138	201	292	1263	217	83	1125	201	292	1263	217	83	12	0	0	0	0	0
176	26702	A	C	UL13	L451R	nonsynonymous	0.0103	0	0.0026	0.0007	0	0	1257	250	382	1533	260	105	1242	250	381	1532	260	105	13	0	1	1	0	0
177	26727	A	C	UL13	S443A	nonsynonymous	0.0101	0	0.0027	0.0047	0.008	0.0341	1186	236	369	1492	250	88	1174	236	367	1485	247	85	12	0	1	7	2	3
178	26769	G	A	UL13	L429F	nonsynonymous	0.0162	0	0	0.0011	0	0	1486	293	442	1796	287	103	1461	293	442	1794	287	103	24	0	0	2	0	0
179	27143	A	T	UL13	L304Q	nonsynonymous	0.032	0.0032	0	0.0007	0.003	0	2128	311	478	1513	330	117	2056	310	478	1512	329	117	68	1	0	1	1	0
180	27234	T	C	UL13	S274G	nonsynonymous	0.0522	0.0033	0.0044	0.0014	0	1	1972	306	457	1481	300	104	1865	303	455	1479	300	0	103	1	2	2	0	104
181	27254	A	C	UL13	L267R	nonsynonymous	0.0015	0	0.0022	0.0116	0	0.02	1978	284	455	1462	290	100	1975	284	454	1445	290	98	3	0	1	17	0	2
182	27255	G	T	UL13	L267M	nonsynonymous	0.0005	0.0034	0.0022	0.0114	0	0.0192	2044	291	461	1491	296	104	2043	290	460	1474	296	102	1	1	1	17	0	2
183	27263	A	-C	UL13	DEL	frameshift	0.0048	0.0037	0.0107	0.0114	0.0074	0.0225	1882	269	375	1311	272	89	1873	267	370	1292	269	87	9	1	4	15	2	2
184	27282	T	G	UL13	T258P	nonsynonymous	0.0108	0	0.0025	0.0038	0	0	1856	265	402	1310	279	95	1836	265	401	1304	279	95	20	0	1	5	0	0
185	27325	G	A	UL13	R243R	synonymous	0	0	0	0	0.9955	0	2028	234	358	1283	224	93	2028	234	358	1283	1	93	0	0	0	0	223	0
186	27570	A	-C	UL13	DEL	frameshift	0.0021	0.0061	0.0047	0.0159	0	0	1885	163	213	941	130	60	1878	162	212	925	130	60	4	1	1	15	0	0
187	27663	T	G	UL13	K131Q	nonsynonymous	0.0181	0	0	0	0	0	1548	99	114	407	66	27	1518	99	114	407	66	27	28	0	0	0	0	0
188	27665	T	G	UL13	H130P	nonsynonymous	0.0118	0.0102	0	0	0	0	1614	98	111	407	68	27	1594	97	111	407	68	27	19	1	0	0	0	0
189	27717	T	G	UL13	M113L	nonsynonymous	0.012	-	0	0.0114	-	-	1589	19	22	88	12	8	1569	-	22	87	-	-	19	-	0	1	-	-
190	27906	A	G	UL14	P187P	synonymous	0.0107	0	0.0417	0.0139	-	-	1210	21	24	72	17	9	1191	21	23	71	-	-	13	0	1	1	-	-
191	27916	T	G	UL14	Q184P	nonsynonymous	0.0206	0	0	0	0	-	1359	25	33	82	22	8	1331	25	33	82	22	-	28	0	0	0	0	-
192	28071	G	A	UL14	D132D	synonymous	0.0209	0	0	0	0	0	1677	106	148	377	95	29	1642	106	148	377	95	29	35	0	0	0	0	0
193	28220	C	T	UL14	E83K	nonsynonymous	0.0289	0	0	0	0	0	1455	122	162	368	98	35	1412	122	162	368	98	35	42	0	0	0	0	0
194	28226	C	T	UL14	V81M	nonsynonymous	0.0207	0	0	0	0	0	1499	123	159	369	99	37	1468	123	159	369	99	37	31	0	0	0	0	0
195	28304	A	C	UL14	L55V	nonsynonymous	0.0102	0.009	0	0	0	0	1280	111	146	375	98	33	1264	110	146	375	98	33	13	1	0	0	0	0
196	28490	A	C	NCR	-	-	0.0121	-	0	0	-	-	1322	19	23	63	15	4	1305	-	23	63	-	-	16	-	0	0	-	-
197	28511	A	C	NCR	-	-	0.0128	-	-	0.0227	-	-	1324	15	14	44	6	6	1303	-	-	43	-	-	17	-	-	1	-	-
198	28793	T	G	UL15	L83V	nonsynonymous	0.002	0	0.0135	0.0139	0	0	2020	143	223	791	132	57	2016	143	220	778	132	57	4	0	3	11	0	0
199	28896	T	G	UL15	V117G	nonsynonymous	0.0029	0	0.0038	0.0118	0.011	0	2091	195	266	930	182	66	2082	195	265	918	179	66	6	0	1	11	2	0
200	28910	T	G	UL15	F122V	nonsynonymous	0.0005	0.0105	0.0142	0.0164	0	0.0152	2012	191	282	916	178	66	2011	189	278	901	178	64	1	2	4	15	0	1
201	29683	G	+C,-C	NCR	INS	-	0.0365	0.012	0.0121	0.9587	0.0136	0.0102	2082	249	331	1502	221	98	1988	242	324	54	216	97	76	3	4	1439	3	1
202	29894	T	G	UL16	T315P	nonsynonymous	0.0115	0.0053	0.004	0.003	0	0.0114	1740	187	253	1312	223	88	1719	186	252	1308	223	87	20	1	1	4	0	1
203	29995	C	T	UL16	R281H	nonsynonymous	0.1985	0	1	0	0.0048	0	1788	202	215	1322	208	84	1432	202	0	1322	207	84	355	0	215	0	1	0
204	30278	G	A	UL16	P187S	nonsynonymous	0.0009	0.0469	0.0337	0.0444	0.0345	0.0455	1098	64	89	405	58	22	1097	61	86	387	56	21	1	3	3	18	2	1
205	30281	T	C	UL16	N186D	nonsynonymous	0.0021	0.0517	0.038	0.0455	0.0377	-	972	58	79	352	53	19	969	55	76	336	51	-	2	3	3	16	2	-
206	30288	C	-G	UL16	DEL	frameshift	0.0019	0.0769	0.0429	0.0633	0.0217	-	1070	52	70	316	46	13	1067	48	67	296	45	-	2	4	3	20	1	-
207	30295	G	C	UL16	T181R	nonsynonymous	0.0009	0	0.0294	0.0249	0	-	1160	42	68	281	41	12	1159	42	66	274	41	-	1	0	2	7	0	-
208	30322	T	G	UL16	E172A	nonsynonymous	0.0132	-	0	0	0	-	831	16	29	116	24	4	820	-	29	116	24	-	11	-	0	0	0	-
209	30340	T	A	UL16	D166V	nonsynonymous	0.0048	-	0.0435	0.0676	-	-	826	11	23	74	14	3	822	-	22	69	-	-	4	-	1	5	-	-
210	30352	T	G	UL16	E162A	nonsynonymous	0.0133	-	-	0	-	-	826	10	14	56	12	2	815	-	-	56	-	-	11	-	-	0	-	-
211	30439	T	G	UL16	H133P	nonsynonymous	0.0124	-	-	0	-	-	807	12	15	41	7	1	797	-	-	41	-	-	10	-	-	0	-	-
212	30500	T	G	UL16	I113L	nonsynonymous	0.0105	0	0	0	-	-	860	25	24	69	14	5	850	25	24	69	-	-	9	0	0	0	-	-
213	30512	T	G	UL16	T109P	nonsynonymous	0.0107	0	0	0	-	-	838	25	25	73	14	5	829	25	25	73	-	-	9	0	0	0	-	-
214	30536	T	G	UL16	K101Q	nonsynonymous	0.0105	0	0	0	-	-	854	28	25	78	14	5	843	28	25	78	-	-	9	0	0	0	-	-
215	30646	A	C	UL16	I64S	nonsynonymous	0.0106	0	-	0	-	-	753	25	18	64	8	2	745	25	-	64	-	-	8	0	-	0	-	-
216	30652	A	C	UL16	L62R	nonsynonymous	0.0117	0	-	0	-	-	767	25	18	63	8	2	758	25	-	63	-	-	9	0	-	0	-	-
217	30913	T	G	NCR	-	-	0.025	-	0.0417	0	-	-	360	9	24	69	13	2	351	-	23	69	-	-	9	-	1	0	-	-
218	31003	G	A	UL17	P681P	synonymous	0.0009	0	0.0282	0.0295	0	0	1077	51	71	271	56	20	1076	51	69	263	56	20	1	0	2	8	0	0
219	31179	A	C	UL17	F623V	nonsynonymous	0.0118	0	0	0	0	0	1359	115	122	605	98	37	1341	115	122	605	98	37	16	0	0	0	0	0
220	31213	A	C	UL17	G611G	synonymous	0.0105	0	0	0.0018	0	0	1429	106	127	552	89	35	1413	106	127	551	89	35	15	0	0	1	0	0
221	31363	A	T	UL17	G561G	synonymous	0.0007	0.0247	0.0102	0.0158	0.0154	0	1402	81	98	443	65	25	1401	79	97	436	64	25	1	2	1	7	1	0
222	31376	C	T	UL17	G557D	nonsynonymous	0	0	0.0079	0.0162	0.0116	0	1511	102	126	557	86	31	1511	102	125	548	85	31	0	0	1	9	1	0
223	31377	C	G	UL17	G557R	nonsynonymous	0.0013	0	0.0079	0.016	0.0116	0	1506	105	127	562	86	31	1503	105	126	553	85	31	2	0	1	9	1	0
224	31379	A	T	UL17	L556Q	nonsynonymous	0.0089	0	0.0161	0.0164	0.0118	0	1464	102	124	548	85	31	1450	102	122	539	84	31	13	0	2	9	1	0
225	31381	A	G	UL17	H555H	synonymous	0.0053	0	0.016	0.0171	0.0119	0	1310	100	125	527	84	29	1302	100	123	518	83	29	7	0	2	9	1	0
226	31382	T	G,C	UL17	-	-	0.0102	0	0.0172	0.0173	0.0123	0	1374	102	116	521	81	28	1360	102	114	512	80	28	14	0	2	9	1	0
227	31385	G	A	UL17	A554V	nonsynonymous	0.0007	0	0.0078	0.0179	0.0118	0	1497	110	128	559	85	31	1496	110	127	549	84	31	1	0	1	10	1	0
228	31386	C	T	UL17	A554T	nonsynonymous	0	0	0.0156	0.0141	0.0118	0	1522	108	128	566	85	31	1522	108	126	558	84	31	0	0	2	8	1	0
229	31388	A	T	UL17	L553Q	nonsynonymous	0.0081	0	0.0171	0.0163	0.0118	0	1487	106	117	551	85	32	1474	106	115	541	84	32	12	0	2	9	1	0
230	31390	C	G	UL17	V552V	synonymous	0.0007	0.0182	0.0165	0.0161	0.0112	0	1499	110	121	558	89	32	1496	108	119	549	88	32	1	2	2	9	1	0
231	31391	A	G	UL17	V552A	nonsynonymous	0.0054	0	0.0179	0.0171	0.0119	0	1474	105	112	525	84	32	1466	105	110	514	83	32	8	0	2	9	1	0
232	31685	T	G	UL17	E454A	nonsynonymous	0.0108	0	0	0.0035	0	0	1568	96	138	573	78	43	1549	96	138	571	78	43	17	0	0	2	0	0
233	31736	T	G	UL17	Q437P	nonsynonymous	0.0115	0.0115	0	0	0.0145	0	1651	87	107	475	69	33	1630	86	107	475	68	33	19	1	0	0	1	0
234	31847	T	G	UL17	E400A	nonsynonymous	0.0104	0.0109	0	0.0019	0	0	1341	92	123	515	99	36	1326	91	123	514	99	36	14	1	0	1	0	0
235	32060	C	G	UL17	G329A	nonsynonymous	0	0	0.0222	0.0233	0	0.0435	1211	48	45	301	40	23	1211	48	44	294	40	22	0	0	1	7	0	1
236	32241	T	G	UL17	T269P	nonsynonymous	0.0079	0	0	0.0153	0.0164	0	1137	46	60	459	61	33	1126	46	60	452	60	33	9	0	0	7	1	0
237	32291	T	G	UL17	Q252P	nonsynonymous	0.0117	0	0	0	0	0	1026	51	62	433	61	31	1014	51	62	433	61	31	12	0	0	0	0	0
238	32361	T	G	UL17	I229L	nonsynonymous	0.0142	0.0213	0.0164	0.0028	0	0	1125	47	61	354	47	27	1104	46	60	352	47	27	16	1	1	1	0	0
239	32406	A	C	UL17	S214A	nonsynonymous	0.0106	0	0.0135	0.0027	0	0	1040	43	74	367	55	32	1027	43	72	366	55	32	11	0	1	1	0	0
240	32412	A	C	UL17	S212A	nonsynonymous	0.0111	0	0	0	0	0	1081	49	74	369	57	31	1066	49	74	369	57	31	12	0	0	0	0	0
241	32447	A	+C	UL17	INS	frameshift	0.0038	0	0	0.0152	0	0	1064	52	83	462	61	35	1059	52	83	455	61	35	4	0	0	7	0	0
242	32462	T	G	UL17	H195P	nonsynonymous	0.0137	0	0.0108	0.002	0	0	1098	58	93	512	75	38	1082	58	92	511	75	38	15	0	1	1	0	0
243	32478	T	G	UL17	T190P	nonsynonymous	0.0128	0	0	0.0091	0	0	1014	60	102	548	71	36	1000	60	102	543	71	36	13	0	0	5	0	0
244	32504	A	C	UL17	L181R	nonsynonymous	0.0121	0.0278	0.0265	0.0092	0	0	1071	72	113	549	85	37	1057	70	110	539	84	37	13	2	3	5	0	0
245	32528	T	G	UL17	H173P	nonsynonymous	0.0148	0	0.0105	0.0021	0	0	1083	62	95	471	67	27	1066	62	94	470	67	27	16	0	1	1	0	0
246	32578	T	G	UL17	P156P	synonymous	0.0117	0	0	0	0.0133	0	1113	76	120	552	75	40	1100	76	120	552	74	40	13	0	0	0	1	0
247	32601	T	G	UL17	S149R	nonsynonymous	0.0104	0	0	0.0019	0	0	1149	72	112	527	67	34	1137	72	112	526	67	34	12	0	0	1	0	0
248	32670	G	A	UL17	P126S	nonsynonymous	0.0007	0.0189	0.0155	0.0255	0.0112	0	1349	106	129	510	89	34	1348	104	127	497	88	34	1	2	2	13	1	0
249	32671	G	C	UL17	D125E	nonsynonymous	0	0.0189	0.0155	0.0251	0.0112	0	1350	106	129	518	89	36	1350	104	127	505	88	36	0	2	2	13	1	0
250	32672	T	C	UL17	D125G	nonsynonymous	0.0049	0.0206	0.0256	0.0279	0.012	0	1236	97	117	466	83	33	1230	94	114	450	82	33	6	2	3	13	1	0
251	32737	G	A	UL17	R103R	synonymous	0.0105	0	0	0	0	0	1425	101	127	486	68	33	1410	101	127	486	68	33	15	0	0	0	0	0
252	32756	T	G	UL17	H97P	nonsynonymous	0.0099	0.04	0.0303	0.0125	0	0	1317	75	99	399	54	24	1304	72	96	394	54	24	13	3	3	5	0	0
253	32794	A	C	UL17	D84E	nonsynonymous	0.0113	0	0	0	0	0	1328	99	128	446	76	31	1313	99	128	446	76	31	15	0	0	0	0	0
254	32853	G	+C	UL17	INS	frameshift	0	0.0174	0.0148	0.014	0.0213	0	1404	115	135	573	94	36	1404	113	133	565	92	36	0	2	2	8	2	0
255	32897	C	A	UL17	G50V	nonsynonymous	0	0.0161	0.0265	0.0106	0.0208	0.0233	1395	124	151	659	96	43	1395	122	147	652	94	42	0	2	4	7	2	1
256	32900	T	G	UL17	D49A	nonsynonymous	0.0031	0.0175	0.036	0.0173	0.0233	0.0233	1298	114	139	635	86	43	1294	112	134	622	84	42	4	2	5	11	2	1
257	33006	T	G	UL17	T14P	nonsynonymous	0.0043	0.0123	0.0229	0.0181	0	0	1405	81	131	551	78	35	1398	80	128	541	78	35	6	1	3	10	0	0
258	33031	A	C	UL17	F5L	nonsynonymous	0.0111	0	0	0	0	0	1355	70	121	539	62	31	1340	70	121	539	62	31	15	0	0	0	0	0
259	33060	T	G	NCR	-	-	0.0066	0	0.018	0.0252	0.0385	0	1373	63	111	477	52	35	1363	63	109	465	50	35	9	0	2	12	2	0
260	33094	T	G	NCR	-	-	0.0128	0.0159	0	0.0065	0	0	1409	63	88	460	54	32	1388	62	88	457	54	32	18	1	0	3	0	0
261	33169	A	C	NCR	-	-	0.0116	0	0	0.0023	0	0	1724	177	225	1324	178	84	1704	177	225	1321	178	84	20	0	0	3	0	0
262	33971	C	T	UL15	N610N	synonymous	0.0239	0.0023	0	0	0	0	2007	441	568	2403	447	196	1959	440	568	2403	447	196	48	1	0	0	0	0
263	34095	T	G	UL15	S652A	nonsynonymous	0.0167	0	0	0.0043	0.0095	0.0072	1017	330	432	1842	315	138	1000	330	432	1833	312	137	17	0	0	8	3	1
264	34192	T	G	UL15	I684S	nonsynonymous	0.013	0.0034	0	0.004	0.0101	0.0083	1232	290	386	1729	296	121	1216	289	386	1719	293	120	16	1	0	7	3	1
265	34291	T	G	UL15	L717R	nonsynonymous	0.0104	0	0	0	0	0	1150	250	315	1527	220	91	1138	250	315	1527	220	91	12	0	0	0	0	0
266	34462	T	G	NCR	-	-	0.027	0	0.0238	0	0	-	259	35	42	191	42	8	252	35	41	191	42	-	7	0	1	0	0	-
267	34669	A	C	NCR	-	-	0.0119	0	0	0.0011	0	0	1092	200	275	894	217	76	1079	200	275	893	217	76	13	0	0	1	0	0
268	34688	A	C	UL18	*319G	nonsynonymous	0.0168	0	0.0069	0.0032	0.0184	0	1070	216	288	943	217	78	1052	216	286	940	213	78	18	0	2	3	4	0
269	34753	A	C	UL18	V297G	nonsynonymous	0.0166	0.0133	0	0.001	0.0044	0	1142	225	313	985	227	81	1123	222	313	984	226	81	19	3	0	1	1	0
270	34777	A	C	UL18	L289R	nonsynonymous	0.017	0.004	0	0.003	0.0041	0	1179	248	346	1007	243	86	1159	247	346	1004	242	86	20	1	0	3	1	0
271	34789	A	C	UL18	L285R	nonsynonymous	0.0136	0	0.0029	0.0031	0.0043	0	1104	243	339	962	231	84	1089	243	338	959	230	84	15	0	1	3	1	0
272	34807	A	C	UL18	L279R	nonsynonymous	0.0117	0.0039	0.0029	0	0	0	1199	256	340	945	225	87	1185	255	339	945	225	87	14	1	1	0	0	0
273	34811	A	C	UL18	W278G	nonsynonymous	0.0124	0	0	0.0043	0.0089	0	1210	255	333	921	225	87	1195	255	333	917	223	87	15	0	0	4	2	0
274	34837	A	C	UL18	L269R	nonsynonymous	0.0103	0	0.0066	0	0	0	1164	236	305	843	211	79	1151	236	303	843	211	79	12	0	2	0	0	0
275	34861	A	C	UL18	L261R	nonsynonymous	0.0124	0	0	0.0022	0.0042	0	1209	261	344	908	239	90	1194	261	344	906	238	90	15	0	0	2	1	0
276	35108	G	A	UL18	L179L	synonymous	0.0226	0	0	0	0	0	2430	226	309	956	248	85	2375	226	309	956	248	85	55	0	0	0	0	0
277	35644	G	T	NCR	-	-	0.163	0	1	0	0	0	1454	117	132	505	96	42	1217	117	0	505	96	42	237	0	132	0	0	0
278	35676	T	G	NCR	-	-	0.0128	0	0	0.0023	0	0	1249	99	119	429	77	33	1233	99	119	428	77	33	16	0	0	1	0	0
279	35713	T	G	NCR	-	-	0.0152	0	0	0	0	0	1121	74	83	328	56	24	1103	74	83	328	56	24	17	0	0	0	0	0
280	35716	T	G	NCR	-	-	0.0136	0	0	0.0031	0	0	1104	70	81	320	54	24	1089	70	81	319	54	24	15	0	0	1	0	0
281	35743	T	G	NCR	-	-	0.0245	-	0	0.0071	0	-	1060	19	29	140	20	10	1034	-	29	139	20	-	26	-	0	1	0	-
282	35880	A	T	NCR	-	-	0.002	-	0.027	0.1008	-	-	1009	19	37	129	18	6	1007	-	36	115	-	-	2	-	1	13	-	-
283	35885	A	C	NCR	-	-	0.0029	0.1429	0.027	0.2038	0.0952	-	1025	21	37	157	21	7	1022	18	36	125	19	-	3	3	1	32	2	-
284	35886	A	C	NCR	-	-	0.004	0.1429	0.027	0.1795	0.0952	-	1002	21	37	156	21	7	997	18	36	127	19	-	4	3	1	28	2	-
285	35915	T	G	NCR	-	-	0.0238	0	0.0455	0.0033	0.0278	-	842	56	44	302	36	16	822	56	42	301	34	-	20	0	2	1	1	-
286	35919	T	G	NCR	-	-	0.0185	0	0.0192	0	0	0	864	62	52	396	45	23	848	62	50	396	45	23	16	0	1	0	0	0
287	35954	T	G	NCR	-	-	0.0122	0	0	0.0038	0	0	736	82	66	522	69	33	727	82	66	520	69	33	9	0	0	2	0	0
288	35966	G	+A,+AAAA	NCR	INS	-	0.4854	0.7386	0.5676	0.4645	0.7722	0.7568	855	88	74	577	79	37	217	12	7	276	13	9	415	65	42	268	61	28
289	35999	T	G	NCR	-	-	0.0137	0	0	0.0018	0	0	805	88	69	567	73	33	793	88	69	565	73	33	11	0	0	1	0	0
290	36468	T	G	UL19	M1226L	nonsynonymous	0.0106	0.004	0	0	0	0	1695	252	334	1196	203	79	1677	251	334	1196	203	79	18	1	0	0	0	0
291	36576	T	G	UL19	T1190P	nonsynonymous	0.0104	0	0	0.0035	0	0	1738	170	261	853	147	53	1720	170	261	850	147	53	18	0	0	3	0	0
292	36677	C	G	UL19	R1156P	nonsynonymous	0.0051	0.0202	0.0062	0.0167	0.0248	0.0303	1749	99	162	539	121	33	1740	97	161	529	118	32	9	2	1	9	3	1
293	36762	T	G	UL19	N1128H	nonsynonymous	0.0111	0	0.0042	0	0	0	1537	192	239	1044	174	67	1520	192	238	1044	174	67	17	0	1	0	0	0
294	37044	C	G	UL19	V1034L	nonsynonymous	0.0017	0	0.0125	0.0243	0.0182	0.05	1787	42	80	329	55	20	1783	42	79	321	54	19	3	0	1	8	1	1
295	37293	T	G	UL19	N951H	nonsynonymous	0.011	0	0	0	0	-	1179	24	40	171	30	11	1166	24	40	171	30	-	13	0	0	0	0	-
296	37389	T	G	UL19	N919H	nonsynonymous	0.0125	0	0	0	0	-	1359	37	46	256	38	15	1342	37	46	256	38	-	17	0	0	0	0	-
297	37556	T	G	UL19	H863P	nonsynonymous	0	0.0909	0.04	0.0882	-	-	1390	22	25	102	13	8	1390	20	24	93	-	-	0	2	1	9	-	-
298	37565	T	G	UL19	D860A	nonsynonymous	0	0	0.0333	0.0567	0.05	-	1372	29	30	141	20	12	1372	29	29	133	19	-	0	0	1	8	1	-
299	37785	T	G	UL19	T787P	nonsynonymous	0.0007	0.0113	0.005	0.0174	0.0066	0.0133	1486	177	201	1210	152	75	1484	174	199	1188	151	74	1	2	1	21	1	1
300	37816	A	C	UL19	F776L	nonsynonymous	0.0107	0	0	0	0	0	1502	217	253	1509	209	102	1486	217	253	1509	209	102	16	0	0	0	0	0
301	38454	G	+C	UL19	INS	frameshift	0	0	0	0.0107	0.0147	0.0122	2044	191	275	1306	204	82	2044	191	275	1290	201	81	0	0	0	14	3	1
302	38456	A	+T	UL19	INS	frameshift	0.0032	0	0	0.0129	0.0054	0.0139	1893	170	249	1162	184	72	1887	170	249	1143	183	71	6	0	0	15	1	1
303	38666	G	T	UL19	A493D	nonsynonymous	0	0.0109	0.0039	0.0105	0.0099	0	2018	183	259	1426	202	99	2018	181	258	1411	200	99	0	2	1	15	2	0
304	38726	A	C	UL19	V473G	nonsynonymous	0.0101	0.0069	0	0	0.0061	0	1776	145	193	1139	164	65	1757	144	193	1139	163	65	18	1	0	0	1	0
305	38783	A	C	UL19	M454R	nonsynonymous	0.0101	0	0	0.0013	0	0	1784	97	134	748	117	37	1765	97	134	747	117	37	18	0	0	1	0	0
306	38868	C	T	UL19	A426T	nonsynonymous	0.0299	0.0185	0	0	0	-	1842	54	70	405	56	19	1787	53	70	405	56	-	55	1	0	0	0	-
307	39113	A	C	UL19	L344R	nonsynonymous	0.0113	0	0	0.0044	0	0	1687	276	315	1600	224	116	1667	276	315	1593	224	116	19	0	0	7	0	0
308	39353	A	C	UL19	L264R	nonsynonymous	0.0116	0.0037	0.0032	0.0022	0.004	0	1893	272	313	1369	248	104	1870	271	312	1365	247	104	22	1	1	3	1	0
309	39443	A	C	UL19	L234R	nonsynonymous	0.0121	0.0032	0.0053	0.0046	0	0	1984	315	374	1511	287	113	1960	314	372	1504	287	113	24	1	2	7	0	0
310	39753	C	T	UL19	A131T	nonsynonymous	0.0296	0	0	0.0004	0	0	2227	414	565	2624	418	181	2161	414	565	2623	418	181	66	0	0	1	0	0
311	40131	C	G	UL19	A5P	nonsynonymous	0.0009	0	1	0.002	0	0	2111	280	271	1530	246	101	2107	280	0	1525	246	101	2	0	271	3	0	0
312	40934	A	C	UL20	V64G	nonsynonymous	0.0014	0.0106	0.0055	0.0119	0.0086	0	2118	282	362	1342	233	91	2115	277	359	1326	231	91	3	3	2	16	2	0
313	40961	T	G	UL20	H55P	nonsynonymous	0.011	0	0.0032	0.0172	0.0057	0	2090	217	310	1104	176	74	2066	217	309	1085	175	74	23	0	1	19	1	0
314	41327	T	G	NCR	-	-	0.0102	0	0	0.0009	0.005	0	1076	246	288	1107	202	68	1064	246	288	1106	201	68	11	0	0	1	1	0
315	41355	T	G	NCR	-	-	0.017	0	0	0	0.0045	0	999	255	289	1155	223	63	982	255	289	1155	222	63	17	0	0	0	1	0
316	41381	T	G	NCR	-	-	0.0118	0	0.0037	0.0028	0.0047	0.0149	929	227	273	1087	211	67	918	227	271	1083	210	66	11	0	1	3	1	1
317	41384	T	G	NCR	-	-	0.0127	0.0045	0.0073	0.0099	0.0049	0	1022	224	275	1113	205	62	1009	222	273	1102	204	62	13	1	2	11	1	0
318	41416	T	G	NCR	-	-	0.013	0.0049	0.0037	0.0019	0	0	999	203	269	1077	194	56	986	202	268	1075	194	56	13	1	1	2	0	0
319	41420	T	G	NCR	-	-	0.0126	0	0.004	0.0039	0.0056	0.0182	953	198	248	1015	179	55	940	198	247	1011	178	54	12	0	1	4	1	1
320	41439	T	G	NCR	-	-	0.0143	0	0	0.0017	0.005	0	1046	214	285	1163	200	63	1031	214	285	1161	199	63	15	0	0	2	1	0
321	41442	T	G	NCR	-	-	0.0129	0	0.0069	0.0017	0.0051	0	1011	208	289	1145	195	64	998	208	287	1142	194	64	13	0	2	2	1	0
322	41453	T	G	NCR	-	-	0.0146	0	0.0039	0	0	0	1027	194	254	1088	180	62	1012	194	253	1088	180	62	15	0	1	0	0	0
323	41481	T	G	NCR	-	-	0.0256	0.0062	0.0155	0.0059	0	0	1055	161	193	851	133	51	1028	160	190	845	133	51	27	1	3	5	0	0
324	41486	T	G	NCR	-	-	0.0164	0	0.0103	0.0059	0.0083	0.0408	1096	153	195	841	120	49	1078	153	192	836	118	47	18	0	2	5	1	2
325	41542	T	G	NCR	-	-	0.0117	0	0	0.0015	0	0	943	121	158	676	97	42	932	121	158	675	97	42	11	0	0	1	0	0
326	41562	T	G	NCR	-	-	0.011	0	0	0	0.0115	0	911	105	148	571	87	38	901	105	148	571	85	38	10	0	0	0	1	0
327	41663	G	+T	NCR	INS	-	0	0.0233	0.05	0.055	0.0323	-	513	43	60	291	31	14	513	42	57	274	30	-	0	1	3	16	1	-
328	41738	T	+C	NCR	INS	-	0.4872	-	-	-	-	-	156	7	11	19	4	1	69	-	-	-	-	-	76	-	-	-	-	-
329	41765	T	C	NCR	-	-	0.0385	-	0.0303	0	-	-	182	14	33	62	13	4	175	-	32	62	-	-	7	-	1	0	-	-
330	42062	A	C	UL21	N97H	nonsynonymous	0.016	0	0	0	0	-	625	99	136	331	99	14	614	99	136	331	99	-	10	0	0	0	0	-
331	42074	A	C	UL21	S101R	nonsynonymous	0.0122	0	0	0	0	-	575	99	132	330	95	16	568	99	132	330	95	-	7	0	0	0	0	-
332	42081	A	C	UL21	E103A	nonsynonymous	0.0121	0	0	0	0	-	577	101	133	333	100	15	570	101	133	333	100	-	7	0	0	0	0	-
333	42244	T	G	UL21	I157M	nonsynonymous	0.0103	0	0	0	0	-	677	49	82	173	55	7	670	49	82	173	55	-	7	0	0	0	0	-
334	42255	T	G	UL21	F161C	nonsynonymous	0.0106	0	0	0	0	-	756	45	75	167	52	7	748	45	75	167	52	-	8	0	0	0	0	-
335	42259	G	A	UL21	A162A	synonymous	0.1643	0	0	0	1	-	791	47	75	167	55	7	661	47	75	167	0	-	130	0	0	0	55	-
336	42300	A	C	UL21	H176P	nonsynonymous	0.0104	0	0	0	-	-	867	22	20	34	13	4	858	22	20	34	-	-	9	0	0	0	-	-
337	42554	A	C	UL21	S261R	nonsynonymous	0.0118	-	-	-	-	-	851	0	1	5	0	1	841	-	-	-	-	-	10	-	-	-	-	-
338	42672	A	C	UL21	H300P	nonsynonymous	0.012	0	0	0	0	0	1169	87	92	377	68	35	1155	87	92	377	68	35	14	0	0	0	0	0
339	42806	A	C	UL21	K345Q	nonsynonymous	0.011	0	0	0	0	0	1272	173	206	635	138	51	1257	173	206	635	138	51	14	0	0	0	0	0
340	42894	A	C	UL21	Q374P	nonsynonymous	0.0135	0	0	0	0.0059	0	1262	204	269	799	170	64	1245	204	269	799	169	64	17	0	0	0	1	0
341	43038	T	G	UL21	V422G	nonsynonymous	0.0109	0	0.005	0.0084	0	0	1099	164	202	594	137	46	1087	164	201	589	137	46	12	0	1	5	0	0
342	43125	A	C	UL21	E451A	nonsynonymous	0.0121	0	0	0.0036	0.0146	0	1153	159	206	554	137	54	1137	159	206	552	135	54	14	0	0	2	2	0
343	43137	A	C	UL21	Y455S	nonsynonymous	0.0008	0	0	0.0128	0	0	1208	159	191	549	124	45	1206	159	191	541	124	45	1	0	0	7	0	0
344	43466	C	A	NCR	-	-	0.0121	0.02	0	0.0132	0.0455	-	496	50	110	151	44	16	489	49	110	149	42	-	6	1	0	2	2	-
345	43472	T	G	NCR	-	-	0.0434	0	0	0	0	-	438	54	124	194	49	16	419	54	124	194	49	-	19	0	0	0	0	-
346	43550	T	G	NCR	-	-	0.004	0.008	0	0.0111	0	0	1005	125	224	721	135	54	1001	124	224	712	135	54	4	1	0	8	0	0
347	43554	T	G	NCR	-	-	0.0027	0.0256	0	0.0153	0	0	1113	117	217	718	139	52	1106	113	217	707	139	52	3	3	0	11	0	0
348	43559	T	G	NCR	-	-	0.0026	0.0244	0.0303	0.0254	0.0068	0.0208	1138	123	231	749	146	48	1135	120	223	730	144	46	3	3	7	19	1	1
349	44071	A	C	UL22	L680W	nonsynonymous	0.0115	0	0.0052	0.0006	0.0038	0.0097	1738	332	384	1738	264	103	1717	332	382	1737	263	102	20	0	2	1	1	1
350	44459	T	G	UL22	T551P	nonsynonymous	0.0121	0.0038	0.0033	0.0057	0.0044	0	1814	262	306	1576	226	117	1790	261	305	1566	225	117	22	1	1	9	1	0
351	44559	T	G	UL22	R517R	synonymous	0.0111	0	0.0075	0.0027	0	0	1538	202	266	1507	169	113	1516	202	264	1501	169	113	17	0	2	4	0	0
352	44825	A	C	UL22	C429G	nonsynonymous	0.0113	0	0	0.0017	0.0039	0	1675	267	361	1772	258	137	1655	267	361	1767	256	137	19	0	0	3	1	0
353	44983	G	A	UL22	P376L	nonsynonymous	0.1884	0	0	0	1	0	1783	294	383	1986	291	150	1446	294	383	1986	0	150	336	0	0	0	291	0
354	45019	A	C	UL22	L364W	nonsynonymous	0.0123	0	0	0.0015	0.0032	0	1710	294	384	1989	309	151	1688	294	384	1985	308	151	21	0	0	3	1	0
355	45020	A	C	UL22	L364V	nonsynonymous	0.0107	0	0	0.0005	0	0	1588	287	374	1977	304	153	1570	287	374	1976	304	153	17	0	0	1	0	0
356	45021	A	C	UL22	F363L	nonsynonymous	0.01	0	0	0.0005	0	0	1497	289	371	1953	303	153	1481	289	371	1951	303	153	15	0	0	1	0	0
357	45116	T	G	UL22	N332H	nonsynonymous	0.0122	0.0035	0.003	0.0028	0.0038	0.0084	1633	282	329	2173	263	119	1613	281	328	2167	262	118	20	1	1	6	1	1
358	45128	T	G	UL22	T328P	nonsynonymous	0.0036	0.0045	0.0038	0.0104	0.0052	0	1646	220	263	1820	191	90	1640	219	262	1797	190	90	6	1	1	19	1	0
359	45261	C	A	UL22	P283P	synonymous	0.0262	0	0	0.001	0	0	1795	251	376	2062	239	127	1747	251	376	2059	239	127	47	0	0	2	0	0
360	45349	A	C	UL22	L254R	nonsynonymous	0.0104	0	0.0032	0.0018	0	0	1633	243	311	1714	207	112	1615	243	310	1711	207	112	17	0	1	3	0	0
361	45688	T	G	UL22	Q141P	nonsynonymous	0.0114	0	0.0051	0.0151	0.0312	0.0328	1759	131	195	796	128	61	1738	131	194	784	124	59	20	0	1	12	4	2
362	45716	T	G	UL22	T132P	nonsynonymous	0.0115	0.0252	0.0405	0.0267	0.0101	0.0227	1829	119	173	749	99	44	1806	116	166	729	98	43	21	3	7	20	1	1
363	45785	T	G	UL22	I109L	nonsynonymous	0.0103	0	0	0.0039	0	0	1941	223	295	1297	195	100	1921	223	295	1292	195	100	20	0	0	5	0	0
364	46240	T	G	NCR	-	-	0.0088	0.0079	0.0114	0.0117	0.0155	0	2155	127	176	684	129	37	2136	126	173	675	127	37	19	1	2	8	2	0
365	46313	T	G	NCR	-	-	0.0009	0	0	0.0114	0.0141	0	2231	153	203	792	142	54	2228	153	203	781	140	54	2	0	0	9	2	0
366	46409	C	T	NCR	-	-	0.0004	0	0.9967	0	0	0	2310	232	302	1012	195	79	2308	232	1	1012	195	79	1	0	301	0	0	0
367	46449	A	C	UL23	V376V	synonymous	0.0132	0	0	0.001	0	0	2048	231	304	977	192	72	2021	231	304	976	192	72	27	0	0	1	0	0
368	46789	A	C	UL23	L263R	nonsynonymous	0.013	0	0	0.0026	0.0147	0	1844	63	87	380	68	20	1820	63	87	379	66	20	24	0	0	1	1	0
369	46811	A	C	UL23	W256G	nonsynonymous	0.0123	0.0667	0	0.0222	0.0282	0	1873	60	81	405	71	22	1850	56	81	396	69	22	23	4	0	9	2	0
370	46871	T	G	UL23	I236L	nonsynonymous	0.0101	0	0.0118	0	0	0	1889	108	170	721	122	39	1870	108	168	721	122	39	19	0	2	0	0	0
371	46973	T	G	UL23	T202P	nonsynonymous	0.0131	0	0	0.0041	0	0	1759	127	179	733	110	46	1736	127	179	729	110	46	23	0	0	3	0	0
372	46985	T	G	UL23	T198P	nonsynonymous	0.0108	0	0	0.0041	0	0.0227	1759	122	183	738	108	44	1738	122	183	735	108	43	19	0	0	3	0	1
373	47078	T	G	UL23	I167L	nonsynonymous	0.0108	0	0	0	0	0	1661	168	211	970	133	72	1642	168	211	970	133	72	18	0	0	0	0	0
374	47102	T	G	UL23	T159P	nonsynonymous	0.0176	0.0065	0.0053	0.0087	0.0093	0	1647	155	188	923	108	71	1617	153	187	915	106	71	29	1	1	8	1	0
375	47398	A	C	UL23	V60G	nonsynonymous	0.0031	0	0.0082	0.0109	0.0216	0.0185	2292	276	368	1560	278	108	2283	276	365	1542	271	106	7	0	3	17	6	2
376	47962	T	G	UL24	F162C	nonsynonymous	0.0109	0	0	0.0008	0	0	1102	238	307	1323	229	107	1090	238	307	1322	229	107	12	0	0	1	0	0
377	48101	G	-T	UL24	DEL	frameshift	0.0015	0.0345	0.0179	0.0468	0.0225	0.0263	667	87	112	513	89	38	666	84	110	489	87	37	1	3	2	24	2	1
378	48116	C	+T	UL24	INS	frameshift	0.0017	0	0.0526	0.0155	0.0385	0.0294	601	60	95	453	78	34	600	60	90	446	75	33	1	0	5	7	3	1
379	48182	T	G	UL24	H235Q	nonsynonymous	0.0133	0	0	0	0	-	526	20	43	222	40	10	519	20	43	222	40	-	7	0	0	0	0	-
380	48215	A	C	UL24	P246P	synonymous	0.0116	-	-	0	-	-	606	6	7	50	11	2	597	-	-	50	-	-	7	-	-	0	-	-
381	48337	G	-T	NCR	DEL	-	0.854	-	-	0.8837	-	-	322	13	5	43	6	0	47	-	-	4	-	-	275	-	-	38	-	-
382	48533	A	C	NCR	-	-	0.0128	0.0088	0.0068	0.0025	0.0097	0	545	114	146	794	103	45	538	113	145	792	102	45	7	1	1	2	1	0
383	48559	A	C	NCR	-	-	0.013	0	0	0.0011	0	0	693	124	150	919	110	58	684	124	150	918	110	58	9	0	0	1	0	0
384	48588	C	+T	NCR	INS	-	0	0	0.0058	0.0381	0.0168	0.0164	856	132	171	997	119	61	856	132	170	959	117	60	0	0	1	38	2	1
385	48604	A	C	UL25	M1L	nonsynonymous	0.0112	0.0075	0	0.001	0	0.0145	807	134	181	1036	128	69	798	133	181	1034	128	68	9	1	0	1	0	1
386	48649	A	C	UL25	R16R	synonymous	0.0121	0	0.0045	0.0015	0	0	907	161	224	1304	160	74	895	161	223	1302	160	74	11	0	1	2	0	0
387	48673	A	C	UL25	R24R	synonymous	0.0123	0	0	0.0015	0	0.0127	975	174	233	1323	176	79	963	174	233	1321	176	78	12	0	0	2	0	1
388	48676	A	C	UL25	S25R	nonsynonymous	0.0123	0	0	0.0016	0.0061	0	893	168	228	1271	165	74	881	168	228	1268	164	74	11	0	0	2	1	0
389	48682	A	C	UL25	I27L	nonsynonymous	0.0143	0	0	0.0007	0	0	979	175	245	1344	181	81	964	175	245	1343	181	81	14	0	0	1	0	0
390	48730	A	C	UL25	I43L	nonsynonymous	0.0113	0	0	0.0007	0.0052	0	1066	180	253	1416	192	82	1054	180	253	1415	191	82	12	0	0	1	1	0
391	48803	A	C	UL25	E67A	nonsynonymous	0.0102	0	0.0049	0.0074	0	0	979	158	204	1085	168	73	969	158	203	1077	168	73	10	0	1	8	0	0
392	48818	A	C,+G	UL25	-	-	0.0111	0	0.0177	0.0192	0.0061	0	1083	149	226	1148	163	72	1071	149	222	1123	162	72	12	0	4	22	1	0
393	48896	T	G	UL25	L98R	nonsynonymous	0.011	0	0	0.001	0.0073	0	1268	120	191	1029	137	58	1253	120	191	1028	136	58	14	0	0	1	1	0
394	48905	T	G	UL25	L101R	nonsynonymous	0.015	0	0	0.002	0.0069	0	1204	114	174	998	145	60	1184	114	174	996	144	60	18	0	0	2	1	0
395	48975	T	G	UL25	A124A	synonymous	0.0102	0	0	0	0	0	1377	59	109	568	68	38	1363	59	109	568	68	38	14	0	0	0	0	0
396	49004	C	-G	UL25	DEL	frameshift	0.0006	0.0225	0.0074	0.0147	0.0105	0.0196	1600	89	136	680	95	51	1599	86	134	664	93	49	1	2	1	10	1	1
397	49031	T	G	UL25	V143G	nonsynonymous	0.0013	0.0312	0.032	0.0114	0.0096	0	1570	96	125	701	104	42	1567	93	121	693	103	42	2	3	4	8	1	0
398	49049	A	C	UL25	D149A	nonsynonymous	0.0024	0.0952	0.1012	0.1173	0.0719	0.1304	1651	126	168	955	139	69	1645	113	151	843	129	60	4	12	17	112	10	9
399	49235	A	C	UL25	K211T	nonsynonymous	0.0103	0	0.0016	0.0025	0.002	0	1840	488	633	3643	493	217	1820	488	632	3632	492	217	19	0	1	9	1	0
400	49358	A	C	UL25	H252P	nonsynonymous	0.0106	0	0.0034	0.0019	0	0	1981	414	589	3183	433	194	1960	414	587	3174	433	194	21	0	2	6	0	0
401	50209	T	G	UL25	Y536D	nonsynonymous	0.012	0.0058	0	0.0007	0.0107	0	1588	173	239	1519	187	91	1569	172	239	1518	185	91	19	1	0	1	2	0
402	50374	G	T	NCR	-	-	0.0168	0	0	0.0038	0	-	1546	44	50	264	41	19	1519	44	50	263	41	-	26	0	0	1	0	-
403	50378	T	G	NCR	-	-	0.0104	0.0312	0	0.0051	0	-	1444	32	39	197	27	12	1429	31	39	196	27	-	15	1	0	1	0	-
404	50504	G	C	NCR	-	-	0.0025	0.0357	0.0426	0.0571	0.027	-	1615	28	47	175	37	13	1609	27	45	165	36	-	4	1	2	10	1	-
405	50530	A	C	NCR	-	-	0.0142	0.025	0	0	0	-	1476	40	62	228	41	12	1453	39	62	228	41	-	21	1	0	0	0	-
406	50538	A	G	NCR	-	-	0.0053	0	0	1	0	0	1502	77	105	311	73	26	1494	77	105	0	73	26	8	0	0	311	0	0
407	51351	T	G	UL26	I253R	nonsynonymous	0.013	0	0	0	0	0	1611	151	165	637	125	39	1590	151	165	637	125	39	21	0	0	0	0	0
408	51419	A	C	UL26	T276P	nonsynonymous	0.0046	0.0101	0.0109	0.0284	0	0	1730	99	92	388	65	30	1722	98	91	377	65	30	8	1	1	11	0	0
409	51511	A	C	UL26	A306A	synonymous	0.0021	0.0185	0.0168	0.0142	0	0	1463	108	119	565	98	39	1460	106	116	556	98	39	3	2	2	8	0	0
410	51631	G	C	UL26.5	A37A	synonymous	0.001	0	0.0769	0.0591	0.0357	-	1036	27	52	186	28	10	1035	27	48	175	27	-	1	0	4	11	1	-
411	51710	T	G	UL26.5	S64A	nonsynonymous	0.0104	-	-	0	-	-	770	6	10	92	10	4	762	-	-	92	-	-	8	-	-	0	-	-
412	51720	A	C	UL26.5	Y67S	nonsynonymous	0.0109	-	-	0	-	-	734	7	3	47	5	0	726	-	-	47	-	-	8	-	-	0	-	-
413	51727	T	G	UL26.5	P69P	synonymous	0.0102	-	-	0	-	-	685	5	4	35	4	1	676	-	-	35	-	-	7	-	-	0	-	-
414	51777	T	G	UL26.5	L86R	nonsynonymous	0.017	-	-	0	-	-	648	10	15	49	6	3	637	-	-	49	-	-	11	-	-	0	-	-
415	51801	T	G	UL26.5	V94G	nonsynonymous	0.0221	-	-	0	-	-	633	10	12	50	5	2	619	-	-	50	-	-	14	-	-	0	-	-
416	51810	T	G	UL26.5	I97S	nonsynonymous	0.0166	-	-	0	-	-	543	11	13	48	7	2	534	-	-	48	-	-	9	-	-	0	-	-
417	51832	T	G	UL26.5	G104G	synonymous	0.0116	-	-	0	-	-	602	8	11	45	6	1	595	-	-	45	-	-	7	-	-	0	-	-
418	51897	T	G	UL26.5	V126G	nonsynonymous	0.0155	-	-	0	-	-	517	9	14	39	8	1	509	-	-	39	-	-	8	-	-	0	-	-
419	51917	T	G	UL26.5	C133G	nonsynonymous	0.0188	-	-	0	-	-	478	13	14	42	10	1	469	-	-	42	-	-	9	-	-	0	-	-
420	52684	A	+G	NCR	INS	-	0.5217	-	-	-	-	-	23	1	0	1	0	0	8	-	-	-	-	-	12	-	-	-	-	-
421	52861	G	+C	NCR	INS	-	0.1176	-	-	0.75	-	-	68	16	14	24	11	2	58	-	-	6	-	-	8	-	-	18	-	-
422	53291	A	C	UL27	L798R	nonsynonymous	0.0115	0	0	0	0	-	611	29	37	96	24	8	603	29	37	96	24	-	7	0	0	0	0	-
423	53369	A	C	UL27	F772C	nonsynonymous	0.0124	0	0	0	0	-	889	29	45	143	29	8	878	29	45	143	29	-	11	0	0	0	0	-
424	53414	A	C	UL27	V757G	nonsynonymous	0.0116	0	0	0.0113	0	-	1117	25	52	177	35	13	1104	25	52	175	35	-	13	0	0	2	0	-
425	53459	A	C	UL27	L742W	nonsynonymous	0.02	0.0169	0	0.0047	0	0	1148	59	101	430	79	32	1125	58	101	428	79	32	23	1	0	2	0	0
426	53460	A	C	UL27	L742V	nonsynonymous	0.0129	0	0	0	0.0133	0	1087	57	100	427	75	32	1073	57	100	427	74	32	14	0	0	0	1	0
427	53468	A	C	UL27	M739R	nonsynonymous	0.0128	0	0	0	0	0.025	1173	78	123	523	100	40	1157	78	123	523	100	39	15	0	0	0	0	1
428	53477	A	C	UL27	F736C	nonsynonymous	0.0115	0	0.0072	0.0035	0	0	1048	85	138	571	107	38	1036	85	136	569	107	38	12	0	1	2	0	0
429	53545	A	C	UL27	F713L	nonsynonymous	0.0115	0	0	0.0013	0	0	1215	123	197	773	140	51	1200	123	197	772	140	51	14	0	0	1	0	0
430	54175	C	T	UL27	L503L	synonymous	0.027	0	0.0014	0	0	0	2740	579	737	3233	548	236	2666	579	736	3232	548	236	74	0	1	0	0	0
431	55261	G	T	UL27	I141I	synonymous	0.0005	0	0	1	0	0	1895	163	184	1040	184	56	1894	163	184	0	184	56	1	0	0	1040	0	0
432	55440	T	G	UL27	N82H	nonsynonymous	0.0101	0	0	0	0.025	-	1381	29	46	246	40	16	1367	29	46	246	39	-	14	0	0	0	1	-
433	55640	A	C	UL27	L15R	nonsynonymous	0.0138	-	0.0385	0.0078	-	-	1309	13	26	129	14	9	1291	-	25	128	-	-	18	-	1	1	-	-
434	55881	T	G	UL28	Y723S	nonsynonymous	0.0036	0.0196	0.0065	0.0211	0.0084	0	1656	153	153	662	119	50	1649	149	151	645	117	50	6	3	1	14	1	0
435	55887	T	G	UL28	Y721S	nonsynonymous	0.0035	0.0116	0.0107	0.0121	0.0074	0	1723	172	187	741	135	58	1717	170	185	732	134	58	6	2	2	9	1	0
436	55965	A	C	UL28	L695R	nonsynonymous	0.0104	0	0.0041	0	0	0	1442	198	243	781	153	64	1425	198	242	781	153	64	15	0	1	0	0	0
437	55967	T	G	UL28	T694T	synonymous	0.0067	0	0.0045	0.0129	0.0068	0	1502	179	220	700	148	63	1492	179	219	691	147	63	10	0	1	9	1	0
438	55993	T	G	UL28	I686L	nonsynonymous	0.0104	0	0	0	0	0	1537	215	258	818	174	77	1520	215	258	818	174	77	16	0	0	0	0	0
439	56056	T	G	UL28	K665Q	nonsynonymous	0.0145	0	0	0.0013	0	0	1447	220	267	797	182	77	1424	220	267	796	182	77	21	0	0	1	0	0
440	56171	C	T	UL28	A626A	synonymous	0.1557	0	0	0.0015	0	0	1503	185	209	662	159	60	1266	185	209	661	159	60	234	0	0	1	0	0
441	56247	T	G	UL28	H601P	nonsynonymous	0.0143	0	0	0.0036	0	0	1394	128	148	550	125	37	1372	128	148	547	125	37	20	0	0	2	0	0
442	56251	T	G	UL28	T600P	nonsynonymous	0.0119	0	0	0.0037	0.0083	0	1424	123	145	535	121	35	1407	123	145	533	120	35	17	0	0	2	1	0
443	56257	T	G	UL28	S598R	nonsynonymous	0.0132	0	0	0.0073	0	0	1437	120	150	548	115	36	1417	120	150	544	115	36	19	0	0	4	0	0
444	56283	T	G	UL28	H589P	nonsynonymous	0.0107	0.0101	0.0079	0.0097	0	0	1494	99	126	519	100	26	1478	98	125	511	99	26	16	1	1	5	0	0
445	56350	T	G	UL28	I567L	nonsynonymous	0.011	0	0	0.0022	0.0116	0	1366	72	108	461	86	25	1351	72	108	460	85	25	15	0	0	1	1	0
446	56383	A	-GC	UL28	DEL	frameshift	0.0098	0.0233	0.0234	0.0208	0.0112	0.0294	1219	86	128	576	89	34	1201	84	124	564	88	33	12	2	3	12	1	1
447	56511	G	A	UL28	A513V	nonsynonymous	0	0	0	0.0147	0.0317	0	1292	68	93	477	63	25	1292	68	93	470	61	25	0	0	0	7	2	0
448	56513	C	+A	UL28	INS	frameshift	0.0008	0	0	0.0172	0.0323	0	1326	67	90	464	62	23	1325	67	90	456	60	23	1	0	0	8	2	0
449	56609	C	-T	UL28	DEL	frameshift	0	0.0294	0.0238	0.0359	0	-	1204	34	42	195	26	13	1204	33	41	187	26	-	0	1	1	7	0	-
450	56666	A	C	UL28	R461R	synonymous	0.0131	-	-	0	-	-	916	6	9	45	3	1	903	-	-	45	-	-	12	-	-	0	-	-
451	56751	A	C	UL28	L433R	nonsynonymous	0.0116	0	0	0	-	-	688	30	35	219	16	16	680	29	35	218	-	-	8	0	0	0	-	-
452	56779	A	C	UL28	C424G	nonsynonymous	0.01	0	0	0.0029	0.0303	0	697	50	57	349	33	22	690	50	57	348	32	22	7	0	0	1	1	0
453	56791	T	C	UL28	S420G	nonsynonymous	0.0241	0	0	0	0	0	747	64	76	466	43	29	726	64	76	466	43	29	18	0	0	0	0	0
454	56922	A	C	UL28	L376R	nonsynonymous	0.0126	0.0174	0	0.0024	0.0213	0	1111	115	170	823	94	47	1097	113	170	821	92	47	14	2	0	2	2	0
455	56934	A	C	UL28	F372C	nonsynonymous	0.0101	0	0	0	0.0112	0	1085	106	171	793	89	46	1074	106	171	793	88	46	11	0	0	0	1	0
456	56976	A	C	UL28	L358R	nonsynonymous	0.0115	0	0	0	0	0	1214	111	174	807	90	46	1200	111	174	807	90	46	14	0	0	0	0	0
457	57003	T	G	UL28	Q349P	nonsynonymous	0.0116	0	0	0	0	0	1203	115	160	777	95	52	1189	115	160	777	95	52	14	0	0	0	0	0
458	57159	A	C	UL28	L297R	nonsynonymous	0.012	0.0149	0	0.0031	0	-	835	67	69	319	53	19	825	66	69	318	53	-	10	1	0	1	0	-
459	57221	G	C	UL28	G276G	synonymous	0.0059	-	-	0.0781	-	-	843	9	18	64	10	3	838	-	-	59	-	-	5	-	-	5	-	-
460	57243	A	C	UL28	L269R	nonsynonymous	0.0137	0	0	0	0	0	946	78	129	417	68	34	932	78	129	417	68	34	13	0	0	0	0	0
461	57249	T	G	UL28	Q267P	nonsynonymous	0.0109	0	0	0	0.0133	0	1006	82	133	442	75	38	992	82	133	442	74	38	11	0	0	0	1	0
462	57270	C	G	UL28	R260P	nonsynonymous	0	0	0.0299	0.0158	0.0109	0.0377	1141	108	167	571	92	53	1141	108	162	562	91	51	0	0	5	9	1	2
463	57507	A	C	UL28	V181G	nonsynonymous	0.0103	0	0.0119	0	0	0	1456	100	168	629	110	43	1440	100	166	629	110	43	15	0	2	0	0	0
464	57522	A	C	UL28	V176G	nonsynonymous	0.0107	0.022	0.0057	0.0065	0	0.025	1308	91	176	617	113	40	1294	89	175	612	113	39	14	2	1	4	0	1
465	57666	T	G	UL28	H128P	nonsynonymous	0.0105	0	0.0044	0.0022	0	0	1043	161	225	920	162	65	1031	161	224	917	162	65	11	0	1	2	0	0
466	57740	T	G	UL28	E103D	nonsynonymous	0.0117	0	0	0	0	0	938	148	186	783	150	50	927	148	186	783	150	50	11	0	0	0	0	0
467	57795	T	G	UL28	E85A	nonsynonymous	0.0156	0	0	0.0028	0	0	896	144	170	703	132	43	880	144	170	700	132	43	14	0	0	2	0	0
468	57802	T	G	UL28	T83P	nonsynonymous	0.0117	0.0078	0	0	0.0082	0.0244	1027	128	151	637	122	41	1015	127	151	637	120	40	12	1	0	0	1	1
469	57858	T	G	UL28	H64P	nonsynonymous	0.0123	0	0.0065	0.0059	0.0081	0	979	122	154	677	124	42	967	122	153	672	122	42	12	0	1	4	1	0
470	57879	T	G	UL28	Q57P	nonsynonymous	0.0123	0	0	0.0015	0	0	977	125	157	681	133	42	965	125	157	680	133	42	12	0	0	1	0	0
471	57896	T	G	UL28	L51L	synonymous	0.0102	0	0	0.0016	0	0	983	117	143	613	118	38	973	117	143	612	118	38	10	0	0	1	0	0
472	57948	T	G	UL28	E34A	nonsynonymous	0.0148	0	0.0075	0	0	0	879	93	133	522	100	35	866	93	132	522	100	35	13	0	1	0	0	0
473	57954	T	G	UL28	Q32P	nonsynonymous	0.0148	0	0	0	0	0	943	93	132	510	100	33	929	93	132	510	100	33	14	0	0	0	0	0
474	57969	T	G	UL28	Q27P	nonsynonymous	0.0107	0	0	0	0	0	843	91	125	461	92	33	834	91	125	461	92	33	9	0	0	0	0	0
475	57975	T	G	UL28	Q25P	nonsynonymous	0.0113	0	0	0	0	0	795	74	100	373	64	29	785	74	100	373	64	29	9	0	0	0	0	0
476	58012	T	G	UL28	T13P	nonsynonymous	0.0105	0	0	0	0	0	765	54	76	279	56	25	757	54	76	279	56	25	8	0	0	0	0	0
477	58048	T	G	UL28	M1L	nonsynonymous	0.0108	0.0204	0	0	0	-	649	49	59	234	43	19	642	48	59	234	43	-	7	1	0	0	0	-
478	58163	T	-CGCC	NCR	DEL	-	0.2846	-	-	-	-	-	254	8	0	17	3	2	180	-	-	-	-	-	72	-	-	-	-	-
479	58573	A	C	UL29	F1147V	nonsynonymous	0.0138	0	0	0.009	0	-	579	42	43	221	32	18	571	42	43	219	32	-	8	0	0	2	0	-
480	58580	A	C	UL29	F1144L	nonsynonymous	0.019	0	0	0	0	-	686	47	44	239	35	18	673	47	44	239	35	-	13	0	0	0	0	-
481	58581	A	C	UL29	F1144C	nonsynonymous	0.0126	0	0	0.0041	0	-	635	48	46	245	35	19	627	48	46	244	35	-	8	0	0	1	0	-
482	58647	A	C	UL29	L1122R	nonsynonymous	0.0125	0.0139	0	0	0	0	879	72	79	370	55	30	868	71	79	370	55	30	11	1	0	0	0	0
483	58686	A	C	UL29	L1109R	nonsynonymous	0.014	0	0	0	0	0	860	82	79	388	60	31	848	82	79	388	60	31	12	0	0	0	0	0
484	58701	A	C	UL29	F1104C	nonsynonymous	0.0169	0	0	0	0	0	886	82	82	404	60	27	871	82	82	404	60	27	15	0	0	0	0	0
485	59779	T	G	UL29	T745P	nonsynonymous	0.0114	0	0.0028	0.0007	0.0039	0	1660	253	352	1394	259	94	1640	253	351	1392	258	94	19	0	1	1	1	0
486	60144	A	C	UL29	L623R	nonsynonymous	0.0104	0.0019	0.0015	0.0011	0.002	0	2110	520	649	3503	496	198	2087	519	647	3499	495	198	22	1	1	4	1	0
487	60496	T	G	UL29	T506P	nonsynonymous	0.0041	0.0415	0.0314	0.043	0.0478	0.0345	1929	289	350	1653	251	116	1921	277	339	1582	239	112	8	12	11	71	12	4
488	60874	T	G	UL29	N380H	nonsynonymous	0.0121	0	0	0.0018	0	0	1985	320	416	2253	326	159	1961	320	416	2249	326	159	24	0	0	4	0	0
489	61035	A	C	UL29	L326R	nonsynonymous	0.0147	0.004	0.0063	0.0019	0.0041	0.0088	1696	248	318	1617	244	113	1670	247	316	1614	243	112	25	1	2	3	1	1
490	61215	T	G	UL29	H266P	nonsynonymous	0.0089	0.0089	0.0444	0.0223	0.0094	0.0263	1901	112	135	719	106	38	1883	111	129	703	105	37	17	1	6	16	1	1
491	61257	A	G	UL29	L252P	nonsynonymous	0.0047	0.0081	0.0174	0.0139	0	0.0263	1914	124	172	792	123	38	1905	123	169	781	123	37	9	1	3	11	0	1
492	61264	C	G	UL29	V250L	nonsynonymous	0.002	0	0.0058	0.011	0.007	0	1956	128	171	821	142	39	1952	128	170	812	141	39	4	0	1	9	1	0
493	61270	C	G	UL29	A248P	nonsynonymous	0.0005	0.0066	0	0.0146	0	0.0196	2003	152	191	891	136	51	2002	151	191	877	136	50	1	1	0	13	0	1
494	61418	C	T	UL29	P198P	synonymous	0.0271	0	0	0	0	0	2289	288	392	1659	263	117	2227	288	392	1659	263	117	62	0	0	0	0	0
495	61681	T	G	UL29	N111H	nonsynonymous	0.0119	0.0065	0.0194	0.0069	0.006	0.013	1180	154	206	874	166	77	1165	152	202	864	165	76	14	1	4	6	1	1
496	61689	T	G	UL29	Q108P	nonsynonymous	0.0131	0.0069	0.0151	0.0082	0.0127	0.0147	1218	144	199	857	157	68	1201	143	196	849	155	67	16	1	3	7	2	1
497	61693	T	G	UL29	T107P	nonsynonymous	0.0121	0.0077	0.0054	0	0	0.0137	1160	130	186	829	132	73	1146	129	185	829	132	72	14	1	1	0	0	1
498	61707	T	G	UL29	H102P	nonsynonymous	0.0171	0.0081	0.0106	0.0112	0.0336	0.0299	1168	123	188	807	149	67	1148	122	186	798	144	65	20	1	2	9	5	2
499	61719	T	G	UL29	H98P	nonsynonymous	0.0111	0	0	0.0043	0	0	1169	145	219	921	150	72	1156	145	219	916	150	72	13	0	0	4	0	0
500	61728	T	G	UL29	Y95S	nonsynonymous	0.0108	0	0	0.0011	0	0	1112	147	217	910	141	74	1099	147	217	908	141	74	12	0	0	1	0	0
501	61741	T	G	UL29	S91R	nonsynonymous	0.0101	0	0	0.0011	0	0	1088	145	219	901	152	75	1077	145	219	900	152	75	11	0	0	1	0	0
502	61746	T	G	UL29	H89P	nonsynonymous	0.0157	0	0	0.0036	0	0	1085	138	203	840	143	71	1068	138	203	837	143	71	17	0	0	3	0	0
503	61762	T	G	UL29	K84Q	nonsynonymous	0.0147	0	0	0	0	0	1020	141	187	753	125	58	1005	141	187	753	125	58	15	0	0	0	0	0
504	61795	T	G	UL29	T73P	nonsynonymous	0.0139	0	0.0064	0.0088	0	0	1083	134	157	680	111	55	1067	134	156	673	111	55	15	0	1	6	0	0
505	61822	T	G	UL29	N64H	nonsynonymous	0.019	0.0074	0	0.0044	0	0	1106	136	154	684	104	60	1085	135	154	680	104	60	21	1	0	3	0	0
506	61835	G	A	UL29	S59S	synonymous	0.1676	0	0	0.9983	0	0	1205	145	167	587	113	62	1003	145	167	0	113	62	202	0	0	586	0	0
507	61839	T	G	UL29	E58A	nonsynonymous	0.0144	0	0	0.0034	0	0	972	133	148	584	108	54	958	133	148	580	108	54	14	0	0	2	0	0
508	61858	T	G	UL29	I52L	nonsynonymous	0.0123	0.0076	0	0.0051	0	0	1139	131	156	583	117	54	1125	130	156	579	117	54	14	1	0	3	0	0
509	61960	T	G	UL29	M18L	nonsynonymous	0.0141	0	0	0.0029	0.0167	0	994	75	97	348	60	33	979	75	97	347	59	33	14	0	0	1	1	0
510	61978	T	G	UL29	K12Q	nonsynonymous	0.0152	0	0	0	0	0	984	66	78	314	59	25	969	66	78	314	59	25	15	0	0	0	0	0
511	61994	T	G	UL29	K6N	nonsynonymous	0.0187	0	0	0	0	0	854	62	69	293	51	22	838	62	69	293	51	22	16	0	0	0	0	0
512	61996	T	G	UL29	K6Q	nonsynonymous	0.0119	0	0	0	0	0	928	61	70	297	53	22	917	61	70	297	53	22	11	0	0	0	0	0
513	62001	T	G	UL29	K4T	nonsynonymous	0.0106	0	0	0	0	0	852	59	62	264	53	20	843	59	62	264	53	20	9	0	0	0	0	0
514	62002	T	G	UL29	K4Q	nonsynonymous	0.0124	0	0	0.0038	0	0	884	56	65	262	52	21	873	56	65	261	52	21	11	0	0	1	0	0
515	62148	T	G	NCR	-	-	0.0423	-	-	0	0	-	189	14	18	89	25	7	181	-	-	89	25	-	8	-	-	0	0	-
516	62186	T	G	NCR	-	-	0.1127	-	-	0	-	-	71	6	6	23	6	2	63	-	-	23	-	-	8	-	-	0	-	-
517	62201	T	G	NCR	-	-	0.1628	-	-	-	-	-	43	2	0	0	0	0	36	-	-	-	-	-	7	-	-	-	-	-
518	62936	A	C	UL30	A36A	synonymous	0.0101	0	0	0.0018	0.0137	0.027	692	89	103	559	73	37	685	89	103	558	72	36	7	0	0	1	1	1
519	62967	A	C	UL30	N47H	nonsynonymous	0.0123	0	0	0.0014	0	0	813	117	132	700	109	45	802	117	132	699	109	45	10	0	0	1	0	0
520	62974	A	C	UL30	H49P	nonsynonymous	0.0104	0	0.0066	0	0	0	864	125	152	819	132	52	855	125	151	819	132	52	9	0	1	0	0	0
521	62983	A	C	UL30	Q52P	nonsynonymous	0.0106	0	0	0.0024	0	0	846	129	154	830	133	53	837	129	154	828	133	53	9	0	0	2	0	0
522	63000	A	C	UL30	K58Q	nonsynonymous	0.0111	0	0.0058	0.001	0	0	904	157	171	962	149	49	894	157	169	961	149	49	10	0	1	1	0	0
523	63017	T	C	UL30	A63A	synonymous	0.0162	0	0.0184	0.0061	0.037	0	804	150	163	986	135	54	790	150	160	980	130	54	13	0	3	6	5	0
524	63050	A	C	UL30	E74D	nonsynonymous	0.0168	0	0.0041	0.0007	0	0	952	237	243	1425	204	95	935	237	242	1424	204	95	16	0	1	1	0	0
525	63142	A	C	UL30	K105T	nonsynonymous	0.0124	0	0.003	0.0011	0	0	1051	282	328	1894	273	124	1038	282	327	1892	273	124	13	0	1	2	0	0
526	63258	A	C	UL30	T144P	nonsynonymous	0.0109	0	0	0.0021	0	0	1473	284	360	1895	292	128	1457	284	360	1890	292	128	16	0	0	4	0	0
527	63264	A	C	UL30	T146P	nonsynonymous	0.0111	0	0	0.0052	0.0034	0.0078	1442	301	372	1908	298	128	1425	301	372	1898	297	127	16	0	0	10	1	1
528	63738	T	C	UL30	F304L	nonsynonymous	0.0385	0	0	0.0005	0.0032	0	2024	378	520	2180	315	145	1942	378	520	2179	314	145	78	0	0	1	1	0
529	64307	C	T	UL30	R493R	synonymous	0.0331	0	0	0	0	0	2204	420	561	2126	398	136	2131	420	561	2126	398	136	73	0	0	0	0	0
530	64548	G	C	UL30	V574L	nonsynonymous	0	0.0069	0.0056	0.0123	0.0038	0.0202	2249	289	357	1384	262	99	2249	287	355	1366	261	97	0	2	2	17	1	2
531	64549	T	C	UL30	V574A	nonsynonymous	0.0019	0.0073	0.006	0.0111	0.004	0.0217	2147	273	335	1351	253	92	2140	271	333	1336	251	90	4	2	2	15	1	2
532	64550	G	C	UL30	V574V	synonymous	0	0.0071	0.0058	0.0111	0.004	0.0211	2215	282	346	1351	249	95	2215	280	344	1336	248	93	0	2	2	15	1	2
533	64551	A	G	UL30	I575V	nonsynonymous	0.0019	0.0075	0.0062	0.0114	0.0043	0.0213	2094	265	324	1312	231	94	2088	263	321	1296	229	91	4	2	2	15	1	2
534	64552	T	G	UL30	I575S	nonsynonymous	0.0047	0.0072	0.006	0.012	0.0043	0.0222	2132	276	335	1336	233	90	2122	274	333	1319	231	88	10	2	2	16	1	2
535	64553	C	A	UL30	I575I	synonymous	0.0004	0.0072	0.0059	0.0111	0.004	0.0215	2293	277	341	1355	249	93	2291	275	339	1338	248	91	1	2	2	15	1	2
536	64557	G	+T	UL30	INS	frameshift	0.0004	0.0071	0.0029	0.0105	0.004	0.0108	2275	283	345	1338	248	93	2273	281	344	1324	247	92	1	2	1	14	1	1
537	64773	A	C	UL30	K649Q	nonsynonymous	0.0112	0	0	0	0	0	1691	84	93	376	70	20	1670	84	93	376	70	20	19	0	0	0	0	0
538	65395	A	G	UL30	Y856C	nonsynonymous	0.0031	0.0072	0.0048	0.0116	0.0068	0.0164	1918	276	420	1815	293	122	1910	274	418	1793	291	120	6	2	2	21	2	2
539	65398	T	C	UL30	V857A	nonsynonymous	0.0026	0.0071	0.0123	0.0119	0.0109	0.0083	1914	280	408	1763	275	121	1907	278	402	1740	271	120	5	2	5	21	3	1
540	65400	C	T	UL30	H858Y	nonsynonymous	0.0005	0.0033	0.0045	0.0117	0.0065	0.0078	1953	305	446	1873	310	128	1952	304	443	1851	308	127	1	1	2	22	2	1
541	65511	A	C	UL30	I895L	nonsynonymous	0.0122	0	0.0023	0.0012	0	0	2046	333	442	1629	320	115	2020	333	440	1625	320	115	25	0	1	2	0	0
542	65778	T	G	UL30	Y984D	nonsynonymous	0.01	0	0	0	0.0033	0	1696	322	413	1616	303	114	1679	322	413	1616	302	114	17	0	0	0	1	0
543	65846	A	C	UL30	R1006R	synonymous	0.0006	0.008	0.0062	0.0107	0.0046	0.0213	1652	249	325	1407	217	94	1651	247	323	1391	215	92	1	2	2	15	1	2
544	65861	A	C	UL30	G1011G	synonymous	0.0018	0.0073	0	0.0107	0	0.0222	1678	275	349	1496	227	90	1674	273	349	1479	227	88	3	2	0	16	0	2
545	65907	A	C	UL30	T1027P	nonsynonymous	0.0025	0.0045	0.0032	0.0166	0	0	1627	221	311	1327	182	77	1623	220	309	1303	182	77	4	1	1	22	0	0
546	65911	A	C	UL30	D1028A	nonsynonymous	0.0018	0	0.003	0.0129	0	0.0127	1630	238	335	1396	188	79	1627	238	334	1378	188	78	3	0	1	18	0	1
547	65943	A	C	UL30	T1039P	nonsynonymous	0.0063	0	0.0062	0.0144	0.0162	0.0123	1594	248	320	1530	185	81	1584	248	317	1507	182	80	10	0	2	22	3	1
548	66112	T	G	UL30	L1095R	nonsynonymous	0.0034	0.1429	0.0656	0.1127	0.0303	-	1188	42	61	284	33	13	1184	36	57	252	32	-	4	6	4	32	1	-
549	66116	C	+AT	UL30	INS	frameshift	0.0008	0.0465	0.0172	0.0491	0	-	1271	43	58	285	34	14	1270	41	57	271	34	-	1	2	1	14	0	-
550	66146	A	C	UL30	P1106P	synonymous	0.0128	-	0	0.0078	0	-	1174	18	20	129	20	6	1159	-	20	128	20	-	15	-	0	1	0	-
551	66505	A	G	UL30	E1226G	nonsynonymous	0.009	0.0081	0.0058	0.0274	0.01	0	1665	124	171	583	100	49	1650	123	170	567	99	49	15	1	1	16	1	0
552	66508	A	G	UL30	E1227G	nonsynonymous	0.0048	0	0	0.0226	0.0198	0	1659	126	168	532	101	50	1651	126	168	520	99	50	8	0	0	12	2	0
553	66515	T	G	UL30	R1229R	synonymous	0.0017	0	0	0.0127	0	0	1768	120	161	551	90	44	1765	120	161	544	90	44	3	0	0	7	0	0
554	66835	T	G	UL31	G193G	synonymous	0.0101	0.0028	0.0021	0.0028	0.0055	0.0065	1875	356	487	2164	362	153	1855	354	486	2155	360	152	19	1	1	6	2	1
555	67490	T	G	UL32	T569T	synonymous	0.0116	0	0	0.0007	0	0	1988	381	484	2833	394	198	1964	381	484	2829	394	198	23	0	0	2	0	0
556	67546	T	G	UL32	I551L	nonsynonymous	0.0103	0	0.0041	0.004	0	0	1943	391	487	2718	378	184	1921	391	485	2707	378	184	20	0	2	11	0	0
557	68014	T	G	UL32	K395Q	nonsynonymous	0.0132	0	0	0	0	0	1212	160	224	1069	157	50	1196	160	224	1069	157	50	16	0	0	0	0	0
558	68199	T	G	UL32	E333A	nonsynonymous	0.0107	0	0	0	0	0	938	118	132	1056	93	56	928	118	132	1056	93	56	10	0	0	0	0	0
559	68343	A	C	UL32	L285R	nonsynonymous	0.0118	0	0.0149	0	0	0	592	46	67	406	41	23	585	46	66	406	41	23	7	0	1	0	0	0
560	68350	T	G	UL32	T283P	nonsynonymous	0.0148	0.0233	0	0.0029	0	-	542	43	58	341	34	18	534	42	58	340	34	-	8	1	0	1	0	-
561	68364	T	G	UL32	Q278P	nonsynonymous	0.0128	-	-	0.009	-	-	545	14	19	111	7	9	538	-	-	110	-	-	7	-	-	1	-	-
562	68424	A	C	UL32	I258S	nonsynonymous	0.0147	0	0	0	-	-	477	23	32	79	7	4	469	23	32	79	-	-	7	0	0	0	-	-
563	68445	T	G	UL32	Q251P	nonsynonymous	0.0127	0	0	0	0	-	552	33	49	118	22	10	544	33	49	118	22	-	7	0	0	0	0	-
564	68454	A	C	UL32	F248C	nonsynonymous	0.0145	0	0	0	0	-	551	36	53	130	25	13	542	36	53	130	25	-	8	0	0	0	0	-
565	68458	A	C	UL32	S247A	nonsynonymous	0.0127	0	0	0	0	-	553	40	61	142	28	12	545	40	61	142	28	-	7	0	0	0	0	-
566	68460	T	G	UL32	Y246S	nonsynonymous	0.0118	0	0	0	0	-	595	44	64	151	31	14	587	44	64	151	31	-	7	0	0	0	0	-
567	68478	T	G	UL32	K240T	nonsynonymous	0.0111	0	0	0	0	0	719	58	87	201	39	20	710	58	87	201	39	20	8	0	0	0	0	0
568	68494	A	C	UL32	S235A	nonsynonymous	0.01	0	0	0	0	0	698	60	93	206	43	20	690	60	93	206	43	20	7	0	0	0	0	0
569	68506	T	G	UL32	R231R	synonymous	0.0161	0	0	0	0	0	809	64	96	219	45	21	796	64	96	219	45	21	13	0	0	0	0	0
570	68560	A	C	UL32	C213G	nonsynonymous	0.0131	0	0	0.004	0	0	915	76	109	253	47	24	903	76	109	252	47	24	12	0	0	1	0	0
571	68797	T	G	UL32	I134L	nonsynonymous	0.0152	0	0	0	0	-	855	55	85	244	43	19	841	55	85	244	43	-	13	0	0	0	0	-
572	68977	C	T	UL32	A74T	nonsynonymous	0.0108	0	0	0	0	-	1300	42	80	240	31	9	1286	42	80	240	31	-	14	0	0	0	0	-
573	69127	T	G	UL32	K24Q	nonsynonymous	0.0103	0	0	0	0	0	1454	131	152	552	93	33	1438	131	152	552	93	33	15	0	0	0	0	0
574	69174	A	C	UL32	V8G	nonsynonymous	0.0119	0.0089	0.0078	0.0084	0	0	1433	112	129	478	85	26	1416	111	128	473	85	26	17	1	1	4	0	0
575	69687	T	G	UL34	M4R	nonsynonymous	0.0121	0.0385	0.0204	0	0	-	1488	26	49	209	29	12	1469	25	48	209	29	-	18	1	1	0	0	-
576	69781	T	G	UL34	G35G	synonymous	0.0048	0.0244	0.0099	0.0165	0	0.1	1448	82	101	423	69	20	1439	80	99	416	69	18	7	2	1	7	0	2
577	69909	A	C	UL34	D78A	nonsynonymous	0.0108	0.0067	0	0.0013	0	0	1394	150	195	770	127	47	1377	149	195	768	127	47	15	1	0	1	0	0
578	69920	A	C	UL34	N82H	nonsynonymous	0.0113	0	0.0047	0	0	0	1412	164	211	799	136	50	1396	164	210	799	136	50	16	0	1	0	0	0
579	70043	A	G	UL34	T123A	nonsynonymous	0.0074	0.0063	0.0095	0.0114	0	0	1218	158	211	701	124	58	1207	157	209	690	124	58	9	1	2	8	0	0
580	70290	T	G	UL34	V205G	nonsynonymous	0.0074	0	0.0098	0.0164	0.0154	0.0345	1360	68	102	428	65	29	1349	68	101	421	64	28	10	0	1	7	1	1
581	70296	T	G	UL34	V207G	nonsynonymous	0.0123	0	0	0.0228	0	0.0385	1298	67	92	395	59	26	1281	67	92	386	59	25	16	0	0	9	0	1
582	70449	T	G	UL34	L258R	nonsynonymous	0.0133	0	0.0106	0	0	0	1124	85	94	386	66	31	1109	85	93	386	66	31	15	0	1	0	0	0
583	70492	T	G	UL34	V272V	synonymous	0.0173	0	0	0	0	-	1155	49	54	211	29	12	1134	49	54	211	29	-	20	0	0	0	0	-
584	70509	A	G	NCR	-	-	0.0096	0	0	0.0248	0	-	1143	51	56	202	34	13	1123	51	56	197	34	-	11	0	0	5	0	-
585	70592	A	C	NCR	-	-	0.0156	0	0	0	0	0	1284	79	91	276	57	30	1263	79	91	276	57	30	20	0	0	0	0	0
586	70610	A	C	NCR	-	-	0.0114	0	0	0	0	0	1409	85	98	351	74	33	1391	85	98	351	74	33	16	0	0	0	0	0
587	71023	A	C	NCR	-	-	0.0103	0	0	0	0	-	1266	32	41	103	28	6	1253	32	41	103	28	-	13	0	0	0	0	-
588	71146	T	G	UL36	H3113P	nonsynonymous	0.0157	0	0.0145	0.0062	0	-	894	59	69	162	38	13	878	59	68	161	38	-	14	0	1	1	0	-
589	71323	T	G	UL36	Q3054P	nonsynonymous	0.0147	0	0	0	0	-	746	29	28	97	20	7	735	29	28	97	20	-	11	0	0	0	0	-
590	71329	T	G	UL36	H3052P	nonsynonymous	0.0103	0	0	0	-	-	777	27	28	86	17	7	769	27	28	86	-	-	8	0	0	0	-	-
591	71334	T	G	UL36	S3050S	synonymous	0.0105	0	0	0	-	-	760	27	23	79	17	4	752	27	23	79	-	-	8	0	0	0	-	-
592	71338	T	G	UL36	Q3049P	nonsynonymous	0.0153	0	0	0	-	-	783	28	23	75	17	6	770	28	23	75	-	-	12	0	0	0	-	-
593	71344	T	G	UL36	H3047P	nonsynonymous	0.0148	0	-	0	-	-	810	23	19	58	12	6	798	23	-	58	-	-	12	0	-	0	-	-
594	71358	T	G	UL36	P3042P	synonymous	0.0401	0	-	0	-	-	774	20	18	56	11	5	742	20	-	56	-	-	31	0	-	0	-	-
595	71374	T	G	UL36	D3037A	nonsynonymous	0.017	-	-	0	-	-	704	18	15	39	11	4	692	-	-	39	-	-	12	-	-	0	-	-
596	71389	T	G	UL36	H3032P	nonsynonymous	0.0331	-	-	0	-	-	724	16	15	37	7	4	700	-	-	37	-	-	24	-	-	0	-	-
597	71394	T	G	UL36	E3030D	nonsynonymous	0.012	-	-	0	-	-	752	16	16	37	7	4	743	-	-	37	-	-	9	-	-	0	-	-
598	71400	T	G	UL36	P3028P	synonymous	0.012	-	-	0	-	-	830	16	16	41	7	4	820	-	-	41	-	-	10	-	-	0	-	-
599	71428	T	G	UL36	D3019A	nonsynonymous	0.0141	-	-	0	-	-	709	19	14	45	7	3	699	-	-	45	-	-	10	-	-	0	-	-
600	71463	G	T	UL36	H3007Q	nonsynonymous	0.1637	0	0	0.9796	-	-	776	22	20	49	9	3	649	22	20	0	-	-	127	0	0	48	-	-
601	71485	T	G	UL36	H3000P	nonsynonymous	0.0175	0	0	0	-	-	629	23	20	51	9	2	618	23	20	51	-	-	11	0	0	0	-	-
602	71494	T	G	UL36	Q2997P	nonsynonymous	0.0123	0	-	0	-	-	570	23	18	53	8	2	563	23	-	53	-	-	7	0	-	0	-	-
603	72563	T	G	UL36	T2641P	nonsynonymous	0.0227	-	-	-	-	-	264	4	11	12	3	3	258	-	-	-	-	-	6	-	-	-	-	-
604	72833	T	G	UL36	T2551P	nonsynonymous	0.0171	-	-	-	-	-	468	1	1	7	0	0	460	-	-	-	-	-	8	-	-	-	-	-
605	72852	A	G	UL36	T2544T	synonymous	0.0155	-	-	-	-	-	515	1	4	8	1	0	505	-	-	-	-	-	8	-	-	-	-	-
606	72854	T	G	UL36	T2544P	nonsynonymous	0.0161	-	-	-	-	-	559	1	4	8	1	0	549	-	-	-	-	-	9	-	-	-	-	-
607	72936	A	C	UL36	L2516L	synonymous	0.0107	-	-	0	-	-	749	7	12	46	10	3	741	-	-	46	-	-	8	-	-	0	-	-
608	72969	A	C	UL36	S2505S	synonymous	0.0102	-	-	0	-	-	787	8	18	72	12	3	778	-	-	72	-	-	8	-	-	0	-	-
609	73018	G	C	UL36	P2489R	nonsynonymous	0.1658	-	0	1	-	-	929	18	24	91	15	6	775	-	24	0	-	-	154	-	0	91	-	-
610	73051	A	C	UL36	F2478C	nonsynonymous	0.0105	-	0	0	-	-	855	16	29	96	15	6	846	-	29	96	-	-	9	-	0	0	-	-
611	73063	A	C	UL36	L2474R	nonsynonymous	0.0127	-	0	0.01	-	-	869	18	30	100	16	6	858	-	30	98	-	-	11	-	0	1	-	-
612	73078	A	C	UL36	F2469C	nonsynonymous	0.0184	0	0	0.0106	-	-	815	20	29	94	13	6	799	20	29	93	-	-	15	0	0	1	-	-
613	73111	A	C	UL36	L2458R	nonsynonymous	0.0103	-	0	0	-	-	872	16	30	95	17	4	863	-	30	95	-	-	9	-	0	0	-	-
614	73134	A	C	UL36	F2450L	nonsynonymous	0.0105	0	0	0.0105	-	-	948	20	32	95	18	4	938	20	32	94	-	-	10	0	0	1	-	-
615	73211	A	C	UL36	L2425V	nonsynonymous	0.0103	0	0	0	-	-	975	27	34	104	18	5	965	27	34	104	-	-	10	0	0	0	-	-
616	73229	T	G	UL36	M2419L	nonsynonymous	0.0129	0	0	0	-	-	1088	38	50	123	16	7	1072	38	50	123	-	-	14	0	0	0	-	-
617	73235	T	G	UL36	I2417L	nonsynonymous	0.0101	0	0	0	-	-	1092	38	48	126	15	6	1081	38	48	126	-	-	11	0	0	0	-	-
618	73309	T	G	UL36	Q2392P	nonsynonymous	0.0112	0	0	0	-	-	1248	43	56	175	16	9	1234	43	56	175	-	-	14	0	0	0	-	-
619	73349	T	G	UL36	T2379P	nonsynonymous	0.0103	0	0	0.005	0	-	1262	53	59	200	24	13	1248	53	59	199	24	-	13	0	0	1	0	-
620	73351	T	G	UL36	H2378P	nonsynonymous	0.012	0	0	0.0048	0	-	1329	51	62	207	25	12	1312	51	62	206	25	-	16	0	0	1	0	-
621	73354	A	C	UL36	L2377R	nonsynonymous	0.0118	0	0	0	0	-	1273	61	60	215	27	12	1256	61	60	215	27	-	15	0	0	0	0	-
622	73444	A	C	UL36	L2347R	nonsynonymous	0.0101	0	0	0	0	-	1389	63	64	235	29	16	1375	63	64	235	29	-	14	0	0	0	0	-
623	73568	T	G	UL36	T2306P	nonsynonymous	0.0142	0.037	0.0938	0.0208	-	-	1480	27	32	144	16	11	1459	26	29	141	-	-	21	1	3	3	-	-
624	73600	T	G	UL36	H2295P	nonsynonymous	0.0126	0	0	0	0	-	1428	26	49	248	20	14	1410	26	49	248	20	-	18	0	0	0	0	-
625	73657	C	A	UL36	G2276V	nonsynonymous	0	0.0172	0.0133	0.0248	0.0556	0	1537	58	75	443	54	25	1537	57	74	432	51	25	0	1	1	11	3	0
626	73855	T	C	UL36	D2210G	nonsynonymous	0.0014	0.0064	0.0089	0.0102	0	0	1407	156	224	1371	161	75	1405	155	222	1355	161	75	2	1	2	14	0	0
627	73864	T	G	UL36	Q2207P	nonsynonymous	0.0101	0	0	0.0007	0	0	1483	156	232	1404	178	73	1465	156	232	1402	178	73	15	0	0	1	0	0
628	74452	A	+CG	UL36	INS	frameshift	0.0023	0.0101	0.0071	0.0103	0.0291	0.0074	1312	297	420	2225	309	135	1309	293	417	2201	298	134	3	3	3	23	9	1
629	74462	T	G	UL36	M2008L	nonsynonymous	0.0106	0	0.0067	0.0018	0.0033	0.0071	1315	291	449	2266	306	141	1301	291	446	2262	305	140	14	0	3	4	1	1
630	74722	T	G	UL36	Q1921P	nonsynonymous	0.0157	0	0	0.0028	0	0	1143	267	344	2138	256	126	1124	267	344	2132	256	126	18	0	0	6	0	0
631	74990	A	C	UL36	W1832G	nonsynonymous	0.0109	0.0025	0	0.0015	0.0025	0	1468	405	548	3259	407	224	1451	404	548	3254	406	224	16	1	0	5	1	0
632	75193	A	C	UL36	L1764R	nonsynonymous	0.0113	0	0	0.0011	0	0	1066	345	448	2676	310	170	1052	345	448	2672	310	170	12	0	0	3	0	0
633	75256	A	C	UL36	F1743C	nonsynonymous	0.0101	0.0029	0	0.0004	0	0	1090	347	395	2444	302	162	1079	345	395	2443	302	162	11	1	0	1	0	0
634	75361	T	G	UL36	H1708P	nonsynonymous	0.0121	0.0034	0.0026	0.0032	0.0063	0	1318	297	385	2183	319	137	1302	296	383	2175	316	137	16	1	1	7	2	0
635	75592	A	C	UL36	L1631R	nonsynonymous	0.0107	0	0.0033	0.0021	0.0081	0	1405	209	305	1456	246	113	1384	209	304	1452	244	113	15	0	1	3	2	0
636	75616	A	C	UL36	I1623S	nonsynonymous	0.0101	0	0	0.0076	0	0	1387	182	249	1178	211	92	1373	182	249	1169	211	92	14	0	0	9	0	0
637	75655	A	C,G	UL36	-	-	0.0206	0.0656	0.0382	0.028	0.0498	0.0323	1458	183	262	1284	241	93	1427	170	252	1245	229	90	30	12	10	36	12	3
638	75931	A	C	UL36	L1518R	nonsynonymous	0.0119	0	0	0.0018	0	0.0099	1430	210	258	1649	216	101	1413	210	258	1644	216	100	17	0	0	3	0	1
639	75977	T	G	UL36	I1503L	nonsynonymous	0.0115	0	0	0.0013	0	0	1393	200	251	1516	189	93	1376	200	251	1514	189	93	16	0	0	2	0	0
640	76168	A	C	UL36	L1439R	nonsynonymous	0.0137	0.0217	0	0.0013	0	0	1096	92	126	755	103	48	1077	90	126	753	103	48	15	2	0	1	0	0
641	76174	T	+C	UL36	INS	frameshift	0.0059	0	0.0261	0.0236	0.0323	0.0233	1009	86	115	719	93	43	1000	86	112	701	90	42	6	0	3	17	3	1
642	76207	T	G	UL36	E1426A	nonsynonymous	0.0107	0	0	0.002	0.0141	0.0278	935	65	81	502	71	36	925	65	81	501	70	35	10	0	0	1	1	1
643	76240	A	G	UL36	L1415P	nonsynonymous	0.0105	0	0	0	0	0.0385	859	48	66	409	62	26	846	48	66	409	62	25	9	0	0	0	0	1
644	76246	T	G	UL36	H1413P	nonsynonymous	0.0114	0.0238	0	0	0	0	966	42	63	380	60	27	955	41	63	380	60	27	11	1	0	0	0	0
645	76250	T	G	UL36	I1412L	nonsynonymous	0.0243	0	0	0.0028	0.0164	0	905	43	60	357	61	25	883	43	60	356	60	25	22	0	0	1	1	0
646	76271	T	G	UL36	M1405L	nonsynonymous	0.0208	0	0	0	0	-	915	38	54	268	53	18	896	38	54	268	53	-	19	0	0	0	0	-
647	76276	T	G	UL36	H1403P	nonsynonymous	0.0105	0	0	0	0	-	956	32	41	210	40	16	946	32	41	210	40	-	10	0	0	0	0	-
648	76282	T	G	UL36	Q1401P	nonsynonymous	0.015	0	0	0	0	-	936	28	37	148	32	12	921	28	37	148	32	-	14	0	0	0	0	-
649	76295	T	G	UL36	T1397P	nonsynonymous	0.0102	0	0.0227	0.0045	0	-	884	29	44	221	33	15	874	29	43	219	33	-	9	0	1	1	0	-
650	76394	T	G	UL36	N1364H	nonsynonymous	0.0103	0	0	0	0	0	969	82	109	604	74	35	959	82	109	604	74	35	10	0	0	0	0	0
651	76468	C	T	UL36	R1339H	nonsynonymous	0	0	0	0.0116	0	0.0244	1139	81	121	689	91	41	1139	81	121	681	91	40	0	0	0	8	0	1
652	76499	A	C	UL36	W1329G	nonsynonymous	0.0119	0.0118	0.0078	0.0129	0	0	1012	85	128	696	99	43	1000	84	127	686	99	43	12	1	1	9	0	0
653	76546	A	C	UL36	L1313R	nonsynonymous	0.0105	0	0	0	0	0	955	80	106	606	86	36	944	80	106	606	86	36	10	0	0	0	0	0
654	76566	A	C	UL36	L1306L	synonymous	0.0126	0	0	0.0036	0	0	949	78	99	563	77	38	937	78	99	561	77	38	12	0	0	2	0	0
655	76637	A	C	UL36	S1283A	nonsynonymous	0.0129	0	0	0.0032	0	0	854	111	109	623	108	38	842	111	109	621	108	38	11	0	0	2	0	0
656	76678	A	C	UL36	F1269C	nonsynonymous	0.0108	0	0.0079	0.0014	0	0	836	129	126	732	129	40	827	129	125	731	129	40	9	0	1	1	0	0
657	76737	A	C	UL36	D1249E	nonsynonymous	0.0142	0	0	0.0028	0	0	773	129	132	722	114	44	762	129	132	720	114	44	11	0	0	2	0	0
658	76744	A	C	UL36	L1247R	nonsynonymous	0.0104	0	0	0.0013	0	0	769	132	130	743	116	46	760	132	130	741	116	46	8	0	0	1	0	0
659	76768	T	G	UL36	Q1239P	nonsynonymous	0.0101	0	0	0.0065	0	0	789	126	134	775	116	47	781	126	134	770	116	47	8	0	0	5	0	0
660	76792	A	C	UL36	V1231G	nonsynonymous	0.0104	0.0074	0	0.0027	0	0	766	135	136	729	119	46	758	134	136	727	119	46	8	1	0	2	0	0
661	76855	A	C	UL36	L1210R	nonsynonymous	0.0154	0	0	0.0069	0	0	911	155	153	866	142	52	897	155	153	860	142	52	14	0	0	6	0	0
662	76951	A	C	UL36	L1178R	nonsynonymous	0.0183	0.0147	0.0066	0.001	0	0	1090	136	152	957	134	57	1069	134	151	956	134	57	20	2	1	1	0	0
663	76972	A	C	UL36	L1171R	nonsynonymous	0.0119	0	0.0063	0.005	0.0143	0	1095	123	159	996	140	59	1082	123	158	990	138	59	13	0	1	5	2	0
664	77039	T	G	UL36	S1149R	nonsynonymous	0.012	0	0.0058	0.0043	0	0	919	109	171	935	121	52	907	109	170	929	121	52	11	0	1	4	0	0
665	77051	T	G	UL36	I1145L	nonsynonymous	0.0107	0	0	0.002	0	0	1027	119	182	982	131	62	1016	119	182	979	131	62	11	0	0	2	0	0
666	77076	T	G	UL36	T1136T	synonymous	0.0101	0.0078	0	0	0	0	987	128	194	1018	144	57	977	127	194	1018	144	57	10	1	0	0	0	0
667	77086	T	G	UL36	H1133P	nonsynonymous	0.0182	0	0	0.0022	0	0	991	108	161	892	128	46	973	108	161	890	128	46	18	0	0	2	0	0
668	77257	A	C	UL36	L1076R	nonsynonymous	0.012	0	0.0132	0.0026	0	0.02	1084	110	152	769	130	50	1069	110	150	766	130	49	13	0	2	2	0	1
669	77274	C	-G,+G	UL36	DEL	frameshift	0.0218	0.013	0.0212	0.0364	0.0457	0.0411	1238	154	189	1070	175	73	1183	150	184	1006	163	67	27	2	4	39	8	3
670	77290	A	C	UL36	V1065G	nonsynonymous	0.011	0	0	0.0021	0.0065	0	1003	140	170	974	154	63	992	140	170	971	153	63	11	0	0	2	1	0
671	77335	A	C,G	UL36	-	-	0.0157	0	0.0368	0.0119	0.0068	0.029	1081	144	190	926	146	69	1062	144	183	914	145	67	17	0	7	11	1	2
672	77404	A	C	UL36	L1027R	nonsynonymous	0.0134	0	0	0	0	0	747	133	166	798	126	68	736	133	166	798	126	68	10	0	0	0	0	0
673	77444	T	G	UL36	K1014Q	nonsynonymous	0.0161	0.0086	0.0064	0.0043	0	0	684	116	156	695	121	57	672	115	155	692	121	57	11	1	1	3	0	0
674	77499	A	G	UL36	L995L	synonymous	0.0019	0.0104	0.0075	0.012	0.022	0	527	96	133	581	91	43	526	95	132	573	89	43	1	1	1	7	2	0
675	77500	A	C	UL36	L995R	nonsynonymous	0.004	0.0108	0.0075	0.0131	0.0225	0	495	93	134	536	89	39	492	92	133	529	87	39	2	1	1	7	2	0
676	77501	G	T	UL36	L995I	nonsynonymous	0	0.0098	0.007	0.0114	0.0192	0	605	102	143	613	104	46	605	101	142	606	102	46	0	1	1	7	2	0
677	77507	A	G	UL36	S993P	nonsynonymous	0.0197	0	0	0	0	0	458	85	128	550	81	44	444	85	128	550	81	44	9	0	0	0	0	0
678	77527	T	G	UL36	E986A	nonsynonymous	0.0132	0	0	0.0049	0	0	531	88	128	608	89	42	524	88	128	605	89	42	7	0	0	3	0	0
679	77552	T	G	UL36	M978L	nonsynonymous	0.0151	0	0	0.0015	0.0102	0	596	93	129	647	98	44	586	93	129	646	97	44	9	0	0	1	1	0
680	77578	T	G	UL36	E969A	nonsynonymous	0.0116	0	0	0.0029	0	0	601	95	119	698	102	40	592	95	119	696	102	40	7	0	0	2	0	0
681	77585	T	G	UL36	M967L	nonsynonymous	0.011	0	0	0.0056	0	0	635	91	122	719	101	39	628	91	122	715	101	39	7	0	0	4	0	0
682	77596	T	G	UL36	E963A	nonsynonymous	0.0109	0	0	0.0014	0	0	645	88	115	711	99	37	638	88	115	710	99	37	7	0	0	1	0	0
683	77726	A	G	UL36	S920P	nonsynonymous	0.0162	0	0	0.0011	0	0	556	104	124	925	98	55	544	104	124	924	98	55	9	0	0	1	0	0
684	78142	A	C	UL36	I781S	nonsynonymous	0.0128	-	-	0	-	-	547	16	15	41	6	2	540	-	-	41	-	-	7	-	-	0	-	-
685	78148	A	C	UL36	V779G	nonsynonymous	0.0229	-	-	0	-	-	567	16	12	41	6	2	554	-	-	41	-	-	13	-	-	0	-	-
686	78157	A	C	UL36	L776R	nonsynonymous	0.0156	-	-	0	-	-	641	14	14	40	6	1	631	-	-	40	-	-	10	-	-	0	-	-
687	78184	A	C	UL36	L767R	nonsynonymous	0.0116	-	-	0	-	-	604	5	13	34	2	1	597	-	-	34	-	-	7	-	-	0	-	-
688	78197	A	C	UL36	C763G	nonsynonymous	0.01	-	-	0.0312	-	-	598	5	12	32	4	2	592	-	-	31	-	-	6	-	-	1	-	-
689	78232	A	C	UL36	V751G	nonsynonymous	0.0167	-	-	0	-	-	657	7	16	47	11	3	646	-	-	47	-	-	11	-	-	0	-	-
690	78247	A	C	UL36	L746R	nonsynonymous	0.0102	-	0.0435	0	-	-	684	15	23	71	17	4	677	-	22	71	-	-	7	-	1	0	-	-
691	78272	A	C	UL36	S738A	nonsynonymous	0.0122	-	0	0	-	-	657	17	25	94	17	5	649	-	25	94	-	-	8	-	0	0	-	-
692	78337	A	C	UL36	M716R	nonsynonymous	0.0119	0	0	0	0	-	841	28	49	132	31	9	830	28	49	132	31	-	10	0	0	0	0	-
693	78354	A	C	UL36	F710L	nonsynonymous	0.0101	0	0	0.0068	0	-	893	27	53	148	34	12	884	27	53	147	34	-	9	0	0	1	0	-
694	78355	A	C	UL36	F710C	nonsynonymous	0.0114	0	0	0	0	-	878	28	52	149	36	12	868	28	52	149	36	-	10	0	0	0	0	-
695	78421	A	C	UL36	L688R	nonsynonymous	0.0117	0	0	0	0	-	1028	29	61	175	37	12	1014	29	61	175	37	-	12	0	0	0	0	-
696	78628	T	G	UL36	Q619P	nonsynonymous	0.0141	0.0118	0	0.0033	0	0	1281	85	111	302	59	21	1262	84	111	301	59	21	18	1	0	1	0	0
697	78743	C	+A	UL36	INS	frameshift	0.0007	0.0118	0.009	0.0277	0	0	1396	85	111	325	58	25	1395	84	110	316	58	25	1	1	1	9	0	0
698	78881	T	G	UL36	N535H	nonsynonymous	0.011	0	0	0	0	-	1093	58	60	210	41	18	1080	58	60	210	41	-	12	0	0	0	0	-
699	78964	T	G	UL36	N507T	nonsynonymous	0.0145	0	0	0	0	-	894	30	38	159	28	12	881	30	38	159	28	-	13	0	0	0	0	-
700	78976	T	G	UL36	E503A	nonsynonymous	0.0181	-	0	0	-	-	886	18	23	98	16	6	869	-	23	98	-	-	16	-	0	0	-	-
701	78985	T	G	UL36	Q500P	nonsynonymous	0.0103	-	-	0	-	-	877	13	14	65	9	4	866	-	-	65	-	-	9	-	-	0	-	-
702	78994	T	G	UL36	D497A	nonsynonymous	0.0115	-	-	0	-	-	873	9	10	56	6	3	863	-	-	56	-	-	10	-	-	0	-	-
703	79009	T	G	UL36	E492A	nonsynonymous	0.0108	-	-	0	-	-	743	7	5	25	2	3	734	-	-	25	-	-	8	-	-	0	-	-
704	79030	A	C	UL36	L485R	nonsynonymous	0.0117	-	-	-	-	-	857	1	1	8	0	1	844	-	-	-	-	-	10	-	-	-	-	-
705	79113	T	G	UL36	A457A	synonymous	0.0154	-	-	-	-	-	714	0	1	3	1	0	703	-	-	-	-	-	11	-	-	-	-	-
706	79136	T	G	UL36	I450L	nonsynonymous	0.0153	-	-	-	-	-	717	0	1	0	1	0	706	-	-	-	-	-	11	-	-	-	-	-
707	79205	T	G	UL36	K427Q	nonsynonymous	0.0115	-	-	-	-	-	608	0	1	0	0	0	601	-	-	-	-	-	7	-	-	-	-	-
708	79496	A	C	UL36	W330G	nonsynonymous	0.0104	-	-	-	-	-	676	0	3	5	2	0	669	-	-	-	-	-	7	-	-	-	-	-
709	79590	A	C	UL36	P298P	synonymous	0.0112	-	-	-	-	-	716	0	5	9	0	1	707	-	-	-	-	-	8	-	-	-	-	-
710	79640	A	C	UL36	S282A	nonsynonymous	0.0104	-	-	0	-	-	866	10	16	76	9	5	857	-	-	76	-	-	9	-	-	0	-	-
711	79879	T	G	UL36	D202A	nonsynonymous	0.0038	0.0108	0	0.0201	0.0105	0	1319	93	151	546	95	43	1313	92	151	533	94	43	5	1	0	11	1	0
712	79882	T	G	UL36	H201P	nonsynonymous	0.0035	0	0	0.0145	0	0.0233	1446	83	137	484	91	43	1440	83	137	476	91	42	5	0	0	7	0	1
713	79888	T	G	UL36	Y199S	nonsynonymous	0.0043	0	0	0.0138	0	0	1400	94	147	506	90	44	1393	94	147	499	90	44	6	0	0	7	0	0
714	79900	T	G	UL36	Y195S	nonsynonymous	0.0035	0.0108	0.0074	0.0226	0.0227	0	1447	93	135	487	88	45	1442	92	134	476	86	45	5	1	1	11	2	0
715	80054	T	G	UL36	M144L	nonsynonymous	0.0125	0	0	0	0.0109	0	1198	126	143	458	92	38	1183	126	143	458	91	38	15	0	0	0	1	0
716	80080	T	G	UL36	H135P	nonsynonymous	0.0112	0	0	0	0	0	1162	118	131	409	88	34	1149	118	131	409	88	34	13	0	0	0	0	0
717	80092	T	G	UL36	Q131P	nonsynonymous	0.0116	0.0082	0	0	0	0	1124	122	132	438	90	35	1111	121	132	438	90	35	13	1	0	0	0	0
718	80178	C	T	UL36	A102A	synonymous	0.1871	0	0	0	1	0	1160	174	197	726	129	68	942	174	197	726	0	68	217	0	0	0	129	0
719	80191	T	G	UL36	E98A	nonsynonymous	0.0108	0	0.005	0	0.0076	0	1115	166	200	733	132	62	1103	166	199	733	131	62	12	0	1	0	1	0
720	80201	T	G	UL36	N95H	nonsynonymous	0.0113	0	0	0.0013	0	0.0152	1149	152	197	743	140	66	1135	152	197	742	140	65	13	0	0	1	0	1
721	80296	T	G	UL36	E63A	nonsynonymous	0.0118	0	0	0.0014	0	0	935	138	163	723	128	51	924	138	163	720	128	51	11	0	0	1	0	0
722	80404	T	G	UL36	Q27P	nonsynonymous	0.0126	0	0	0	0	0	715	82	110	446	93	34	706	82	110	446	93	34	9	0	0	0	0	0
723	80443	T	G	UL36	Q14P	nonsynonymous	0.0131	0	0	0.0035	0	0	610	62	65	285	74	29	602	62	65	284	74	29	8	0	0	1	0	0
724	80456	T	G	UL36	T10P	nonsynonymous	0.0231	0	0	0	0	0	650	50	55	247	64	27	635	50	55	247	64	27	15	0	0	0	0	0
725	80461	T	G	UL36	H8P	nonsynonymous	0.014	0	0	0	0	0	573	45	44	202	52	22	565	45	44	202	52	22	8	0	0	0	0	0
726	80463	A	G	UL36	P7P	synonymous	0.0184	0	0	0	0	0	544	46	45	198	52	22	531	46	45	198	52	22	10	0	0	0	0	0
727	80483	T	G	UL36	M1L	nonsynonymous	0.0159	0	0	0	0	-	504	26	34	107	33	18	496	26	34	107	33	-	8	0	0	0	0	-
728	80485	T	G	NCR	-	-	0.015	0	0	0	0	-	534	22	29	95	24	16	526	22	29	95	24	-	8	0	0	0	0	-
729	80487	T	G	NCR	-	-	0.0187	-	0	0	-	-	534	18	24	77	14	12	522	-	24	77	-	-	10	-	0	0	-	-
730	80574	A	C	NCR	-	-	0.0292	-	-	0.0222	-	-	342	8	5	45	9	5	332	-	-	44	-	-	10	-	-	1	-	-
731	80577	A	C	NCR	-	-	0.0333	-	-	0	-	-	330	8	7	46	11	5	319	-	-	46	-	-	11	-	-	0	-	-
732	80601	A	C	NCR	-	-	0.0385	-	-	0	-	-	286	8	8	38	7	4	275	-	-	38	-	-	11	-	-	0	-	-
733	80605	A	C	NCR	-	-	0.0238	-	-	0	-	-	294	10	6	43	6	3	287	-	-	43	-	-	7	-	-	0	-	-
734	80651	A	C	NCR	-	-	0.0326	-	-	0.0185	-	-	184	12	15	54	5	1	178	-	-	53	-	-	6	-	-	1	-	-
735	80697	A	+C	NCR	INS	-	0.3571	-	0.1818	0.2069	-	-	40	13	21	57	2	0	20	-	15	43	-	-	15	-	4	12	-	-
736	80708	C	+A	NCR	INS	-	-	-	-	-	-	-	9	1	13	16	0	0	-	-	-	-	-	-	-	-	-	-	-	-
737	80756	A	C	NCR	-	-	0.0188	0	0.013	0	0.0204	-	319	56	77	279	49	13	313	56	76	279	48	-	6	0	1	0	1	-
738	80867	C	+A	UL37	INS	frameshift	0	0.0054	0.0049	0.0139	0.012	0	913	184	206	1152	167	72	913	183	205	1136	165	72	0	1	1	16	2	0
739	80937	T	G	UL37	T1066P	nonsynonymous	0.0037	0	0.005	0.0106	0	0	1078	163	199	1041	133	56	1073	163	198	1029	133	56	4	0	1	11	0	0
740	80950	A	C	UL37	D1061E	nonsynonymous	0.0115	0	0.0043	0.0026	0.0106	0	1048	189	235	1169	189	65	1036	189	234	1166	187	65	12	0	1	3	2	0
741	80963	A	C	UL37	L1057R	nonsynonymous	0.0102	0	0	0.0058	0	0.0133	1083	202	249	1210	190	75	1071	202	249	1203	190	74	11	0	0	7	0	1
742	80999	A	C	UL37	F1045C	nonsynonymous	0.0114	0	0	0.0009	0	0	961	200	248	1079	180	74	949	200	248	1078	180	74	11	0	0	1	0	0
743	81156	A	C	UL37	W993G	nonsynonymous	0.012	0	0	0.0006	0.0038	0	1171	257	331	1630	263	92	1157	257	331	1629	262	92	14	0	0	1	1	0
744	81164	A	C	UL37	L990R	nonsynonymous	0.0101	0.0082	0.0064	0.0012	0.0077	0	1186	245	314	1632	261	90	1173	242	311	1629	259	90	12	2	2	2	2	0
745	81356	A	C	UL37	V926G	nonsynonymous	0.0105	0	0.0031	0.0048	0.009	0	1713	228	321	1468	223	85	1695	228	319	1460	221	85	18	0	1	7	2	0
746	81414	A	C	UL37	W907G	nonsynonymous	0.0106	0	0.0034	0.0028	0	0	1787	229	296	1424	235	91	1768	229	295	1419	235	91	19	0	1	4	0	0
747	81470	A	C	UL37	L888W	nonsynonymous	0.0118	0	0	0.0012	0.004	0	1694	284	373	1631	247	114	1673	284	373	1628	246	114	20	0	0	2	1	0
748	81473	T	G	UL37	K887T	nonsynonymous	0.0106	0	0.0027	0.0006	0	0	1703	288	371	1645	255	113	1685	288	370	1643	255	113	18	0	1	1	0	0
749	81608	T	A	UL37	E842V	nonsynonymous	0.0056	0.0182	0.0027	0.0122	0.012	0.0078	1611	275	368	1722	250	128	1597	270	367	1695	247	127	9	5	1	21	3	1
750	81610	G	C	UL37	T841T	synonymous	0.0005	0.0159	0.0048	0.0106	0.0104	0.0068	1921	314	415	1880	289	146	1920	309	413	1860	286	145	1	5	2	20	3	1
751	81612	T	A	UL37	T841S	nonsynonymous	0.0055	0.0179	0.0027	0.0122	0.0078	0.0076	1808	280	377	1722	258	132	1797	275	375	1694	255	131	10	5	1	21	2	1
752	81657	T	G	UL37	K826Q	nonsynonymous	0.0112	0	0	0.0012	0.004	0	1789	259	362	1697	251	134	1769	259	362	1694	250	134	20	0	0	2	1	0
753	81848	T	G	UL37	Q762P	nonsynonymous	0.0128	0.0047	0	0.0046	0.005	0.0116	1723	215	257	1292	202	86	1701	213	257	1286	201	85	22	1	0	6	1	1
754	81890	A	C	UL37	V748G	nonsynonymous	0.0061	0.0053	0.0127	0.0138	0.0057	0	1647	187	237	1233	175	78	1636	186	234	1212	174	78	10	1	3	17	1	0
755	82332	T	G	UL37	K601Q	nonsynonymous	0.0127	0	0	0	0	0	1421	96	111	515	68	32	1403	96	111	515	68	32	18	0	0	0	0	0
756	82349	T	G	UL37	H595P	nonsynonymous	0.0141	0.0118	0	0.0022	0	0	1352	85	95	460	60	26	1332	84	95	459	60	26	19	1	0	1	0	0
757	82404	T	G	UL37	T577P	nonsynonymous	0.0104	0	0.0145	0.0029	0	-	1442	57	69	345	47	18	1426	57	68	343	47	-	15	0	1	1	0	-
758	82413	T	G	UL37	T574P	nonsynonymous	0.0083	0.0179	0	0.0179	0.0233	-	1442	56	57	336	43	15	1430	55	57	330	42	-	12	1	0	6	1	-
759	82416	T	G	UL37	T573P	nonsynonymous	0.0125	0.0169	0	0.0082	0.0238	-	1438	59	56	368	42	18	1417	57	56	365	41	-	18	1	0	3	1	-
760	82796	G	A	UL37	P446L	nonsynonymous	0.0105	0	0	0	0	0	1711	224	249	1307	188	81	1693	224	249	1307	188	81	18	0	0	0	0	0
761	82814	A	C	UL37	V440G	nonsynonymous	0.0036	0.005	0.0312	0.0174	0.0235	0.0143	1655	200	224	1204	170	70	1644	199	215	1181	165	69	6	1	7	21	4	1
762	82828	A	C	UL37	F435L	nonsynonymous	0.01	0	0.0038	0.0023	0	0.0118	1494	238	262	1280	211	85	1479	238	261	1277	211	84	15	0	1	3	0	1
763	82932	A	C	UL37	L401V	nonsynonymous	0.0107	0.007	0	0	0	0	1875	286	322	1580	248	103	1850	284	322	1580	248	103	20	2	0	0	0	0
764	83405	T	G	UL37	N243T	nonsynonymous	0.0112	0	0.0054	0.0006	0	0	1784	274	373	1740	267	114	1764	274	371	1738	267	114	20	0	2	1	0	0
765	83437	T	G	UL37	Q232H	nonsynonymous	0.0131	0	0.0027	0.0023	0	0	1761	281	369	1709	268	107	1738	281	368	1705	268	107	23	0	1	4	0	0
766	83616	C	T	UL37	V173M	nonsynonymous	0.119	0	0	0	0	0	1806	189	259	1153	218	86	1591	189	259	1153	218	86	215	0	0	0	0	0
767	83762	T	G	UL37	E124A	nonsynonymous	0.0117	0	0.0059	0.0028	0	0	1455	115	169	709	117	39	1434	115	168	707	117	39	17	0	1	2	0	0
768	83909	A	C	UL37	V75G	nonsynonymous	0.0058	0.0112	0.0089	0.0162	0	0	1203	89	112	493	65	34	1196	88	111	485	65	34	7	1	1	8	0	0
769	83951	A	C	UL37	L61R	nonsynonymous	0.0166	0	0	0.0015	0.0125	0	1086	99	123	646	80	34	1067	99	123	645	79	34	18	0	0	1	1	0
770	83969	A	C	UL37	F55C	nonsynonymous	0.0115	0	0	0.0017	0	0	953	93	113	606	77	33	942	93	113	605	77	33	11	0	0	1	0	0
771	84023	C	+G	UL37	INS	frameshift	0.0009	0	0.0101	0.021	0	0.0323	1149	80	99	524	79	31	1148	80	98	513	79	30	1	0	1	11	0	1
772	84046	C	A	UL37	L29L	synonymous	0	0.0149	0.022	0.0238	0.0282	0.0417	1102	67	91	462	71	24	1102	66	88	451	69	23	0	1	2	11	2	1
773	84047	A	C	UL37	L29R	nonsynonymous	0.0065	0.0161	0.0235	0.0255	0.0294	0.0455	1070	62	86	432	68	22	1060	61	83	421	66	21	7	1	2	11	2	1
774	84052	C	+GT	UL37	INS	frameshift	0	0	0.0141	0.0189	0.0182	0.05	1045	51	71	370	55	20	1045	51	70	363	54	19	0	0	1	7	1	1
775	84056	A	C	UL37	L26W	nonsynonymous	0.0102	0	0	0	0	-	977	49	69	346	50	15	964	49	69	346	50	-	10	0	0	0	0	-
776	84067	T	G	UL37	P22P	synonymous	0.0171	0	0	0.0068	0	-	997	40	46	296	44	13	980	40	46	293	44	-	17	0	0	2	0	-
777	84076	A	G	UL37	A19A	synonymous	0.0112	0	0	0.0053	0	-	891	24	31	187	31	11	878	24	31	186	31	-	10	0	0	1	0	-
778	84093	T	G	UL37	M14L	nonsynonymous	0.0102	0	0	0.0062	0	-	981	24	23	162	27	7	971	24	23	161	27	-	10	0	0	1	0	-
779	84113	T	G	UL37	Q7P	nonsynonymous	0.0123	0	0	0	0	-	975	22	21	172	27	13	963	22	21	172	27	-	12	0	0	0	0	-
780	84132	T	G	UL37	M1L	nonsynonymous	0.0165	0	0	0	0	-	909	24	24	181	29	12	894	24	24	181	29	-	15	0	0	0	0	-
781	84144	T	G	NCR	-	-	0.0168	0	0	0	0	-	831	22	27	178	32	12	817	22	27	178	32	-	14	0	0	0	0	-
782	84151	T	G	NCR	-	-	0.0105	0	0	0	0	-	765	22	24	176	29	10	756	22	24	176	29	-	8	0	0	0	0	-
783	84212	A	G	NCR	-	-	0.0147	0	0	0	0	-	612	25	25	162	28	10	601	25	25	162	28	-	9	0	0	0	0	-
784	84331	C	G	NCR	-	-	0.0239	-	-	0	-	-	293	14	11	38	8	5	286	-	-	38	-	-	7	-	-	0	-	-
785	84341	C	G	NCR	-	-	0.0358	-	-	0	-	-	279	14	11	30	9	5	269	-	-	30	-	-	10	-	-	0	-	-
786	84345	T	G	NCR	-	-	0.0627	-	-	0	-	-	271	13	12	28	7	4	254	-	-	28	-	-	17	-	-	0	-	-
787	84355	T	G	NCR	-	-	0.0315	-	-	-	-	-	222	13	13	13	9	4	215	-	-	-	-	-	7	-	-	-	-	-
788	84357	T	G	NCR	-	-	0.0365	-	-	-	-	-	219	14	10	6	9	3	211	-	-	-	-	-	8	-	-	-	-	-
789	84359	T	G	NCR	-	-	0.0568	-	-	-	-	-	229	11	8	6	8	3	212	-	-	-	-	-	13	-	-	-	-	-
790	84360	G	-T	NCR	DEL	-	0.0189	-	-	-	-	-	318	12	9	5	8	3	312	-	-	-	-	-	6	-	-	-	-	-
791	84361	T	G	NCR	-	-	0.112	-	-	-	-	-	261	8	7	0	6	2	198	-	-	-	-	-	29	-	-	-	-	-
792	84577	A	-C	NCR	DEL	-	0.5185	-	-	-	-	-	81	1	0	12	0	0	25	-	-	-	-	-	42	-	-	-	-	-
793	84685	A	C	UL38	T22P	nonsynonymous	0.0163	0	0	0.0094	0	-	429	25	20	106	23	5	421	25	20	105	23	-	7	0	0	1	0	-
794	84742	A	C	UL38	I41L	nonsynonymous	0.0169	0	0	0	0	-	593	42	28	156	30	12	583	42	28	156	30	-	10	0	0	0	0	-
795	84778	A	C	UL38	R53R	synonymous	0.0106	0	0	0	0	-	662	43	37	184	38	11	655	43	37	184	38	-	7	0	0	0	0	-
796	84787	A	C	UL38	R56R	synonymous	0.0198	0	0	0	0	-	707	46	38	200	42	12	693	46	38	200	42	-	14	0	0	0	0	-
797	84895	A	C	UL38	R92R	synonymous	0.0151	0	0	0.0038	0.02	-	729	61	55	264	50	14	718	61	55	263	49	-	11	0	0	1	1	-
798	84959	A	C	UL38	Q113P	nonsynonymous	0.0182	0	0	0	0	-	824	55	59	237	56	12	809	55	59	237	56	-	15	0	0	0	0	-
799	84988	A	C	UL38	N123H	nonsynonymous	0.0171	0	0	0.0042	0	-	821	54	57	240	50	13	807	54	57	239	50	-	14	0	0	1	0	-
800	85033	A	C	UL38	T138P	nonsynonymous	0.0135	0.0213	0	0	0.0263	-	960	47	56	199	38	15	947	46	56	199	37	-	13	1	0	0	1	-
801	85046	A	C	UL38	H142P	nonsynonymous	0.0151	0	0	0	0.0213	0	993	54	76	269	47	22	978	54	76	269	46	22	15	0	0	0	1	0
802	85058	A	C	UL38	H146P	nonsynonymous	0.0111	0	0	0.0033	0.0357	0	994	61	74	300	56	24	982	61	74	299	54	24	11	0	0	1	2	0
803	85109	A	C	UL38	Q163P	nonsynonymous	0.0133	0	0	0.0025	0	0	1130	66	84	393	59	31	1115	66	84	392	59	31	15	0	0	1	0	0
804	85273	A	G	UL38	T218A	nonsynonymous	0.0028	0	0.0089	0.0169	0	0	1420	69	112	414	83	35	1415	69	111	406	83	35	4	0	1	7	0	0
805	85808	A	C	UL38	Q396P	nonsynonymous	0.0107	0	0	0	0.005	0	1122	226	306	1119	200	87	1110	226	306	1119	199	87	12	0	0	0	1	0
806	85940	A	G	UL38	E440G	nonsynonymous	0.0103	0.0174	0	0.0016	0.0102	0.0238	779	115	152	623	98	42	770	113	152	622	97	41	8	2	0	1	1	1
807	86042	G	+C	NCR	INS	-	0	-	0.0213	0.0317	0.037	-	442	15	47	126	27	14	442	-	46	122	26	-	0	-	1	4	1	-
808	86069	A	C	NCR	-	-	0.0977	-	-	0	-	-	215	7	12	27	7	4	193	-	-	27	-	-	21	-	-	0	-	-
809	86073	T	-C	NCR	DEL	-	0.245	-	-	-	-	-	249	2	9	19	1	3	171	-	-	-	-	-	61	-	-	-	-	-
810	86086	T	C	NCR	-	-	0.0652	-	-	0	-	-	188	10	12	70	11	7	172	-	-	70	-	-	12	-	-	0	-	-
811	86092	A	C	NCR	-	-	0.0411	-	0	0	0.0476	-	219	19	24	147	21	8	209	-	24	147	20	-	9	-	0	0	1	-
812	86406	A	C	NCR	-	-	0.0143	0.0061	0	0.0014	0	0	1326	164	250	700	147	55	1307	163	250	699	147	55	19	1	0	1	0	0
813	86422	A	C	NCR	-	-	0.012	0	0.0045	0.003	0.0071	0	1164	159	224	665	141	53	1150	159	223	663	140	53	14	0	1	2	1	0
814	86517	A	C	NCR	-	-	0.0048	0.0101	0.0448	0.0521	0.0147	0.0323	833	99	134	384	68	31	829	98	128	364	67	30	4	1	6	20	1	1
815	86524	A	C	NCR	-	-	0.0049	0.1	0.1343	0.16	0.1029	0.1765	820	100	134	375	68	34	816	89	116	315	61	28	4	10	18	60	7	6
816	86532	T	C	NCR	-	-	0.0039	0.0543	0.1057	0.0865	0.0725	0.0769	770	92	123	347	69	26	767	87	110	317	64	24	3	5	13	30	5	2
817	86536	A	C	NCR	-	-	0.008	0	0.0088	0.0193	0.0323	0.0345	754	90	114	311	62	29	748	90	113	305	60	28	6	0	1	6	2	1
818	86681	T	G	UL39	P30P	synonymous	0.0105	0.0072	0.0061	0.0083	0.0337	0	1141	139	163	481	89	37	1128	138	162	477	86	37	12	1	1	4	3	0
819	86812	T	G	UL39	I74S	nonsynonymous	0.0108	0	0.0075	0.0063	0	0	1205	124	134	474	81	35	1192	124	133	471	81	35	13	0	1	3	0	0
820	87025	A	C	UL39	Q145P	nonsynonymous	0.054	-	0	0	-	-	278	16	28	105	18	10	263	-	28	105	-	-	15	-	0	0	-	-
821	87138	T	G	UL39	S183A	nonsynonymous	0.0225	-	-	0	-	-	444	11	17	37	5	3	433	-	-	37	-	-	10	-	-	0	-	-
822	87186	T	G	UL39	S199A	nonsynonymous	0.011	-	-	0	-	-	636	13	17	47	10	4	629	-	-	47	-	-	7	-	-	0	-	-
823	87251	A	C	UL39	A220A	synonymous	0.0104	-	-	0	-	-	867	18	15	59	14	6	858	-	-	59	-	-	9	-	-	0	-	-
824	87273	A	C	UL39	S228R	nonsynonymous	0.0104	-	-	0	-	-	864	14	16	57	14	6	855	-	-	57	-	-	9	-	-	0	-	-
825	87330	A	C	UL39	R247R	synonymous	0.0137	-	-	0.0204	-	-	873	12	16	49	12	4	860	-	-	48	-	-	12	-	-	1	-	-
826	87366	A	C	UL39	K259Q	nonsynonymous	0.0154	-	-	0	-	-	910	12	16	47	7	2	896	-	-	47	-	-	14	-	-	0	-	-
827	87395	A	C	UL39	G268G	synonymous	0.0162	-	-	0.0102	-	-	803	17	17	98	12	4	790	-	-	97	-	-	13	-	-	1	-	-
828	87417	A	C	UL39	T276P	nonsynonymous	0.0121	0	0	0	-	-	826	24	24	122	18	8	816	24	24	122	-	-	10	0	0	0	-	-
829	87463	A	C	UL39	D291A	nonsynonymous	0.0147	0	0	0	0	-	886	30	34	199	28	18	872	30	34	198	28	-	13	0	0	0	0	-
830	87475	A	C	UL39	H295P	nonsynonymous	0.0103	0	0	0	0	-	1066	36	43	220	34	19	1055	36	43	220	34	-	11	0	0	0	0	-
831	87485	A	C	UL39	A298A	synonymous	0.0149	0	0	0.0045	0	-	1008	36	47	222	38	19	993	36	47	221	38	-	15	0	0	1	0	-
832	87490	A	C	UL39	Q300P	nonsynonymous	0.0147	0	0	0.004	0	0	1089	40	53	252	42	21	1073	40	52	250	42	21	16	0	0	1	0	0
833	88102	C	T	UL39	A504V	nonsynonymous	0.0004	0.4436	0	0.0004	0	0	2385	417	584	2319	392	151	2384	232	584	2318	392	151	1	185	0	1	0	0
834	88251	T	G	UL39	W554G	nonsynonymous	0.0031	0.0109	0.0054	0.0102	0.0079	0.0096	2238	276	367	1466	252	104	2229	272	364	1451	249	103	7	3	2	15	2	1
835	88273	T	C	UL39	F561S	nonsynonymous	0.0027	0.0439	0.0459	0.0533	0.0573	0.04	2230	319	414	1670	279	125	2223	305	395	1576	262	119	6	14	19	89	16	5
836	88933	T	A	UL39	V781E	nonsynonymous	0.0004	0.0377	0.0576	0.0559	0.0641	0.0331	2685	265	347	1430	281	121	2682	252	326	1347	263	116	1	10	20	80	18	4
837	89743	A	C	UL39	H1051P	nonsynonymous	0.0049	0.0183	0.0252	0.0179	0	0.0652	2239	109	159	616	95	46	2228	107	155	604	95	43	11	2	4	11	0	3
838	89760	A	C	UL39	K1057Q	nonsynonymous	0.0101	0	0	0.0015	0	0	2184	120	186	660	120	58	2160	120	186	659	120	58	22	0	0	1	0	0
839	90194	A	C	UL40	Q39P	nonsynonymous	0.0103	0	0	0	0	0	2042	194	288	897	200	56	2021	194	288	897	200	56	21	0	0	0	0	0
840	90208	A	C	UL40	N44H	nonsynonymous	0.0134	0	0	0.0021	0.0048	0	1934	205	301	933	209	58	1907	205	301	929	208	58	26	0	0	2	1	0
841	90371	T	+GG	UL40	INS	frameshift	0.1076	0	0.0024	0.0016	0.8388	0	2230	315	419	1216	242	89	1983	315	418	1214	39	89	240	0	1	2	203	0
842	91476	T	G	UL41	T460P	nonsynonymous	0.0092	0.0132	0.0093	0.0205	0.013	0	1408	76	107	341	77	23	1394	75	106	334	76	23	13	1	1	7	1	0
843	91612	C	T	UL41	E414E	synonymous	0.2074	0	0	0	1	0	1707	119	174	602	104	38	1353	119	174	602	0	38	354	0	0	0	104	0
844	91626	C	T	UL41	A410T	nonsynonymous	0	0.4017	0	0.0017	0	0	1729	117	167	601	100	35	1729	70	167	600	100	35	0	47	0	1	0	0
845	91956	T	G	UL41	N300H	nonsynonymous	0.0129	0	0	0.0029	0.0064	0	1399	171	192	1379	157	84	1381	171	192	1375	155	84	18	0	0	4	1	0
846	91975	C	G	UL41	A293A	synonymous	0	0.0253	0.0195	0.0274	0.0146	0.0194	1503	237	257	1640	206	103	1503	231	251	1595	203	101	0	6	5	45	3	2
847	92060	T	G	UL41	H265P	nonsynonymous	0.0046	0.0126	0.0074	0.0105	0.0132	0.0192	1739	240	270	1626	228	104	1730	234	268	1609	225	102	8	3	2	17	3	2
848	92780	T	G	UL41	E25A	nonsynonymous	0.0124	0.0025	0.0022	0.0015	0.0029	0	1125	393	458	2617	339	193	1111	392	457	2611	338	193	14	1	1	4	1	0
849	92919	A	C	NCR	-	-	0.0017	0	0.0047	0.0191	0.0192	0.0149	1153	182	213	1100	156	67	1151	182	211	1076	152	66	2	0	1	21	3	1
850	93045	A	C	NCR	-	-	0.0014	0.0159	0.0185	0.0253	0.0164	-	704	63	54	356	61	19	703	62	53	344	60	-	1	1	1	9	1	-
851	93146	T	G	NCR	-	-	0.0145	0	0	0.0069	0	-	553	22	20	145	26	6	545	22	20	144	26	-	8	0	0	1	0	-
852	93230	A	C	NCR	-	-	0.0126	-	0	0	-	-	637	16	24	94	13	1	629	-	24	94	-	-	8	-	0	0	-	-
853	93241	G	C	NCR	-	-	0.0118	0	0	0	0	-	676	34	45	189	24	10	668	34	45	189	24	-	8	0	0	0	0	-
854	93251	A	C	NCR	-	-	0.0164	0	0	0	0	-	672	39	52	220	28	11	661	39	52	220	28	-	11	0	0	0	0	-
855	93303	A	C	NCR	-	-	0.0103	0	0	0	0.0192	-	870	56	83	347	52	19	861	56	83	347	51	-	9	0	0	0	1	-
856	93325	A	C	NCR	-	-	0.012	0	0	0.0024	0	0	831	70	88	416	57	22	821	70	88	415	57	22	10	0	0	1	0	0
857	93429	G	C	UL42	W28S	nonsynonymous	0	0.0467	0.0403	0.0419	0.0412	0.0238	1076	107	149	573	97	42	1076	102	143	549	92	41	0	5	6	24	4	1
858	93431	C	G	UL42	P29A	nonsynonymous	0	0.0472	0.0316	0.0386	0.0381	0.0233	1197	106	158	596	105	43	1197	101	153	573	101	42	0	5	5	23	4	1
859	93554	A	C	UL42	N70H	nonsynonymous	0.0111	0	0	0	0	0	1445	247	354	1118	252	120	1429	247	354	1118	252	120	16	0	0	0	0	0
860	93726	T	G	UL42	V127G	nonsynonymous	0.0021	0.0163	0.012	0.0275	0.0093	0.0263	1894	123	166	472	107	38	1890	121	164	459	106	37	4	2	2	13	1	1
861	94046	G	A	UL42	A234T	nonsynonymous	0.1726	0	0.0026	0	0	0	2248	258	386	949	258	114	1859	258	385	949	258	114	388	0	1	0	0	0
862	94337	T	G	UL42	S331A	nonsynonymous	0.0125	0	0.0152	0.0035	0	0	1606	105	132	287	93	57	1586	105	130	285	93	57	20	0	2	1	0	0
863	94449	T	G	UL42	L368R	nonsynonymous	0.013	0	0	0.0099	0	0	1381	46	64	101	32	25	1362	46	64	100	32	25	18	0	0	1	0	0
864	94525	T	G	UL42	V393V	synonymous	0.0103	0	0	0	0	0	1357	49	48	108	30	20	1343	49	48	108	30	20	14	0	0	0	0	0
865	94728	A	C	UL42	Q461P	nonsynonymous	0.0135	-	-	0	-	-	1330	8	14	36	10	2	1312	-	-	36	-	-	18	-	-	0	-	-
866	94832	A	C	NCR	-	-	0.0107	-	-	0	-	-	1126	13	17	47	10	3	1114	-	-	47	-	-	12	-	-	0	-	-
867	94834	T	G	NCR	-	-	0.0121	-	-	0	-	-	1238	14	18	48	11	3	1222	-	-	48	-	-	15	-	-	0	-	-
868	94846	T	-C	NCR	DEL	-	0.0118	-	-	0	-	-	1267	14	17	41	12	4	1242	-	-	41	-	-	15	-	-	0	-	-
869	94939	T	G	NCR	-	-	0.0106	0	0	0	0	-	1230	25	53	163	25	8	1216	25	53	163	25	-	13	0	0	0	0	-
870	94978	A	C	NCR	-	-	0.0184	0	0	0	0	-	1195	42	71	237	31	11	1172	42	71	237	31	-	22	0	0	0	0	-
871	95003	T	G	NCR	-	-	0.0108	0	0	0.0048	0	-	1201	32	56	208	22	8	1188	32	56	207	22	-	13	0	0	1	0	-
872	95010	T	G	UL43	M1R	nonsynonymous	0.0133	0	0	0.004	0	-	1200	44	70	247	27	9	1184	44	70	246	27	-	16	0	0	1	0	-
873	95074	T	G	UL43	D22E	nonsynonymous	0.0122	0.0233	0	0.0036	0	-	1148	43	60	276	33	16	1133	42	60	275	33	-	14	1	0	1	0	-
874	95255	G	+C	UL43	INS	frameshift	0.012	0.013	0.0423	0.011	0	0	1333	77	71	365	54	22	1305	76	66	358	54	22	16	1	3	4	0	0
875	95640	A	C	UL43	H211P	nonsynonymous	0.0041	0.0323	0	0.0448	0.0833	-	1226	31	55	201	24	16	1221	30	55	192	22	-	5	1	0	9	2	-
876	95793	A	C	UL43	E262A	nonsynonymous	0.0101	0	0	0.0077	0	0	887	73	100	392	73	22	878	73	100	389	73	22	9	0	0	3	0	0
877	95794	A	C	UL43	E262D	nonsynonymous	0.0144	0	0	0	0	0	836	75	98	397	72	24	824	75	98	397	72	24	12	0	0	0	0	0
878	95821	T	G	UL43	F271L	nonsynonymous	0.0127	0.0132	0	0	0	0	785	76	94	384	81	24	775	75	94	384	81	24	10	1	0	0	0	0
879	95838	T	G	UL43	L277R	nonsynonymous	0.0105	0	0	0	0	0	764	72	92	382	81	24	756	72	92	380	81	24	8	0	0	0	0	0
880	95869	G	A	UL43	A287A	synonymous	0.0014	0.0256	0	0.0235	0.0233	0	693	78	93	426	86	22	691	76	93	416	84	22	1	2	0	10	2	0
881	95889	T	G	UL43	L294R	nonsynonymous	0.0173	0	0	0	0	-	577	76	89	433	82	19	567	76	88	433	82	-	10	0	0	0	0	-
882	95895	T	G	UL43	L296R	nonsynonymous	0.0139	0	0	0	0	0	574	76	84	434	78	21	566	76	83	434	78	21	8	0	0	0	0	0
883	95923	C	+A	UL43	INS	frameshift	0.0036	0.025	0	0.0274	0	-	551	80	92	438	63	19	548	78	92	426	63	-	2	2	0	12	0	-
884	95928	C	+A	UL43	INS	frameshift	0.0018	0.0119	0	0.0317	0	0.05	556	84	93	442	63	20	555	83	93	428	63	19	1	1	0	14	0	1
885	95954	A	C	UL43	T316P	nonsynonymous	0.0024	0.0135	0.0326	0.0165	0	0	423	74	92	425	59	23	421	72	88	414	59	23	1	1	3	7	0	0
886	95991	T	G	UL43	F328C	nonsynonymous	0.0136	0	0	0	0	0	516	98	134	537	89	30	509	98	134	537	89	30	7	0	0	0	0	0
887	96066	T	G	UL43	L353R	nonsynonymous	0.0159	0	0.0076	0.0039	0	0	565	98	132	508	87	27	554	98	131	506	87	27	9	0	1	2	0	0
888	96078	T	G	UL43	V357G	nonsynonymous	0.0145	0	0.0077	0.0021	0	0	552	97	130	484	80	28	544	97	129	483	80	28	8	0	1	1	0	0
889	96102	T	G	UL43	L365R	nonsynonymous	0.0145	0	0	0	0	0	551	96	139	472	81	31	543	96	139	472	81	31	8	0	0	0	0	0
890	96199	T	G	UL43	F397L	nonsynonymous	0.0152	0	0.0089	0.0029	0	-	460	69	112	340	63	19	453	69	111	339	63	-	7	0	1	1	0	-
891	96210	T	G	UL43	V401G	nonsynonymous	0.0023	0.0169	0.0194	0.0208	0	-	438	59	103	337	62	16	437	58	101	330	62	-	1	1	2	7	0	-
892	96228	T	G	UL43	M407R	nonsynonymous	0.0172	0	0	0	0	-	406	53	89	279	58	15	399	53	89	279	58	-	7	0	0	0	0	-
893	96640	C	T	UL44	P29L	nonsynonymous	0.2561	-	-	-	-	-	164	2	2	15	10	4	122	-	-	-	-	-	42	-	-	-	-	-
894	96729	A	C	UL44	T59P	nonsynonymous	0.1	-	-	-	-	-	70	0	0	1	1	1	63	-	-	-	-	-	7	-	-	-	-	-
895	96801	A	C	UL44	K83Q	nonsynonymous	0.0199	0	0	0	0	-	402	23	37	179	28	13	394	23	37	179	28	-	8	0	0	0	0	-
896	96880	T	G	UL44	V109G	nonsynonymous	0.0027	0.0154	0.0119	0.0176	0	0	739	65	84	398	55	21	737	63	82	388	55	21	2	1	1	7	0	0
897	96903	A	C	UL44	N117H	nonsynonymous	0.022	0.0112	0	0.0099	0	0	817	89	107	506	72	28	799	88	107	501	72	28	18	1	0	5	0	0
898	96909	A	C	UL44	T119P	nonsynonymous	0.0119	0	0	0.0037	0.0128	0	837	91	115	547	78	23	827	91	115	545	77	23	10	0	0	2	1	0
899	96915	A	C	UL44	T121P	nonsynonymous	0.011	0	0	0.0036	0	0	815	96	113	552	74	30	806	96	113	550	74	30	9	0	0	2	0	0
900	96931	A	C	UL44	Q126P	nonsynonymous	0.0104	0	0.015	0.008	0.0106	0	965	113	133	626	94	42	955	113	131	621	93	42	10	0	2	5	1	0
901	96964	A	C	UL44	E137A	nonsynonymous	0.0112	0	0.0068	0.0016	0.011	0	986	119	147	638	91	42	972	119	146	636	90	42	11	0	1	1	1	0
902	96994	T	G	UL44	V147G	nonsynonymous	0.0056	0.0165	0.0204	0.0116	0.0095	0.0256	1078	121	147	689	105	39	1072	119	143	681	104	37	6	2	3	8	1	1
903	97027	A	C	UL44	Q158P	nonsynonymous	0.013	0	0	0.0011	0	0	1231	158	191	911	135	60	1215	158	191	910	135	60	16	0	0	1	0	0
904	97066	A	C	UL44	H171P	nonsynonymous	0.0156	0	0	0.0026	0.0069	0	1154	192	230	1137	145	75	1136	192	230	1134	144	75	18	0	0	3	1	0
905	97171	A	C	UL44	E206A	nonsynonymous	0.0115	0	0.0085	0.0028	0	0	1134	188	236	1057	166	75	1120	188	234	1050	166	75	13	0	2	3	0	0
906	97177	A	C	UL44	Q208P	nonsynonymous	0.0131	0	0	0.0027	0.0056	0	1296	202	249	1114	177	84	1279	202	249	1111	176	84	17	0	0	3	1	0
907	97258	T	C	UL44	L235P	nonsynonymous	0.5658	0	0	1	1	0	1633	306	355	1459	270	103	709	306	355	0	0	103	924	0	0	1459	270	0
908	97652	T	G	UL44	F366L	nonsynonymous	0.0111	0	0	0.0015	0	0.0189	1170	172	199	682	152	53	1157	172	199	681	152	52	13	0	0	1	0	1
909	97663	T	G	UL44	L370R	nonsynonymous	0.0085	0.0121	0	0.0123	0.0347	0	1181	165	208	652	144	49	1168	163	208	644	139	49	10	2	0	8	5	0
910	97716	T	G	UL44	C388G	nonsynonymous	0.0124	0.0091	0.0069	0.0104	0.0093	0.025	1046	110	144	481	108	40	1033	109	143	476	107	39	13	1	1	5	1	1
911	97723	G	C	UL44	R390P	nonsynonymous	0	0	0	0.0112	0	0	1185	141	170	624	129	52	1185	141	170	617	129	52	0	0	0	7	0	0
912	97753	T	G	UL44	L400R	nonsynonymous	0.0155	0.0064	0	0.0045	0	0	1031	156	205	884	160	57	1015	155	205	879	160	57	16	1	0	4	0	0
913	97785	T	G	UL44	C411G	nonsynonymous	0.01	0	0	0.0042	0	0	1097	133	158	714	125	47	1085	133	158	711	125	47	11	0	0	3	0	0
914	97828	A	C	UL44	H425P	nonsynonymous	0	0	0	0.0347	0.0141	0	1085	85	91	519	71	34	1085	85	91	501	70	34	0	0	0	18	1	0
915	97840	A	C	UL44	H429P	nonsynonymous	0.001	0.0317	0.0115	0.046	0.04	0.0357	1021	63	87	500	75	28	1019	61	86	477	72	27	1	2	1	23	3	1
916	97888	T	G	UL44	V445G	nonsynonymous	0.0117	0.0131	0	0.0009	0.0066	0	940	153	188	1070	152	86	929	151	188	1069	151	86	11	2	0	1	1	0
917	97951	T	G	UL44	V466G	nonsynonymous	0.0105	0	0	0.0014	0	0	669	105	109	731	80	52	662	105	109	730	80	52	7	0	0	1	0	0
918	97982	T	G	UL44	Y476*	nonsense	0.0135	0	0	0.003	0	-	518	52	53	337	40	19	511	52	53	336	40	-	7	0	0	1	0	-
919	98017	C	-G	NCR	DEL	-	0.003	0.08	0.0417	0.0856	-	-	331	25	24	187	18	4	330	23	23	163	-	-	1	2	1	16	-	-
920	98210	A	C	NCR	-	-	0.0143	-	-	0	-	-	629	16	14	49	15	5	620	-	-	49	-	-	9	-	-	0	-	-
921	98211	A	C	NCR	-	-	0.0122	-	-	0	-	-	656	15	15	52	15	6	647	-	-	52	-	-	8	-	-	0	-	-
922	98255	A	C	UL45	Y10S	nonsynonymous	0.0105	0	0	0	0	-	762	20	27	72	24	8	754	20	27	72	24	-	8	0	0	0	0	-
923	98258	A	C	UL45	Q11P	nonsynonymous	0.0128	0	0	0.0135	0	-	781	21	27	74	23	8	771	21	27	73	23	-	10	0	0	1	0	-
924	98329	A	C	UL45	I35L	nonsynonymous	0.0139	0	0	0	0	-	575	36	35	112	40	7	566	36	35	112	40	-	8	0	0	0	0	-
925	98417	A	C	UL45	Q64P	nonsynonymous	0.0226	0	0	0	0	-	354	39	39	143	42	9	346	39	39	143	42	-	8	0	0	0	0	-
926	98549	T	G	UL45	V108G	nonsynonymous	0.0078	0.025	0	0.031	0.0238	-	511	40	45	129	42	10	506	39	45	125	41	-	4	1	0	4	1	-
927	98566	T	G	UL45	S114A	nonsynonymous	0.0172	0	0	0	0	-	582	39	48	132	43	10	572	39	48	132	43	-	10	0	0	0	0	-
928	98575	T	G	UL45	W117G	nonsynonymous	0.0105	0	0	0	0	-	666	44	43	133	41	11	659	44	43	133	41	-	7	0	0	0	0	-
929	98795	A	C	NCR	-	-	0.0206	-	-	-	-	-	534	10	2	17	5	1	523	-	-	-	-	-	11	-	-	-	-	-
930	98800	A	C	NCR	-	-	0.0193	-	-	0	-	-	518	13	4	20	4	0	508	-	-	20	-	-	10	-	-	0	-	-
931	98804	A	C	NCR	-	-	0.0169	-	-	-	-	-	533	11	4	19	4	0	524	-	-	-	-	-	9	-	-	-	-	-
932	98862	C	-AA	NCR	DEL	-	0.5031	-	-	0.7083	-	-	324	11	4	24	10	0	86	-	-	1	-	-	163	-	-	17	-	-
933	98920	G	+T	NCR	INS	-	0.7197	-	-	1	-	-	346	7	8	32	11	0	37	-	-	0	-	-	249	-	-	32	-	-
934	99041	A	C	UL46	L713R	nonsynonymous	0.0168	-	-	-	-	-	416	6	9	19	5	1	408	-	-	-	-	-	7	-	-	-	-	-
935	99060	T	G	UL46	S707R	nonsynonymous	0.0151	-	-	-	-	-	464	5	7	18	3	1	456	-	-	-	-	-	7	-	-	-	-	-
936	99090	T	G	UL46	N697H	nonsynonymous	0.0136	-	-	-	-	-	515	3	5	14	2	1	508	-	-	-	-	-	7	-	-	-	-	-
937	99285	A	C	UL46	C632G	nonsynonymous	0.0179	-	-	0	-	-	390	11	13	45	8	3	383	-	-	45	-	-	7	-	-	0	-	-
938	99309	A	C	UL46	W624G	nonsynonymous	0.0168	-	-	0	-	-	417	9	13	44	5	3	409	-	-	44	-	-	7	-	-	0	-	-
939	99426	T	G	UL46	T585P	nonsynonymous	0.0169	-	-	-	-	-	413	2	1	4	1	0	406	-	-	-	-	-	7	-	-	-	-	-
940	99535	C	T	UL46	G548G	synonymous	0.1992	-	-	-	-	-	532	2	3	7	2	0	426	-	-	-	-	-	106	-	-	-	-	-
941	99861	A	C	UL46	C440G	nonsynonymous	0.0148	-	0	0	0	-	610	17	35	177	26	5	601	-	35	177	26	-	9	-	0	0	0	-
942	99877	G	+C	UL46	INS	frameshift	0	0.0476	0	0.0531	0	-	711	21	39	211	30	6	711	20	38	196	28	-	0	1	0	11	0	-
943	99892	T	G	UL46	P429P	synonymous	0.0095	0.0357	0.0213	0.0238	0.027	-	739	28	47	252	37	11	732	27	44	246	36	-	7	1	1	6	1	-
944	99980	A	G	UL46	F400S	nonsynonymous	0.0074	0.0128	0	0.0301	0.0102	0	1082	78	103	632	98	27	1074	77	103	613	97	27	8	1	0	19	1	0
945	99984	A	C	UL46	W399G	nonsynonymous	0.0104	0	0	0	0	0.037	1156	78	108	637	98	27	1144	78	108	637	98	26	12	0	0	0	0	1
946	100053	T	G	UL46	T376P	nonsynonymous	0.0015	0.0096	0	0.0133	0	0	1316	104	164	825	120	36	1314	103	164	814	120	36	2	1	0	11	0	0
947	100094	T	G	UL46	Y362S	nonsynonymous	0.0015	0.0088	0.0058	0.0123	0.0081	0	1336	113	171	891	123	44	1332	112	170	879	122	44	2	1	1	11	1	0
948	100256	A	C	UL46	L308R	nonsynonymous	0.0105	0	0.0024	0	0.0027	0	1520	304	414	2320	368	195	1504	304	413	2320	367	195	16	0	1	0	1	0
949	100361	C	T	UL46	R273H	nonsynonymous	0	0	0	0	0.962	0	1804	327	412	2153	263	175	1804	327	412	2153	10	175	0	0	0	0	253	0
950	100472	G	A	UL46	S236L	nonsynonymous	0.1423	0	0	0.0007	0	0	1905	226	278	1352	244	113	1632	226	278	1351	244	113	271	0	0	1	0	0
951	101133	A	C	UL46	C16G	nonsynonymous	0.0035	0	0.0122	0.0259	0.0175	0	1418	54	82	424	57	31	1412	54	81	413	56	31	5	0	1	11	1	0
952	101168	C	G	UL46	R4P	nonsynonymous	0.0035	0.0333	0	0.0172	0	0	1433	60	83	407	65	32	1428	58	83	400	65	32	5	2	0	7	0	0
953	101186	A	C	NCR	-	-	0.0022	0.0263	0.0263	0.0306	0	0	1334	38	76	392	53	37	1330	37	74	380	53	37	3	1	2	12	0	0
954	101195	T	G	NCR	-	-	0.0044	0.0455	0.0366	0.0429	0.0536	0.0645	1355	44	82	443	56	31	1349	42	79	424	53	29	6	2	3	19	3	2
955	101251	T	G	NCR	-	-	0.0127	0	0.0142	0.0008	0	0.0119	1263	159	212	1266	161	84	1247	159	209	1265	161	82	16	0	3	1	0	1
956	101414	T	G	UL47	N647H	nonsynonymous	0.0125	0	0	0.0031	0	0	801	37	49	322	37	21	789	37	49	321	37	21	10	0	0	1	0	0
957	101551	A	C	UL47	F601C	nonsynonymous	0.0103	0	-	0.0089	0	-	974	30	18	112	23	11	964	30	-	111	23	-	10	0	-	1	0	-
958	101553	T	G	UL47	K600N	nonsynonymous	0.0111	0	-	0	0	-	990	33	19	111	26	10	979	33	-	111	26	-	11	0	-	0	0	-
959	101564	T	G	UL47	T597P	nonsynonymous	0.0062	0	-	0.0968	0	-	1129	28	18	93	22	7	1122	28	-	84	22	-	7	0	-	9	0	-
960	101584	T	G	UL47	Q590P	nonsynonymous	0.0115	0	0	0	0	-	1128	51	37	181	39	15	1115	51	37	181	39	-	13	0	0	0	0	-
961	101737	A	C	UL47	V539G	nonsynonymous	0.0111	0	0	0.0027	0	0	995	95	91	370	66	40	984	95	91	369	66	40	11	0	0	1	0	0
962	101971	T	G	UL47	Q461P	nonsynonymous	0.0102	0	0.0101	0	0	0	881	97	99	254	56	23	872	97	98	254	56	23	9	0	1	0	0	0
963	101983	G	A	UL47	A457V	nonsynonymous	0.1501	0	0	0	0	0	933	94	106	265	56	27	790	94	106	265	56	27	140	0	0	0	0	0
964	101995	T	G	UL47	H453P	nonsynonymous	0.0106	0	0	0.0043	0	0	946	81	104	232	43	25	935	81	104	231	43	25	10	0	0	1	0	0
965	102004	T	G	UL47	H450P	nonsynonymous	0.0167	0	0	0	0	0	897	86	105	228	52	24	882	86	105	228	52	24	15	0	0	0	0	0
966	102093	A	C	UL47	F420L	nonsynonymous	0.0131	0	0	0	0	0	1145	122	139	471	108	46	1130	122	139	471	108	46	15	0	0	0	0	0
967	102122	T	G	UL47	K411Q	nonsynonymous	0.0175	0	0	0	0	0	1088	131	137	478	114	54	1069	131	137	478	114	54	19	0	0	0	0	0
968	102137	T	G	UL47	N406H	nonsynonymous	0.0152	0	0	0	0	0	1121	130	133	473	113	53	1104	130	133	473	113	53	17	0	0	0	0	0
969	102319	A	C	UL47	L345R	nonsynonymous	0.0111	0	0	0.0061	0	-	901	31	41	165	29	14	890	31	41	164	29	-	10	0	0	1	0	-
970	102352	A	C	UL47	L334W	nonsynonymous	0.0173	0	0	0.0051	0	-	985	38	45	195	34	11	968	37	45	194	34	-	17	0	0	1	0	-
971	102463	A	C	UL47	V297G	nonsynonymous	0.0122	0	0	0.0106	0.0526	-	982	36	45	189	38	12	970	36	45	187	36	-	12	0	0	2	2	-
972	102473	T	G	UL47	I294L	nonsynonymous	0.0107	0	0	0.0048	0	-	936	37	48	208	38	15	924	37	48	207	38	-	10	0	0	1	0	-
973	102570	C	T	UL47	A261A	synonymous	0.0009	0	0.9896	0	0.0172	0	1153	74	96	369	58	24	1152	74	0	369	57	24	1	0	95	0	1	0
974	102631	T	G	UL47	H241P	nonsynonymous	0.0124	0	0	0.0113	0	0	1210	65	98	355	54	29	1195	65	98	351	54	29	15	0	0	4	0	0
975	102781	T	G	UL47	E191A	nonsynonymous	0.0112	0	0	0	0	-	985	47	62	279	46	17	972	47	62	279	46	-	11	0	0	0	0	-
976	102919	A	C	UL47	V145G	nonsynonymous	0.0028	-	0.0417	0.0659	-	-	725	14	24	91	14	2	723	-	23	85	-	-	2	-	1	6	-	-
977	102934	A	C	UL47	V140G	nonsynonymous	0.0085	-	0	0.0845	-	-	705	10	20	71	14	3	699	-	20	65	-	-	6	-	0	6	-	-
978	102995	T	G	UL47	T120P	nonsynonymous	0.0115	0	0	0	0	-	608	20	33	105	28	7	601	20	33	105	28	-	7	0	0	0	0	-
979	102998	T	G	UL47	I119L	nonsynonymous	0.0191	0	0	0	0	-	628	20	32	102	31	7	616	20	32	102	31	-	12	0	0	0	0	-
980	103049	T	G	UL47	R102R	synonymous	0.0308	0	0	0.0081	0	-	584	21	38	123	28	8	565	21	38	121	28	-	18	0	0	1	0	-
981	103096	T	G	UL47	E86A	nonsynonymous	0.0198	0	0	0.0065	0	-	506	21	40	153	23	6	496	21	40	152	23	-	10	0	0	1	0	-
982	103235	A	C	UL47	L40V	nonsynonymous	0.0134	0.0312	0.0238	0.0056	0.0294	-	373	32	42	177	34	11	367	31	41	176	33	-	5	1	1	1	1	-
983	103680	A	C	NCR	-	-	0.0127	0	0	0	0	-	708	26	46	106	24	2	699	26	46	106	24	-	9	0	0	0	0	-
984	103697	A	C	NCR	-	-	0.0125	0	0	0	0	-	718	28	42	115	26	4	709	28	42	115	26	-	9	0	0	0	0	-
985	103714	A	C	NCR	-	-	0.0139	0	0	0	0	-	719	26	40	119	26	2	709	26	40	119	26	-	10	0	0	0	0	-
986	103840	T	-G,G	NCR	DEL	-	0.1655	-	-	0.1757	-	-	870	19	14	75	15	9	686	-	-	55	-	-	144	-	-	13	-	-
987	103867	A	C	NCR	-	-	0.0106	0	0	0	0	-	852	34	29	123	26	9	843	34	29	123	26	-	9	0	0	0	0	-
988	103869	A	C	NCR	-	-	0.0126	0	0	0	0	-	871	37	33	153	28	11	860	37	33	153	28	-	11	0	0	0	0	-
989	103881	A	C	UL48	F488L	nonsynonymous	0.016	0.0192	0	0.0045	0	-	936	52	48	223	42	15	920	51	48	221	42	-	15	1	0	1	0	-
990	103909	A	C	UL48	F479C	nonsynonymous	0.0104	0	0	0	0	0	1060	70	77	364	76	21	1049	70	77	364	76	21	11	0	0	0	0	0
991	104083	A	C	UL48	L421R	nonsynonymous	0.0032	0	0.0049	0.0101	0.0114	0	1890	191	204	991	175	59	1884	191	203	981	173	59	6	0	1	10	2	0
992	104111	T	G	UL48	T412P	nonsynonymous	0.002	0	0.0044	0.018	0.0054	0.0169	2014	196	225	1000	186	59	2010	196	224	982	185	58	4	0	1	18	1	1
993	105136	C	+TG	UL48	INS	frameshift	0	0	0.0154	0.0269	0.0147	0	1199	58	65	334	68	22	1199	58	64	325	67	22	0	0	1	9	1	0
994	105184	A	G	UL48	V54A	nonsynonymous	0.0191	0	0	0	0	-	1099	33	38	159	35	10	1076	33	38	159	35	-	21	0	0	0	0	-
995	105191	T	G	UL48	M52L	nonsynonymous	0.0167	0	0	0	0	-	1080	33	39	146	33	8	1060	33	39	146	33	-	18	0	0	0	0	-
996	105211	T	G	UL48	Q45P	nonsynonymous	0.0133	0	0	0	0	-	1052	28	36	122	26	8	1038	28	36	122	26	-	14	0	0	0	0	-
997	105233	T	G	UL48	T38P	nonsynonymous	0.0124	0	0	0	-	-	970	20	31	91	19	8	958	20	31	91	-	-	12	0	0	0	-	-
998	105255	T	G	UL48	P30P	synonymous	0.0148	-	-	0.0217	-	-	944	7	14	46	10	1	930	-	-	45	-	-	14	-	-	1	-	-
999	105279	T	G	UL48	P22P	synonymous	0.0105	-	-	0	-	-	861	5	9	30	6	0	852	-	-	30	-	-	9	-	-	0	-	-
1000	105284	T	G	UL48	R21R	synonymous	0.0193	-	-	0	-	-	882	4	12	29	5	0	864	-	-	29	-	-	17	-	-	0	-	-
1001	105294	T	G	UL48	P17P	synonymous	0.0137	-	-	-	-	-	875	2	10	19	3	1	863	-	-	-	-	-	12	-	-	-	-	-
1002	105325	T	G	UL48	D7A	nonsynonymous	0.0118	-	-	0	-	-	678	2	9	21	2	1	669	-	-	21	-	-	8	-	-	0	-	-
1003	105328	T	G	UL48	D6A	nonsynonymous	0.0103	-	-	0	-	-	680	2	10	22	2	1	672	-	-	22	-	-	7	-	-	0	-	-
1004	105344	T	G	UL48	M1L	nonsynonymous	0.0325	-	-	0	-	-	677	3	8	20	4	3	655	-	-	20	-	-	22	-	-	0	-	-
1005	105354	T	G	NCR	-	-	0.0233	-	-	-	-	-	688	2	7	13	6	3	671	-	-	-	-	-	16	-	-	-	-	-
1006	105372	T	G	NCR	-	-	0.0175	-	-	-	-	-	458	4	7	11	6	3	450	-	-	-	-	-	8	-	-	-	-	-
1007	105374	T	G	NCR	-	-	0.0169	-	-	-	-	-	473	4	7	12	5	3	465	-	-	-	-	-	8	-	-	-	-	-
1008	105386	T	G	NCR	-	-	0.0172	-	-	-	-	-	524	4	6	12	6	3	515	-	-	-	-	-	9	-	-	-	-	-
1009	105393	T	G	NCR	-	-	0.028	-	-	-	-	-	500	4	5	10	5	3	486	-	-	-	-	-	14	-	-	-	-	-
1010	105408	C	G	NCR	-	-	0.0148	-	-	-	-	-	473	4	5	10	5	3	465	-	-	-	-	-	7	-	-	-	-	-
1011	105919	A	C	UL49	L260W	nonsynonymous	0.0256	-	-	0	-	-	351	14	12	36	7	7	342	-	-	36	-	-	9	-	-	0	-	-
1012	105964	A	C	UL49	V245G	nonsynonymous	0.0192	-	-	0	-	-	416	18	17	45	12	9	408	-	-	45	-	-	8	-	-	0	-	-
1013	105969	A	C	UL49	I243M	nonsynonymous	0.0199	-	0	0	-	-	351	17	21	47	11	9	344	-	21	47	-	-	7	-	0	0	-	-
1014	106048	A	C	UL49	L217R	nonsynonymous	0.0153	0	0	0	-	-	458	20	24	65	12	10	451	20	24	65	-	-	7	0	0	0	-	-
1015	106069	A	C	UL49	L210R	nonsynonymous	0.0158	-	0.0385	0	-	-	444	19	26	62	13	8	437	-	25	62	-	-	7	-	1	0	-	-
1016	106090	A	C	UL49	F203C	nonsynonymous	0.0249	0	0	0	-	-	402	20	26	60	15	8	391	20	26	60	-	-	10	0	0	0	-	-
1017	106114	A	C	UL49	V195G	nonsynonymous	0.0263	-	0	0	-	-	495	16	23	57	15	8	482	-	23	57	-	-	13	-	0	0	-	-
1018	106127	A	C	UL49	W191G	nonsynonymous	0.0164	-	0	0	-	-	487	17	25	60	15	7	479	-	25	60	-	-	8	-	0	0	-	-
1019	106165	A	C	UL49	L178R	nonsynonymous	0.0128	-	0	0	-	-	546	13	22	47	16	4	539	-	22	47	-	-	7	-	0	0	-	-
1020	106436	A	C	UL49	S88A	nonsynonymous	0.0103	0	0	0	0	-	1063	25	32	194	38	11	1052	25	32	194	38	-	11	0	0	0	0	-
1021	106483	G	A	UL49	S72L	nonsynonymous	0	0	0	0.0185	0	-	1247	56	87	378	69	15	1247	56	87	371	69	-	0	0	0	7	0	-
1022	106653	C	T	UL49	P15P	synonymous	0.0013	0	1	0	0	0	1587	148	193	886	152	64	1585	148	0	886	152	64	2	0	193	0	0	0
1023	106694	T	G	UL49	T2P	nonsynonymous	0.0041	0.0135	0	0.0123	0.0072	0	1449	148	188	729	139	57	1443	145	188	719	138	57	6	2	0	9	1	0
1024	106696	A	C	UL49	M1R	nonsynonymous	0.01	0	0	0.0025	0	0	1497	152	196	785	150	58	1481	152	196	783	150	58	15	0	0	2	0	0
1025	106830	T	G	NCR	-	-	0.0107	0.0093	0.0145	0.0018	0	0	1583	108	138	546	105	27	1564	106	136	545	105	27	17	1	2	1	0	0
1026	106854	A	G	NCR	-	-	0.0058	0.0081	0.006	0.0136	0.015	0	1556	123	168	662	133	37	1545	122	167	651	131	37	9	1	1	9	2	0
1027	107974	T	C	UL50	I223T	nonsynonymous	0.0039	0	0.0064	0.0112	0.0236	0.0217	1797	125	157	625	127	46	1786	125	156	615	124	45	7	0	1	7	3	1
1028	108096	A	C	UL50	R264R	synonymous	0.011	0.0078	0.0117	0.0016	0.0094	0	1547	128	171	614	106	48	1529	127	169	613	105	48	17	1	2	1	1	0
1029	108315	A	C	UL50	T337P	nonsynonymous	0.0067	0.075	0.0172	0.0312	0	-	1203	40	58	96	28	6	1195	37	57	93	28	-	8	3	1	3	0	-
1030	108405	A	C	UL50	T367P	nonsynonymous	0.0116	0	0	0	0	-	1037	55	72	144	44	4	1025	55	72	144	44	-	12	0	0	0	0	-
1031	108417	A	C	NCR	-	-	0.0121	0	0.0135	0	0	-	994	62	74	169	45	7	980	62	73	169	45	-	12	0	1	0	0	-
1032	108456	A	C	NCR	-	-	0.0113	0	0	0.0048	0	-	974	70	97	208	52	9	960	70	97	207	52	-	11	0	0	1	0	-
1033	108492	G	+T,-T	NCR	INS	-	0.1527	0.1084	0.0763	0.6765	0.7097	-	1113	83	118	238	62	13	885	67	102	57	14	-	170	9	9	161	44	-
1034	108576	T	G	NCR	-	-	0.0103	0	0	0	0	-	1259	68	80	167	41	11	1244	68	80	167	41	-	13	0	0	0	0	-
1035	108665	T	G	UL51	K231T	nonsynonymous	0.0127	0	0	0	0	-	1099	24	42	101	25	4	1085	24	42	101	25	-	14	0	0	0	0	-
1036	108772	A	C	UL51	V195V	synonymous	0.0127	0	0.025	0	0	-	868	29	40	156	33	15	857	29	39	156	33	-	11	0	1	0	0	-
1037	109034	T	G	UL51	K108T	nonsynonymous	0.0058	0.0242	0.0376	0.0346	0.0171	0	1029	124	186	665	117	62	1023	121	178	642	115	62	6	3	7	23	2	0
1038	109035	T	G	UL51	K108Q	nonsynonymous	0.0076	0.0233	0.0387	0.0346	0.0172	0	1047	129	181	665	116	61	1037	126	174	642	114	61	8	3	7	23	2	0
1039	109037	T	A	UL51	D107V	nonsynonymous	0.0069	0.0233	0.0372	0.0334	0.0088	0	1020	129	188	659	114	61	1012	126	181	637	113	61	7	3	7	22	1	0
1040	109039	C	A	UL51	R106R	synonymous	0	0.0227	0.0363	0.0325	0.016	0	1093	132	193	676	125	63	1093	129	186	654	123	63	0	3	7	22	2	0
1041	109040	C	A	UL51	R106L	nonsynonymous	0	0.0233	0.0365	0.0327	0.0244	0	1059	129	192	673	123	63	1059	126	185	650	120	63	0	3	7	22	3	0
1042	109134	T	G	UL51	T75P	nonsynonymous	0.0124	0	0	0	0	0	964	108	171	617	87	52	952	108	171	617	87	52	12	0	0	0	0	0
1043	109170	T	G	UL51	T63P	nonsynonymous	0.0138	0.0112	0.0159	0.0041	0	0	944	89	126	493	70	42	931	88	123	491	70	42	13	1	2	2	0	0
1044	109395	A	C	NCR	-	-	0.0148	0	0.0068	0.0154	0.0096	0.0189	1280	117	146	715	104	53	1260	117	145	704	103	52	19	0	1	11	1	1
1045	109574	A	C	UL52	S51R	nonsynonymous	0.0118	0	0	0	0	0	1446	284	353	1617	258	124	1429	284	353	1617	258	124	17	0	0	0	0	0
1046	109604	A	C	UL52	N61H	nonsynonymous	0.0117	0	0	0.0019	0	0	1454	297	349	1621	262	126	1437	297	349	1618	262	126	17	0	0	3	0	0
1047	109613	A	C	UL52	T64P	nonsynonymous	0.0111	0	0	0.0012	0.004	0.0078	1441	298	342	1604	252	129	1424	298	342	1602	251	128	16	0	0	2	1	1
1048	109637	A	C	UL52	R72R	synonymous	0.0102	0	0	0.0013	0	0	1269	296	330	1576	259	121	1254	296	330	1574	259	121	13	0	0	2	0	0
1049	110029	G	A	UL52	Q202Q	synonymous	0	0	0	0.0106	0	0	2362	268	340	1413	220	116	2362	268	340	1398	220	116	0	0	0	15	0	0
1050	110215	C	+TG	UL52	INS	frameshift	0.0004	0.0051	0.0145	0.0142	0	0	2293	198	275	1130	217	92	2292	197	271	1109	217	92	1	1	4	16	0	0
1051	110306	A	C	UL52	T295P	nonsynonymous	0.0057	0	0.0061	0.0238	0.0076	0.0227	2093	107	165	672	132	44	2080	107	164	656	131	43	12	0	1	16	1	1
1052	110324	A	C	UL52	T301P	nonsynonymous	0.0099	0	0.0175	0.0143	0	0.0588	2119	110	171	699	127	51	2097	110	168	688	127	48	21	0	3	10	0	3
1053	110706	T	G	UL52	L428R	nonsynonymous	0.0143	0.0114	0	0.0024	0.0093	0	1682	88	157	850	108	48	1658	87	157	848	107	48	24	1	0	2	1	0
1054	110725	C	+GGG	UL52	INS	-	0	0	0	0.0106	0.0092	0.0217	1643	90	157	853	109	46	1643	90	157	843	108	45	0	0	0	9	1	1
1055	110778	C	+A	UL52	INS	frameshift	0.0012	0.0305	0.0326	0.0223	0.0342	0.0556	1600	131	184	944	117	54	1598	127	178	922	113	51	2	4	6	21	4	3
1056	111269	A	C	UL52	N616H	nonsynonymous	0.0105	0	0.0038	0.0014	0	0	1425	219	263	1391	219	93	1410	219	262	1389	219	93	15	0	1	2	0	0
1057	111444	A	C	UL52	Y674S	nonsynonymous	0.0139	0	0	0.0007	0	0	1512	237	305	1482	231	96	1491	237	305	1481	231	96	21	0	0	1	0	0
1058	111453	A	C	UL52	Y677S	nonsynonymous	0.0131	0	0.0032	0.0013	0	0	1532	229	310	1528	234	101	1511	229	309	1525	234	101	20	0	1	2	0	0
1059	111552	A	T	UL52	D710V	nonsynonymous	0.0037	0.0082	0.0125	0.017	0.019	0.0194	1632	244	321	1532	211	103	1625	241	317	1503	206	101	6	2	4	26	4	2
1060	112053	A	C	UL52	H877P	nonsynonymous	0.0101	0	0.0037	0.0034	0.0027	0	2481	389	536	2084	370	140	2454	389	534	2077	369	140	25	0	2	7	1	0
1061	112454	A	C	UL52	T1011P	nonsynonymous	0.0012	0	0	0.0118	0.0083	0.05	2455	140	160	592	121	40	2451	140	160	584	119	38	3	0	0	7	1	2
1062	112536	A	C	UL52	N1038T	nonsynonymous	0.0025	0.0123	0.0063	0.0146	0.0122	0	2438	244	315	959	164	78	2431	241	313	945	162	78	6	3	2	14	2	0
1063	112573	T	C	UL52	G1050G	synonymous	0.5417	0	0	1	1	0	2435	411	528	2016	352	152	1113	411	528	0	0	152	1319	0	0	2016	352	0
1064	112618	A	C	UL53	I14L	nonsynonymous	0.0103	0	0.0023	0	0.0033	0	2228	347	435	1802	299	129	2204	347	434	1802	298	129	23	0	1	0	1	0
1065	112922	T	C	UL53	L115S	nonsynonymous	0.2244	0	0	1	1	0	2001	174	192	911	167	56	1538	174	192	0	0	56	449	0	0	911	167	0
1066	113452	T	G	UL53	W292G	nonsynonymous	0.0011	0.0044	0.0138	0.0149	0.0097	0.0141	1894	226	289	942	207	71	1892	225	285	928	205	70	2	1	4	14	2	1
1067	113613	T	G	NCR	-	-	0.0037	0	0.0148	0.016	0.0097	0	1873	113	135	501	103	35	1866	113	133	490	101	35	7	0	2	8	1	0
1068	113633	G	C	NCR	-	-	0.0005	0.0169	0	0.0163	0	0.0606	1944	118	122	492	94	33	1942	116	122	484	94	31	1	2	0	8	0	2
1069	113650	A	C	NCR	-	-	0.0016	0.0088	0.0083	0.0191	0.0222	0	1935	114	120	470	90	29	1931	112	119	461	88	29	3	1	1	9	2	0
1070	113652	A	C	NCR	-	-	0.0011	0.01	0.0094	0.0229	0.0122	0	1899	100	106	524	82	28	1896	99	105	512	81	28	2	1	1	12	1	0
1071	113674	A	C	NCR	-	-	0.0048	0.019	0.0047	0.0114	0.0112	0	1866	210	211	964	178	71	1857	206	210	953	175	71	9	4	1	11	2	0
1072	113742	T	C	NCR	-	-	0.0025	0.0074	0	0.0104	0	0	1607	136	155	671	137	54	1599	135	155	663	137	53	4	1	0	7	0	0
1073	113754	G	A	NCR	-	-	0.0072	0	0	0.0015	1	0	1798	136	155	660	118	57	1785	136	155	659	0	57	13	0	0	1	118	0
1074	113785	A	C	NCR	-	-	0.0044	0.0462	0.0133	0.0546	0	0.0417	1574	65	75	366	72	24	1565	61	74	346	72	23	7	3	1	20	0	1
1075	113790	A	C	NCR	-	-	0.0116	0.1111	0.0645	0.045	0.0185	-	1554	36	62	289	54	17	1536	32	58	275	52	-	18	4	4	13	1	-
1076	113795	A	C	NCR	-	-	0.0033	0.1136	0.0294	0.0355	0	-	1534	44	68	282	54	14	1529	39	66	271	54	-	5	5	2	10	0	-
1077	113900	T	G	NCR	-	-	0.0143	-	-	0	-	-	982	18	10	75	18	7	968	-	-	75	-	-	14	-	-	0	-	-
1078	114117	A	C	NCR	-	-	0.0131	0	0	0	0	-	1220	44	39	127	27	8	1204	44	39	127	27	-	16	0	0	0	0	-
1079	114367	A	C	UL54	E76A	nonsynonymous	0.0134	-	-	0	-	-	898	5	5	41	9	1	885	-	-	41	-	-	12	-	-	0	-	-
1080	114385	A	C	UL54	E82A	nonsynonymous	0.0139	-	-	0	-	-	862	4	5	40	10	3	850	-	-	40	-	-	12	-	-	0	-	-
1081	114523	A	C	UL54	Q128P	nonsynonymous	0.0108	0	0	0	-	-	1108	22	26	95	18	11	1095	22	26	95	-	-	12	0	0	0	-	-
1082	114620	A	C	UL54	P160P	synonymous	0.0104	0	0	0	-	-	1150	22	23	96	15	9	1138	22	23	96	-	-	12	0	0	0	-	-
1083	114621	A	C	UL54	N161H	nonsynonymous	0.0103	0	0	0	-	-	1065	22	23	97	17	7	1054	22	23	97	-	-	11	0	0	0	-	-
1084	114820	A	C	UL54	H227P	nonsynonymous	0.0147	0	0	0.0035	0.0169	-	1365	48	48	286	59	17	1344	48	48	284	58	-	20	0	0	1	1	-
1085	114847	A	C	UL54	E236A	nonsynonymous	0.0109	0.0185	0.0154	0	0.0135	0	1289	54	65	351	74	21	1274	53	64	351	73	21	14	1	1	0	1	0
1086	114852	A	C	UL54	K238Q	nonsynonymous	0.0126	0	0	0	0	0	1272	55	61	375	74	26	1256	55	61	375	74	26	16	0	0	0	0	0
1087	114870	A	C	UL54	T244P	nonsynonymous	0.0129	0	0.012	0.0046	0	0	1398	71	83	434	99	27	1380	71	82	432	99	27	18	0	1	2	0	0
1088	114873	A	C	UL54	I245L	nonsynonymous	0.0134	0	0	0.0022	0	0	1342	79	94	446	103	30	1324	79	94	445	103	30	18	0	0	1	0	0
1089	114931	G	+C	UL54	INS	frameshift	0	0	0	0.0102	0	0	1645	139	174	785	177	60	1645	139	174	777	177	60	0	0	0	8	0	0
1090	115553	T	G	UL54	G471G	synonymous	0.0021	0.0214	0.0083	0.0118	0.0039	0.0175	1931	280	361	1439	259	114	1927	273	358	1422	258	112	4	6	3	17	1	2
1091	115699	C	A	NCR	-	-	0.1673	0	0	0	0	0	1895	144	190	896	171	65	1578	144	190	896	171	65	317	0	0	0	0	0
1092	115746	T	G	NCR	-	-	0.0088	0.0096	0.0078	0.0102	0.008	0	1813	104	129	689	125	50	1793	103	128	681	123	50	16	1	1	7	1	0
1093	115878	A	-C	NCR	DEL	-	0.8213	0.04	0.8302	0.8372	0.766	0.75	1472	25	53	259	47	20	231	24	9	34	10	5	1209	1	44	216	36	15
1094	115888	C	-T	NCR	DEL	-	0.0769	0	-	0.0426	-	-	130	34	8	47	10	5	120	34	-	45	-	-	10	0	-	2	-	-
1095	116675	A	C	UL56	V221G	nonsynonymous	0.0017	0.0349	0.015	0.0153	0.0212	0	1809	344	468	1764	283	124	1805	332	461	1737	277	124	3	12	7	27	6	0
1096	116697	A	C	UL56	C214G	nonsynonymous	0.0029	0.0162	0.01	0.0129	0.018	0	1708	308	402	1633	278	113	1703	303	398	1611	273	113	5	5	4	21	5	0
1097	116894	T	G	UL56	Y148S	nonsynonymous	0.0116	0.0031	0	0.0024	0	0	1804	327	449	1656	297	94	1783	326	449	1652	297	94	21	1	0	4	0	0
1098	117125	T	G	UL56	E71A	nonsynonymous	0.0136	0.0034	0.0029	0.0051	0.0037	0.0164	957	298	348	1752	273	122	943	296	347	1743	272	120	13	1	1	9	1	2
1099	117148	T	G	UL56	S63S	synonymous	0.0136	0	0	0.0015	0	0	955	331	388	2039	318	137	941	331	388	2036	318	137	13	0	0	3	0	0
1100	117197	T	G	UL56	D47A	nonsynonymous	0.0101	0.0035	0.0029	0.0006	0	0	692	288	347	1715	276	103	684	287	346	1714	276	103	7	1	1	1	0	0
1101	117201	T	G	UL56	T46P	nonsynonymous	0.0121	0.0034	0.0028	0.0006	0.0035	0	743	298	363	1793	285	111	734	297	362	1791	283	111	9	1	1	1	1	0
1102	117329	A	+T	UL56	INS	frameshift	0.0013	0.0136	0.0119	0.0246	0.0263	0.0125	774	220	252	1344	190	80	773	217	248	1309	185	79	1	3	3	33	5	1
1103	117345	T	G	NCR	-	-	0.0121	0	0	0.0008	0	0	746	202	236	1233	172	73	736	202	236	1232	172	73	9	0	0	1	0	0
1104	118480	G	+C	NCR	INS	-	0.4062	-	-	-	-	-	32	0	0	1	1	0	11	-	-	-	-	-	13	-	-	-	-	-
1105	118577	A	+G	NCR	INS	-	0.6923	-	-	-	-	-	26	0	0	1	0	0	4	-	-	-	-	-	18	-	-	-	-	-
1106	118843	T	C	NCR	-	-	0.0127	-	0	0.0465	-	-	158	19	40	86	17	3	156	-	40	82	-	-	2	-	0	4	-	-
1107	118847	G	A	NCR	-	-	0	0	0	0.3585	0	-	169	29	45	106	20	9	169	29	45	68	20	-	0	0	0	38	0	-
1108	118913	T	+G	NCR	INS	-	0.0562	0.069	0.0652	0.084	-	-	160	29	46	119	18	10	142	25	36	99	-	-	9	2	3	10	-	-
1109	119101	G	A	NCR	-	-	0.6082	0	0	0.5	1	-	171	20	25	64	22	6	67	20	25	32	0	-	104	0	0	32	22	-
1110	121583	A	C	RL2.2	L780R	nonsynonymous	0.0152	0	0	0	0	0	460	54	57	183	35	30	453	54	57	183	35	30	7	0	0	0	0	0
1111	121654	C	T	RL2.2	T756T	synonymous	0.0246	0	0	0	0	0	570	68	80	225	45	44	555	68	80	225	45	44	14	0	0	0	0	0
1112	121674	T	C	RL2.2	R750G	nonsynonymous	0.0432	0	0	0	0	0	533	66	84	221	46	35	509	66	84	221	46	35	23	0	0	0	0	0
1113	121934	T	G	RL2.2	E663A	nonsynonymous	0.0179	0	0.0154	0.005	0.0238	0	503	55	65	201	42	34	489	55	63	200	41	34	9	0	1	1	1	0
1114	121977	T	G	RL2.2	R649R	synonymous	0.0138	0.0164	0	0.0053	0	0	580	61	59	189	41	33	572	60	59	188	41	33	8	1	0	1	0	0
1115	121996	A	C	RL2.2	A642A	synonymous	0.0132	0.0169	0.0312	0.0211	0	0.0323	605	59	64	190	36	31	596	58	62	186	36	30	8	1	2	4	0	1
1116	122017	T	G	RL2.2	E635D	nonsynonymous	0.0125	0	0	0	0	0	558	58	50	168	27	25	551	58	50	168	27	25	7	0	0	0	0	0
1117	122027	T	G	RL2.2	E632A	nonsynonymous	0.016	0.0392	0	0	0	0	561	51	47	155	23	24	552	49	47	155	23	24	9	2	0	0	0	0
1118	122062	A	C	RL2.2	A620A	synonymous	0.0132	0	0	0	0	0	605	43	44	143	24	26	597	43	44	143	24	26	8	0	0	0	0	0
1119	122174	T	G	RL2.2	Q583P	nonsynonymous	0.0168	-	-	0.0169	-	-	475	10	8	59	7	10	467	-	-	58	-	-	8	-	-	1	-	-
1120	122234	T	G	RL2.2	H563P	nonsynonymous	0.0194	-	-	0	-	-	412	7	9	40	6	6	404	-	-	40	-	-	8	-	-	0	-	-
1121	123726	A	C	RL2.2	G113G	synonymous	0.0245	-	-	-	-	-	368	2	4	5	4	0	359	-	-	-	-	-	9	-	-	-	-	-
1122	123770	T	G	RL2.2	T99P	nonsynonymous	0.0255	-	-	-	-	-	392	0	1	1	0	0	382	-	-	-	-	-	10	-	-	-	-	-
1123	123842	T	G	RL2.2	M75L	nonsynonymous	0.0181	-	-	-	-	-	441	2	7	18	7	1	433	-	-	-	-	-	8	-	-	-	-	-
1124	123935	T	G	RL2.2	S44R	nonsynonymous	0.0181	-	-	-	-	-	607	3	7	19	10	1	596	-	-	-	-	-	11	-	-	-	-	-
1125	123988	T	G	RL2.2	Q26P	nonsynonymous	0.0116	-	-	-	-	-	606	2	8	17	8	1	599	-	-	-	-	-	7	-	-	-	-	-
1126	123992	T	G	NCR	-	-	0.0152	-	-	-	-	-	591	2	8	18	7	1	582	-	-	-	-	-	9	-	-	-	-	-
1127	124171	T	+C	NCR	INS	-	0.0368	-	-	-	-	-	544	0	0	2	0	0	523	-	-	-	-	-	20	-	-	-	-	-
1128	124228	A	C	NCR	-	-	0.0285	-	-	-	-	-	491	0	0	0	0	0	477	-	-	-	-	-	14	-	-	-	-	-
1129	124255	A	C	NCR	-	-	0.0219	-	-	-	-	-	456	0	0	0	0	0	446	-	-	-	-	-	10	-	-	-	-	-
1130	124349	A	C	NCR	-	-	0.0174	-	-	-	-	-	402	1	1	6	0	0	393	-	-	-	-	-	7	-	-	-	-	-
1131	124460	T	G	RL2.2	T7P	nonsynonymous	0.0146	-	0	0	-	-	615	15	20	28	6	1	605	-	20	28	-	-	9	-	0	0	-	-
1132	124580	T	C	NCR	-	-	0.1019	0	0	0	-	-	913	27	35	65	13	2	819	27	35	65	-	-	93	0	0	0	-	-
1133	124623	A	C	NCR	-	-	0.0107	0	0	0	-	-	934	26	29	50	13	2	924	26	29	50	-	-	10	0	0	0	-	-
1134	124663	A	C	NCR	-	-	0.0105	-	-	0	-	-	949	15	14	30	7	1	939	-	-	30	-	-	10	-	-	0	-	-
1135	124786	A	C	NCR	-	-	0.011	-	-	-	-	-	815	1	2	1	0	0	805	-	-	-	-	-	9	-	-	-	-	-
1136	124882	T	G	NCR	-	-	0.0154	0	0	0	0	-	779	29	37	124	20	12	767	29	37	124	20	-	12	0	0	0	0	-
1137	124883	T	G	NCR	-	-	0.0117	0	0	0	0	-	771	29	37	122	20	12	762	29	37	122	20	-	9	0	0	0	0	-
1138	125038	T	G	NCR	-	-	0.0115	0	0	0	0	0	781	98	103	453	80	33	772	98	103	453	80	33	9	0	0	0	0	0
1139	125059	T	G	NCR	-	-	0.0149	0	0	0	0	0	871	99	114	466	82	36	858	99	114	466	82	36	13	0	0	0	0	0
1140	125259	T	G	NCR	-	-	0.0145	0	0.0333	0.0071	0.0217	-	553	70	90	280	46	19	544	70	87	277	45	-	8	0	3	2	1	-
1141	125281	C	G	NCR	-	-	0	0.0612	0	0.0812	0.0345	-	498	49	54	197	29	7	498	46	54	181	28	-	0	3	0	16	1	-
1142	125328	T	G	NCR	-	-	0.0208	0	0	0.006	0.0303	-	337	47	53	168	33	8	330	47	53	167	32	-	7	0	0	1	1	-
1143	125440	A	C	RL1.2	S242A	nonsynonymous	0.0042	0.0294	0.0571	0.0069	0.1	-	239	34	35	145	30	14	238	33	33	143	27	-	1	1	2	1	3	-
1144	125475	T	G	RL1.2	E230A	nonsynonymous	0.0361	0	0	0.0072	0	-	194	32	33	139	25	14	187	32	33	138	25	-	7	0	0	1	0	-
1145	125517	G	+C	RL1.2	INS	frameshift	0	0	0	0.0637	0	-	238	44	45	157	30	17	238	44	45	147	30	-	0	0	0	10	0	-
1146	126268	T	G	RL1.2	M1L	nonsynonymous	0.0959	-	-	0	-	-	73	9	12	29	0	5	66	-	-	29	-	-	7	-	-	0	-	-
1147	126503	T	+G	NCR	INS	-	0.1121	-	-	-	-	-	116	4	4	6	2	0	98	-	-	-	-	-	13	-	-	-	-	-
1148	127896	G	-A	RS1.1	DEL	frameshift	0	0	0	0.0108	0.037	0.0455	43	27	41	465	27	22	43	27	41	460	26	21	0	0	0	5	1	1
1149	128052	A	C	RS1.1	L1220R	nonsynonymous	0.0317	0.0256	0	0.004	0	0	189	39	47	501	40	27	183	38	47	499	40	27	6	1	0	2	0	0
1150	128322	T	G	RS1.1	Y1130S	nonsynonymous	0.0034	0	0.01	0.0155	0.0133	0	298	52	100	515	75	38	297	52	99	507	74	38	1	0	1	8	1	0
1151	128403	A	G	RS1.1	L1103P	nonsynonymous	0	0.0127	0.0182	0.019	0.0291	0.0208	292	79	110	633	103	48	292	78	108	619	100	47	0	1	2	12	3	1
1152	128406	T	A	RS1.1	D1102V	nonsynonymous	0.0072	0.0125	0.0187	0.0194	0.0297	0.0196	276	80	107	617	101	51	274	79	104	602	98	50	2	1	2	12	3	1
1153	128409	C	T	RS1.1	R1101Q	nonsynonymous	0	0.0119	0.018	0.0182	0.0273	0.0192	329	84	111	660	110	52	329	83	109	648	107	51	0	1	2	12	3	1
1154	128475	T	G	RS1.1	Q1079P	nonsynonymous	0.0278	0	0	0.0033	0	0	288	77	98	611	92	48	280	77	98	609	92	48	8	0	0	2	0	0
1155	128668	T	G	RS1.1	N1015H	nonsynonymous	0.0442	0	0	0.0034	0	0	249	59	80	586	67	41	238	59	80	584	67	41	11	0	0	2	0	0
1156	128686	T	G	RS1.1	T1009P	nonsynonymous	0.0386	0	0.0118	0.0102	0	0	285	55	85	586	67	35	274	55	83	575	67	35	11	0	1	6	0	0
1157	128759	C	+G	RS1.1	INS	frameshift	0.0153	0.0208	0.0299	0.0125	0.0161	0.04	262	48	67	639	62	25	258	47	64	627	61	24	4	1	2	8	1	1
1158	128856	T	G	RS1.1	Q952P	nonsynonymous	0.0129	-	0	0.0154	0	-	155	16	25	324	22	10	153	-	25	317	22	-	2	-	0	5	0	-
1159	129695	G	+A	RS1.1	INS	frameshift	-	-	-	0.0511	-	-	0	8	13	137	5	6	-	-	-	130	-	-	-	-	-	7	-	-
1160	129697	C	-T	RS1.1	DEL	frameshift	-	-	-	0.0476	-	-	1	8	18	147	6	6	-	-	-	140	-	-	-	-	-	7	-	-
1161	129705	A	C	RS1.1	L669R	nonsynonymous	-	-	-	0.0476	-	-	2	8	18	147	6	8	-	-	-	140	-	-	-	-	-	7	-	-
1162	129824	A	C	RS1.1	G629G	synonymous	-	0.08	0	0.0159	0	-	9	25	38	378	27	14	-	23	38	372	27	-	-	2	0	6	0	-
1163	129836	G	-C	RS1.1	DEL	frameshift	-	0.037	0	0.0206	0.087	-	12	27	34	389	23	15	-	26	34	381	21	-	-	1	0	8	2	-
1164	129969	G	C	RS1.1	A581G	nonsynonymous	0.0977	0	0	0	0.5	-	133	22	40	217	24	13	120	22	40	217	12	-	13	0	0	0	12	-
1165	130192	G	T	RS1.1	H507N	nonsynonymous	0.0429	0	0	0.0052	0	0	163	58	102	381	43	33	156	58	102	379	43	33	7	0	0	2	0	0
1166	130204	A	C	RS1.1	W503G	nonsynonymous	0.0241	0.0299	0.0106	0.0103	0	0	249	67	94	390	40	30	243	65	93	386	40	30	6	2	1	4	0	0
1167	130236	A	C	RS1.1	L492R	nonsynonymous	0.041	0	0.0095	0.002	0	0	195	72	105	504	60	36	186	72	104	503	60	36	8	0	1	1	0	0
1168	130466	C	+GT	RS1.1	INS	frameshift	0	0.0164	0.0152	0.0158	0.0426	0	266	61	66	379	47	31	266	60	65	373	45	31	0	1	1	6	2	0
1169	130477	A	C	RS1.1	F412V	nonsynonymous	0.0133	0	0	0.0135	0	0	226	49	51	297	41	20	223	49	51	293	41	20	3	0	0	4	0	0
1170	130659	A	C	RS1.1	V351G	nonsynonymous	0.0062	-	0.1905	0.146	-	-	161	12	21	137	17	2	160	-	16	116	-	-	1	-	4	20	-	-
1171	130951	A	C	RS1.1	S254A	nonsynonymous	0.024	-	-	0	-	-	292	3	4	38	2	3	285	-	-	38	-	-	7	-	-	0	-	-
1172	131017	A	C	RS1.1	S232A	nonsynonymous	0.018	-	-	0	-	-	389	5	3	22	0	1	382	-	-	22	-	-	7	-	-	0	-	-
1173	131049	T	C	RS1.1	H221R	nonsynonymous	0.8117	-	-	-	-	-	462	3	2	11	0	0	86	-	-	-	-	-	375	-	-	-	-	-
1174	131210	A	C	RS1.1	D167E	nonsynonymous	0.0164	0	0	0	-	-	428	26	34	96	17	11	421	26	34	96	-	-	7	0	0	0	-	-
1175	131312	C	+G	RS1.1	INS	frameshift	0.0127	0.0625	0.0476	0.037	0.0286	-	393	32	42	108	35	14	384	30	40	104	34	-	5	2	2	4	1	-
1176	131565	T	G	RS1.1	D49A	nonsynonymous	0.0176	-	0	0	-	-	511	12	26	66	13	4	502	-	26	66	-	-	9	-	0	0	-	-
1177	131820	C	T	NCR	-	-	0	0	0	0	0.4286	-	186	23	44	158	21	15	186	23	44	158	12	-	0	0	0	0	9	-
1178	132005	T	G	NCR	-	-	0.0027	0.08	0.0882	0.0324	0	-	365	25	34	216	35	14	363	23	30	209	35	-	1	2	3	7	0	-
1179	132015	A	C	NCR	-	-	0.0117	0	0	0.0136	0	0	515	34	51	295	47	21	509	34	51	291	47	21	6	0	0	4	0	0
1180	132027	A	C	NCR	-	-	0.0155	0	0	0	0	-	451	31	47	301	48	19	444	31	47	301	48	-	7	0	0	0	0	-
1181	132116	A	C	NCR	-	-	0.0175	0	0.0185	0	0	-	401	25	54	227	43	15	394	25	53	227	43	-	7	0	1	0	0	-
1182	132121	A	C	NCR	-	-	0.0172	0	0	0.0037	0.0182	-	406	28	63	267	55	19	399	28	63	266	54	-	7	0	0	1	1	-
1183	132124	A	-GC	NCR	DEL	-	0.0146	0.0312	0.0164	0.0412	0.0169	-	412	32	61	267	59	19	406	31	60	256	58	-	6	1	1	11	1	-
1184	132165	A	C	NCR	-	-	0.0192	0	0	0	0	0	469	53	89	324	56	23	460	53	89	324	56	23	9	0	0	0	0	0
1185	132263	T	C	NCR	-	-	0.0121	0.0206	0.016	0.0043	0.0118	0.025	580	97	125	463	85	40	573	95	122	460	83	39	7	2	2	2	1	1
1186	132312	A	C	NCR	-	-	0.0158	0	0.0065	0.0037	0.0091	0.0213	634	110	155	539	110	47	624	110	154	537	109	46	10	0	1	2	1	1
1187	132364	T	G	NCR	-	-	0.0112	0	0	0	0	0	625	109	147	583	108	52	618	109	147	583	108	52	7	0	0	0	0	0
1188	132387	T	G	NCR	-	-	0.0176	0	0	0.0016	0	0	568	131	178	611	113	43	558	131	178	610	113	43	10	0	0	1	0	0
1189	132398	T	G	NCR	-	-	0.0127	0	0	0.0034	0	0	550	126	164	580	107	39	543	126	164	577	107	39	7	0	0	2	0	0
1190	132407	T	G	NCR	-	-	0.0131	0	0	0.0017	0	0	534	124	163	583	113	41	527	124	163	582	113	41	7	0	0	1	0	0
1191	132415	T	G	NCR	-	-	0.0143	0	0	0.0017	0	0	491	124	160	574	114	39	484	124	160	573	114	39	7	0	0	1	0	0
1192	132423	G	A	NCR	-	-	0.1074	0.0079	0	0.0016	0	0	540	127	162	627	130	41	482	126	162	626	130	41	58	1	0	1	0	0
1193	132459	C	-G	NCR	DEL	-	0.1128	0	0	0	0	0	514	121	163	622	128	45	456	121	163	622	128	45	58	0	0	0	0	0
1194	132538	T	G	NCR	-	-	0.0308	0	0	0	0	-	325	62	73	264	56	14	314	62	73	264	56	-	10	0	0	0	0	-
1195	132547	T	G	NCR	-	-	0.0401	0	0	0	0.0169	-	349	58	68	245	59	12	335	58	68	245	58	-	14	0	0	0	1	-
1196	132564	C	T	NCR	-	-	0.2872	0	0	0	0.9592	-	397	55	65	235	49	12	283	55	65	235	2	-	114	0	0	0	47	-
1197	132573	T	C	NCR	-	-	0.003	0.0213	0.0156	0.0796	0.0189	-	332	47	64	226	53	9	331	46	63	208	52	-	1	1	1	18	1	-
1198	132632	T	G	NCR	-	-	0.0157	0	0	0.0064	0	-	445	49	73	314	54	16	437	49	73	312	54	-	7	0	0	2	0	-
1199	132678	T	G	NCR	-	-	0.0232	0	0	0	0	-	431	28	57	282	51	16	421	28	57	282	51	-	10	0	0	0	0	-
1200	133828	T	C	US1	A19A	synonymous	0.0133	-	-	-	-	-	528	2	1	1	0	0	521	-	-	-	-	-	7	-	-	-	-	-
1201	133834	A	C	US1	P21P	synonymous	0.0224	-	-	-	-	-	580	2	5	14	2	0	567	-	-	-	-	-	13	-	-	-	-	-
1202	133840	A	C	US1	P23P	synonymous	0.0243	-	-	0	-	-	577	3	9	27	3	0	563	-	-	27	-	-	14	-	-	0	-	-
1203	133880	A	C	US1	S37R	nonsynonymous	0.0209	0	0	0.0064	0	-	717	23	35	157	25	5	702	23	35	156	25	-	15	0	0	1	0	-
1204	133890	A	C	US1	E40A	nonsynonymous	0.0113	0	0	0	0	-	617	28	43	169	27	8	610	28	43	169	27	-	7	0	0	0	0	-
1205	133944	A	C	US1	E58A	nonsynonymous	0.0108	0	0.0111	0.0026	0	0	835	66	90	383	62	27	826	66	89	382	62	27	9	0	1	1	0	0
1206	133957	A	C	US1	G62G	synonymous	0.0128	0.0213	0.04	0.0224	0	-	782	47	50	268	35	16	771	46	48	261	35	-	10	1	2	6	0	-
1207	134111	A	+C	US1	INS	frameshift	0.0295	0.0698	0.0541	0.0591	0.0152	0.0435	1220	86	111	389	66	23	1163	74	104	356	64	22	36	6	6	23	1	1
1208	134123	A	C	US1	K118Q	nonsynonymous	0.0124	0	0	0	0	0	971	92	119	420	85	26	959	92	119	420	85	26	12	0	0	0	0	0
1209	134129	A	C	US1	K120Q	nonsynonymous	0.0112	0	0.0084	0	0	0	1068	94	119	446	89	24	1056	94	118	446	89	24	12	0	1	0	0	0
1210	134144	A	C	US1	N125H	nonsynonymous	0.0123	0	0.0075	0.0022	0	0	1060	94	133	454	96	31	1047	94	132	453	96	31	13	0	1	1	0	0
1211	134715	A	C	US1	H315P	nonsynonymous	0.0106	0	0.0035	0.0026	0	0	1326	185	283	756	191	61	1312	185	282	754	191	61	14	0	1	2	0	0
1212	134796	T	G	US1	L342R	nonsynonymous	0.0112	0	0	0.0016	0	0	1161	149	213	633	146	56	1146	149	213	631	146	56	13	0	0	1	0	0
1213	134891	T	G	US1	S374A	nonsynonymous	0.0116	0	0.0078	0.0025	0	0	1031	105	129	407	83	40	1017	105	128	404	83	40	12	0	1	1	0	0
1214	134972	A	G,C	US1	-	-	0.5884	0.0057	0.0092	0.0149	1	0	1239	176	217	805	202	62	503	175	212	791	0	62	729	1	2	12	202	0
1215	134986	T	G	US1	Y405*	nonsense	0.0115	0.0043	0	0.0061	0	0	1045	230	282	984	185	69	1033	229	282	977	185	69	12	1	0	6	0	0
1216	135003	T	G	US1	F411C	nonsynonymous	0.0104	0.0047	0	0.0021	0.0057	0	1053	211	272	954	175	67	1042	210	272	952	174	67	11	1	0	2	1	0
1217	135076	T	G	NCR	-	-	0.0116	0	0.0041	0.0023	0	0	859	185	243	852	174	54	849	185	242	850	174	54	10	0	1	2	0	0
1218	135085	T	G	NCR	-	-	0.0131	0.0054	0	0.0034	0.0056	0	916	186	249	872	179	54	900	185	249	868	178	54	12	1	0	3	1	0
1219	135157	T	G	NCR	-	-	0.0129	0	0	0.0015	0.0069	0	778	147	203	688	144	39	768	147	203	687	143	39	10	0	0	1	1	0
1220	135159	T	G	NCR	-	-	0.0101	0	0	0	0.007	0	794	146	197	686	143	38	786	146	197	686	142	38	8	0	0	0	1	0
1221	135188	C	+G	NCR	INS	-	0.0979	0.0482	0.0261	0.0297	0.0526	0.0667	756	83	115	437	76	30	665	77	110	414	71	26	74	4	3	13	4	2
1222	135209	T	G	US2	T289P	nonsynonymous	0.0106	0	0	0.0029	0	0	753	65	86	341	62	20	744	65	86	340	62	20	8	0	0	1	0	0
1223	135212	T	G	US2	I288L	nonsynonymous	0.0105	0	0	0.0032	0	-	765	63	80	314	55	18	757	63	80	313	55	-	8	0	0	1	0	-
1224	135359	T	G	US2	T239P	nonsynonymous	0.012	-	-	0	-	-	830	14	17	75	16	3	820	-	-	75	-	-	10	-	-	0	-	-
1225	135403	T	G	US2	K224T	nonsynonymous	0.0106	0	0	0	0	-	847	28	34	156	29	11	838	28	34	156	29	-	9	0	0	0	0	-
1226	135999	T	G	US2	A25A	synonymous	0.012	0	0.003	0.0011	0	0	1504	215	330	948	198	79	1485	215	329	946	198	79	18	0	1	1	0	0
1227	136267	T	G	NCR	-	-	0.0092	-	0	0.0275	0	-	436	19	43	109	25	8	432	-	43	106	25	-	4	-	0	3	0	-
1228	136291	T	G	NCR	-	-	0.0099	-	0	0.0328	-	-	607	6	27	61	9	8	600	-	27	59	-	-	6	-	0	2	-	-
1229	136466	T	G	US3	F36L	nonsynonymous	0.0105	-	0	0	-	-	1148	18	27	57	11	4	1134	-	27	57	-	-	12	-	0	0	-	-
1230	136532	A	C	US3	P58P	synonymous	0.0124	-	-	0	-	-	1291	11	13	73	11	11	1274	-	-	73	-	-	16	-	-	0	-	-
1231	136546	A	C	US3	E63A	nonsynonymous	0.0108	-	-	0	0	-	1112	18	18	110	23	12	1100	-	-	110	23	-	12	-	-	0	0	-
1232	136773	G	-C	US3	DEL	frameshift	0.0076	0.0175	0.0339	0.0193	0.0105	0.0323	1853	171	236	984	191	62	1828	168	227	955	187	58	14	3	8	19	2	2
1233	137028	T	C,G	US3	-	-	0.0211	0.0259	0.0054	0.0163	0.0202	0.0118	2135	309	370	1349	248	85	2085	301	368	1327	242	84	45	8	2	22	5	1
1234	137619	A	C	US3	T421P	nonsynonymous	0.0053	0.0109	0	0.0132	0.0112	0	2089	368	436	1973	357	140	2078	364	436	1947	353	140	11	4	0	26	4	0
1235	137667	A	C	US3	T437P	nonsynonymous	0.0025	0.0091	0.0161	0.0116	0.0081	0	1989	328	435	1896	372	141	1983	324	427	1872	368	141	5	3	7	22	3	0
1236	138108	C	-G	US4	DEL	frameshift	0	0.0042	0.007	0.011	0	0.0112	1848	240	284	1178	239	89	1848	239	282	1159	239	88	0	1	2	13	0	1
1237	138170	C	-G	US4	DEL	frameshift	0.0006	0.007	0.0029	0.9559	0.0034	0	1798	286	341	1382	292	103	1796	284	340	61	291	103	1	2	1	1321	1	0
1238	138210	T	G	US4	F100L	nonsynonymous	0.0111	0.0032	0	0.0013	0	0	1535	315	340	1590	295	107	1518	314	340	1588	295	107	17	1	0	2	0	0
1239	138223	G	A	US4	A105T	nonsynonymous	0.1344	0	0	0.0006	0	0	1674	324	368	1626	308	118	1447	324	368	1625	308	118	225	0	0	1	0	0
1240	138259	A	C	US4	T117P	nonsynonymous	0.0086	0.0041	0	0.0167	0.0047	0	1512	241	273	1258	215	71	1497	239	273	1235	214	71	13	1	0	21	1	0
1241	138536	A	C	US4	Q209P	nonsynonymous	0.0103	-	0	0	-	-	967	9	20	59	17	5	957	-	20	59	-	-	10	-	0	0	-	-
1242	138546	T	G	US4	R212R	synonymous	0.0103	-	-	0.0333	-	-	871	6	12	30	12	3	861	-	-	29	-	-	9	-	-	1	-	-
1243	138618	T	G	US4	Y236*	nonsense	0.0125	-	-	-	-	-	639	0	2	4	2	1	631	-	-	-	-	-	8	-	-	-	-	-
1244	138638	T	G	US4	F243C	nonsynonymous	0.0161	-	-	-	-	-	559	0	0	3	2	1	550	-	-	-	-	-	9	-	-	-	-	-
1245	138677	A	C	US4	Q256P	nonsynonymous	0.0142	-	-	-	-	-	564	1	0	4	2	0	556	-	-	-	-	-	8	-	-	-	-	-
1246	139806	A	C	US4	T632T	synonymous	0.064	-	-	-	-	-	125	4	1	7	1	0	116	-	-	-	-	-	8	-	-	-	-	-
1247	139816	A	C	US4	I636L	nonsynonymous	0.0547	-	-	0	-	-	128	7	8	23	4	0	121	-	-	23	-	-	7	-	-	0	-	-
1248	140033	T	G	NCR	-	-	0.0231	-	-	0	-	-	303	9	13	26	7	0	296	-	-	26	-	-	7	-	-	0	-	-
1249	140436	A	C	US5	H41P	nonsynonymous	0.0104	0	0	0	0	-	1253	66	50	251	48	12	1238	66	50	251	48	-	13	0	0	0	0	-
1250	140477	A	C	US5	I55L	nonsynonymous	0.0124	0	0	0.0025	0	0	1287	72	70	394	64	22	1270	72	70	393	64	22	16	0	0	1	0	0
1251	140481	T	-G	US5	DEL	frameshift	0.0036	0.0141	0	0.0025	1	-	1393	71	71	408	61	17	1383	70	71	407	0	-	5	1	0	1	61	-
1252	140625	A	C	NCR	-	-	0.0101	0	0	0	0	0	1388	97	119	763	87	29	1374	97	119	763	87	29	14	0	0	0	0	0
1253	140634	A	C	NCR	-	-	0.0103	0.0098	0.0231	0.0073	0.0116	0	1259	102	130	823	86	30	1246	101	127	816	85	30	13	1	3	6	1	0
1254	140724	T	G	NCR	-	-	0.0114	0	0	0.0014	0	0.0169	1319	152	177	1411	105	59	1303	152	177	1408	105	58	15	0	0	2	0	1
1255	140772	T	+G	NCR	INS	-	0.7024	0.7472	0.69	0.0666	0.7226	0.7353	1307	178	200	1697	137	68	312	33	44	1502	31	16	918	133	138	113	99	50
1256	142027	A	C	US6	H331P	nonsynonymous	0.0103	0	0	0	0	-	1747	62	78	281	48	17	1729	62	78	281	48	-	18	0	0	0	0	-
1257	142168	A	C	US6	H378P	nonsynonymous	0.0133	0	0	0	0	0	1652	60	55	236	39	22	1630	60	55	236	39	22	22	0	0	0	0	0
1258	142169	C	T	US6	H378H	synonymous	0.1027	0	0	0	0	0	1791	61	64	258	50	24	1606	61	64	258	50	24	184	0	0	0	0	0
1259	142170	A	C	US6	I379L	nonsynonymous	0.0101	0	0	0	0	0	1579	59	62	251	47	22	1563	59	62	251	47	22	16	0	0	0	0	0
1260	142738	T	G	US7	L107W	nonsynonymous	0.0106	-	0	0	-	-	939	15	21	39	13	2	929	-	21	39	-	-	10	-	0	0	-	-
1261	142754	C	T	US7	H112H	synonymous	0	-	-	0	-	-	1083	14	19	43	12	1	1083	-	-	43	-	-	0	-	-	0	-	-
1262	142783	T	G	US7	L122R	nonsynonymous	0.0171	-	0	0	-	-	1050	15	28	53	17	2	1032	-	28	53	-	-	18	-	0	0	-	-
1263	142789	T	G	US7	L124R	nonsynonymous	0.0117	-	0	0	-	-	1107	16	29	53	17	2	1094	-	29	53	-	-	13	-	0	0	-	-
1264	142795	T	G	US7	L126R	nonsynonymous	0.016	-	0	0.0175	0	-	1128	19	30	57	21	4	1110	-	30	56	21	-	18	-	0	1	0	-
1265	142909	T	G	US7	V164G	nonsynonymous	0.0103	-	0	0	-	-	970	19	29	44	18	5	960	-	29	44	-	-	10	-	0	0	-	-
1266	142985	T	G	US7	F189L	nonsynonymous	0.0138	-	-	0	-	-	508	15	13	37	14	3	501	-	-	37	-	-	7	-	-	0	-	-
1267	143397	A	C	US7	K327Q	nonsynonymous	0.0318	-	-	0	-	-	283	13	9	23	11	5	274	-	-	23	-	-	9	-	-	0	-	-
1268	143405	A	C	US7	R329R	synonymous	0.0382	-	-	0	-	-	262	12	7	22	10	4	252	-	-	22	-	-	10	-	-	0	-	-
1269	143569	A	C	NCR	-	-	0.0284	-	-	-	-	-	352	2	2	5	2	4	342	-	-	-	-	-	10	-	-	-	-	-
1270	143578	A	C	NCR	-	-	0.035	-	-	-	-	-	343	2	2	6	2	2	331	-	-	-	-	-	12	-	-	-	-	-
1271	143602	A	C	NCR	-	-	0.0197	-	-	-	-	-	356	5	3	13	1	1	349	-	-	-	-	-	7	-	-	-	-	-
1272	143607	A	C	NCR	-	-	0.023	-	-	-	-	-	348	5	4	13	1	1	340	-	-	-	-	-	8	-	-	-	-	-
1273	143848	A	C	NCR	-	-	0.0101	0.0118	0	0	0	0	796	85	122	367	71	27	788	84	122	367	71	27	8	1	0	0	0	0
1274	144094	T	G	US8	V80G	nonsynonymous	0.0165	0.0087	0	0.0024	0.011	0	425	115	147	420	91	27	418	114	147	419	90	27	7	1	0	1	1	0
1275	144109	T	G	US8	V85G	nonsynonymous	0.0147	0.0083	0	0	0	0	477	120	164	451	101	30	470	119	164	451	101	30	7	1	0	0	0	0
1276	144166	T	G	US8	F104C	nonsynonymous	0.0166	0.0086	0	0.0025	0	0	421	116	137	394	87	32	414	115	137	393	87	32	7	1	0	1	0	0
1277	144199	T	G	US8	L115W	nonsynonymous	0.0203	0	0	0	0	0	541	101	132	372	87	34	530	101	132	372	87	34	11	0	0	0	0	0
1278	145120	T	G	US8	L422R	nonsynonymous	0.0102	0	0	0.0049	0	-	976	26	44	204	37	9	966	26	44	203	37	-	10	0	0	1	0	-
1279	145132	T	G	US8	L426R	nonsynonymous	0.0119	0	0.0392	0.0042	0	-	1008	29	51	238	47	15	996	29	49	237	47	-	12	0	2	1	0	-
1280	145315	A	C	US8	Q487P	nonsynonymous	0.0113	0.0085	0.007	0	0	0	1243	118	142	621	110	30	1228	117	141	621	110	30	14	1	1	0	0	0
1281	145474	A	C	US8	Q540P	nonsynonymous	0.01	0.012	0.0082	0.0024	0.0169	0.0217	1299	167	244	841	178	46	1286	165	242	839	175	45	13	2	2	2	3	1
1282	145618	A	C	US8A	R90R	synonymous	0.0137	0.0085	0	0.0053	0	0	1535	118	199	566	123	29	1514	117	199	563	123	29	21	1	0	3	0	0
1283	145664	A	C	US8A	H105P	nonsynonymous	0.0195	0.0172	0.006	0.0113	0	0	1491	116	168	442	107	29	1462	114	167	437	107	29	29	2	1	5	0	0
1284	145891	A	G	US9	M1V	nonsynonymous	0.0113	0.0057	0	0	0	0	1066	175	252	691	165	38	1051	174	252	691	165	38	12	1	0	0	0	0
1285	146021	T	G	US9	L44R	nonsynonymous	0.0102	0.0096	0.0078	0.0045	0.0058	0	1080	209	255	898	173	44	1069	207	252	894	172	44	11	2	2	4	1	0
1286	146196	A	C	NCR	-	-	0.0229	0.0073	0.0185	0.0016	0.0095	0	829	137	162	617	105	21	810	136	155	615	104	21	19	1	3	1	1	0
1287	146251	A	C	NCR	-	-	0.0135	0.0448	0	0	0	-	518	67	97	323	55	11	511	64	97	323	55	-	7	3	0	0	0	-
1288	146271	C	+T	NCR	INS	-	0.041	-	0.0476	0.0286	-	-	390	15	22	35	5	1	367	-	20	34	-	-	16	-	1	1	-	-
1289	146280	T	+G	NCR	INS	-	0.1707	-	0.0667	0.0455	-	-	375	8	30	22	4	1	276	-	26	20	-	-	64	-	2	1	-	-
1290	146339	C	+G	NCR	INS	-	0.0151	-	0.0286	0	-	-	663	17	35	39	5	3	646	-	33	39	-	-	10	-	1	0	-	-
1291	146448	G	+C	NCR	INS	-	0.4821	0.8333	0.0526	0.6929	-	-	755	30	76	127	17	10	71	5	69	24	-	-	364	25	4	88	-	-
1292	146481	A	C	NCR	-	-	0.0103	0	0	0.0048	0	-	780	39	102	209	36	17	772	39	102	208	36	-	8	0	0	1	0	-
1293	146489	A	C	NCR	-	-	0.0169	0	0	0.0047	0	-	711	43	112	215	39	17	699	43	112	214	39	-	12	0	0	1	0	-
1294	146566	G	-C	NCR	DEL	-	0.4519	0.2308	0.4919	0.4529	0.3036	0.5217	790	39	124	276	56	23	179	22	24	84	32	4	357	9	61	125	17	12
1295	146583	A	-G	NCR	DEL	-	0.0163	0.0392	0.0077	0.0067	0	0	738	51	130	300	72	31	720	49	128	297	72	31	12	2	1	2	0	0
1296	146684	A	C	NCR	-	-	0.0108	0	0	0.0059	0.0058	0	1116	140	247	675	171	49	1104	140	247	671	170	49	12	0	0	4	1	0
1297	147196	T	G	US12	Q161P	nonsynonymous	0.0111	0	0	0	0.0065	0.0208	1706	132	208	665	153	48	1686	132	208	665	152	47	19	0	0	0	1	1
1298	147348	T	G	US12	S110S	synonymous	0.0119	0	0	0.005	0	-	1344	28	67	201	50	12	1328	28	67	200	50	-	16	0	0	1	0	-
1299	147367	A	G	US12	L104P	nonsynonymous	0.0131	-	0	0	0	-	1296	14	42	139	35	9	1267	-	42	139	35	-	17	-	0	0	0	-
1300	147376	T	G	US12	Y101S	nonsynonymous	0.0117	-	0.0278	0	0	-	1286	14	36	112	34	6	1271	-	35	112	34	-	15	-	1	0	0	-
1301	147448	T	G	US12	H77P	nonsynonymous	0.0144	-	-	0	-	-	1182	13	17	54	9	4	1164	-	-	54	-	-	17	-	-	0	-	-
1302	147810	T	G	US11	T12P	nonsynonymous	0.0222	-	-	0	-	-	406	7	9	23	8	4	397	-	-	23	-	-	9	-	-	0	-	-
1303	147812	T	G	US11	Q11P	nonsynonymous	0.0261	-	-	-	-	-	422	5	8	18	8	4	411	-	-	-	-	-	11	-	-	-	-	-
1304	147818	T	G	US11	H9P	nonsynonymous	0.0213	-	-	-	-	-	423	2	3	8	6	2	414	-	-	-	-	-	9	-	-	-	-	-
1305	147843	T	G	US11	M1L	nonsynonymous	0.0383	-	-	-	-	-	339	1	2	8	1	0	322	-	-	-	-	-	13	-	-	-	-	-
1306	147879	T	G	NCR	-	-	0.0302	-	-	0	-	-	298	12	13	38	6	2	289	-	-	38	-	-	9	-	-	0	-	-
1307	147883	T	G	NCR	-	-	0.0599	-	-	0.0244	-	-	334	12	15	41	7	2	314	-	-	40	-	-	20	-	-	1	-	-
1308	148058	T	G	US10	R41S	nonsynonymous	0.013	0	0	0	0.027	-	538	53	61	115	37	10	531	53	61	115	36	-	7	0	0	0	1	-
1309	149130	T	+G	NCR	INS	-	0.3636	-	-	-	-	-	22	1	3	4	2	1	8	-	-	-	-	-	8	-	-	-	-	-
1310	149293	A	C	NCR	-	-	0.0198	0	0	0	0	0	455	53	44	290	61	20	446	53	44	290	61	20	9	0	0	0	0	0
1311	149339	A	C	NCR	-	-	0.0174	0	0	0	0	0	459	65	48	313	69	21	451	65	48	313	69	21	8	0	0	0	0	0
1312	149407	G	A	NCR	-	-	0.3145	0	0	0.0044	0.9857	-	372	63	61	229	70	18	255	63	61	228	1	-	117	0	0	1	69	-
1313	149412	G	C	NCR	-	-	0.0174	0	0	0.0043	0.0128	-	345	61	61	232	78	19	339	61	61	231	77	-	6	0	0	1	1	-
1314	149424	A	C	NCR	-	-	0.0289	0	0.0156	0	0	0	346	61	64	240	77	20	336	61	63	240	77	20	10	0	1	0	0	0
1315	149507	G	-C	NCR	DEL	-	0.0905	0	0	0.0016	0	0	464	149	164	622	142	51	422	149	164	621	142	51	42	0	0	1	0	0
1316	149548	C	T	NCR	-	-	0.1056	0	0	0	0	0	549	160	168	631	132	56	491	160	168	631	132	56	58	0	0	0	0	0
1317	149584	A	C	NCR	-	-	0.0125	0	0	0	0	0	558	162	165	635	130	55	551	162	165	635	130	55	7	0	0	0	0	0
1318	149781	A	G	NCR	-	-	0.0146	0	0	0	0	-	479	62	87	311	50	16	468	62	87	311	50	-	7	0	0	0	0	-
1319	149832	G	-C	NCR	DEL	-	0	0.0233	0	0.0489	0.0566	0	530	43	84	307	53	20	530	42	84	292	50	20	0	1	0	15	3	0
1320	149944	T	G	NCR	-	-	0.0263	0	0	0.0033	0	0	457	42	52	300	40	20	445	42	52	299	40	20	12	0	0	1	0	0
1321	149966	A	C	NCR	-	-	0.0051	0	0	0.0575	0	-	395	25	36	226	27	14	392	25	36	212	27	-	2	0	0	13	0	-
1322	150151	G	A	NCR	-	-	0	0	0	0	-	-	199	23	32	134	16	13	199	23	32	134	-	-	0	0	0	0	-	-
1323	150397	A	C	RS1.2	D46A	nonsynonymous	0.0176	-	0	0.0208	-	-	454	11	30	48	13	5	446	-	30	47	-	-	8	-	0	1	-	-
1324	150426	A	C	RS1.2	N56H	nonsynonymous	0.0157	0	0	0	-	-	447	21	29	63	12	6	440	21	29	63	-	-	7	0	0	0	-	-
1325	150922	A	G	RS1.2	H221R	nonsynonymous	0.7918	-	-	-	-	-	461	2	2	9	1	0	94	-	-	-	-	-	365	-	-	-	-	-
1326	151386	T	C	RS1.2	W376R	nonsynonymous	0.0032	0.0333	0.0233	0.0259	0	-	315	30	43	232	22	16	314	29	42	226	22	-	1	1	1	6	0	-
1327	151388	G	C	RS1.2	W376C	nonsynonymous	0	0.0323	0.0213	0.0224	0	-	308	31	47	268	27	17	308	30	46	262	27	-	0	1	1	6	0	-
1328	151767	T	G	RS1.2	W503G	nonsynonymous	0.0273	0.0217	0	0.0025	0	0.0385	256	46	73	403	49	26	248	45	73	401	49	25	7	1	0	1	0	1
1329	151779	C	A	RS1.2	H507N	nonsynonymous	0.0363	0	0	0	0	0	193	50	81	402	48	26	186	50	81	402	48	26	7	0	0	0	0	0
1330	151783	T	G	RS1.2	V508G	nonsynonymous	0.0179	0	0.0308	0.006	0	-	279	44	65	335	39	19	274	44	62	333	39	-	5	0	2	2	0	-
1331	151908	A	C	RS1.2	T550P	nonsynonymous	0.0065	0.0312	0	0.0203	0.0357	-	310	32	34	148	28	8	307	31	34	145	27	-	2	1	0	3	1	-
1332	152002	C	G	RS1.2	A581G	nonsynonymous	0.1	0	0	0	0.4545	-	150	23	29	198	22	8	135	23	29	198	12	-	15	0	0	0	10	-
1333	152065	T	G	RS1.2	L602R	nonsynonymous	0.0217	-	0	0.0273	-	-	46	18	23	183	18	11	45	-	23	178	-	-	1	-	0	5	-	-
1334	152106	G	-C	RS1.2	DEL	frameshift	-	0	0.0217	0.0353	0	-	15	25	46	397	24	14	-	25	45	383	24	-	-	0	1	14	0	-
1335	152224	T	A	RS1.2	L655Q	nonsynonymous	-	0	0.0303	0.0143	-	-	4	22	33	279	18	13	-	22	32	273	-	-	-	0	1	4	-	-
1336	152266	T	G	RS1.2	L669R	nonsynonymous	-	-	-	0.0625	-	-	2	14	17	176	12	7	-	-	-	165	-	-	-	-	-	11	-	-
1337	152272	G	-A	RS1.2	DEL	frameshift	-	-	-	0.0867	-	-	2	15	16	174	11	5	-	-	-	158	-	-	-	-	-	15	-	-
1338	152275	C	+T	RS1.2	INS	frameshift	-	-	-	0.064	-	-	2	12	16	172	9	4	-	-	-	161	-	-	-	-	-	11	-	-
1339	153190	G	A	RS1.2	R977H	nonsynonymous	0	0.025	0.0217	0.0254	0.0882	-	267	40	46	473	34	18	267	39	45	461	31	-	0	1	1	12	3	-
1340	153192	G	T	RS1.2	A978S	nonsynonymous	0	0.0244	0.0455	0.0323	0.1026	0.0417	267	41	44	495	39	24	267	40	42	477	35	23	0	1	2	16	4	1
1341	153203	G	+C	RS1.2	INS	frameshift	0.0075	0	0.0208	0.0109	0.0444	0.0417	267	44	48	552	45	24	263	44	47	539	43	23	2	0	1	6	2	1
1342	153214	A	C	RS1.2	E985A	nonsynonymous	0.0185	0	0	0.0113	0.0238	0	216	49	55	533	42	25	212	49	55	527	41	25	4	0	0	6	1	0
1343	153285	A	C	RS1.2	T1009P	nonsynonymous	0.0207	0.0141	0.0116	0.0148	0.0286	0	290	71	86	608	70	39	284	70	85	597	67	39	6	1	1	9	2	0
1344	153303	A	C	RS1.2	N1015H	nonsynonymous	0.0431	0	0	0.0049	0.0132	0	255	67	88	613	76	35	244	67	88	610	75	35	11	0	0	3	1	0
1345	153394	A	C	RS1.2	E1045A	nonsynonymous	0.0272	0	0	0.0015	0	0	257	65	104	689	79	33	250	65	104	688	79	33	7	0	0	1	0	0
1346	153496	A	C	RS1.2	Q1079P	nonsynonymous	0.0216	0	0	0.0015	0	0	324	80	108	687	78	37	317	80	108	686	78	37	7	0	0	1	0	0
1347	153562	G	A	RS1.2	R1101Q	nonsynonymous	0	0.022	0.0182	0.0136	0.025	0	353	91	110	735	80	43	353	89	108	725	78	43	0	2	2	10	2	0
1348	153565	A	T	RS1.2	D1102V	nonsynonymous	0	0.025	0.0208	0.0164	0.0147	0	303	80	96	672	68	38	303	78	94	659	67	38	0	2	2	11	1	0
1349	153568	T	C	RS1.2	L1103P	nonsynonymous	0.0062	0.0241	0.0202	0.0115	0.0127	0	324	83	99	694	79	39	322	81	97	686	78	39	2	2	2	8	1	0
1350	153626	G	+C	RS1.2	INS	frameshift	0	0	0	0.0114	0.0118	0.025	371	83	107	615	85	40	371	83	107	608	84	39	0	0	0	7	1	1
1351	153919	T	G	RS1.2	L1220R	nonsynonymous	0.0203	0	0	0.0073	0	0.0968	197	40	64	547	38	31	192	40	64	542	38	28	4	0	0	4	0	3
1352	154073	G	-T	RS1.2	DEL	frameshift	0	0.0714	0	0.0158	0	0	61	28	33	505	32	22	61	26	33	497	32	22	0	2	0	8	0	0
1353	154080	A	C	RS1.2	T1274P	nonsynonymous	0.0357	0	0	0.0112	0	-	56	22	28	447	26	18	54	20	28	438	26	-	2	0	0	5	0	-
1354	154144	C	-G	RS1.2	DEL	frameshift	0	-	-	0.1349	-	-	31	11	15	252	13	12	31	-	-	218	-	-	0	-	-	34	-	-

## Sheet: E
No.	Coordinates	Ref	Var	Gene	Mutation	Mutation type	Original stock_freq	Clone 2_freq	Clone 3_freq	Original stock_cov	Clone 2_cov	Clone 3_cov	Original stock_Ref	Clone 2_Ref	Clone 3_Ref	Original stock_Var	Clone 2_Var	Clone 3_Var
1	1214	A	C	NCR	-	-	0.0188	0.0004	0	426	5190	2205	418	5188	2205	8	2	0
2	1248	A	C	NCR	-	-	0.0136	0.0004	0.0004	589	5487	2735	581	5484	2733	8	2	1
3	1303	A	C	NCR	-	-	0.0142	0.0002	0.0003	773	5586	3281	762	5583	3280	11	1	1
4	1304	A	C	NCR	-	-	0.0106	0	0	756	5606	3257	748	5606	3257	8	0	0
5	1320	A	C	NCR	-	-	0.0118	0.0002	0.0006	765	5893	3593	756	5892	3590	9	1	2
6	1326	A	C	NCR	-	-	0.0124	0.0002	0	806	5618	3429	796	5617	3429	10	1	0
7	1360	A	C	NCR	-	-	0.0116	0.0002	0.0003	863	5795	3832	853	5794	3830	10	1	1
8	1385	A	C	NCR	-	-	0.0118	0.0003	0.0002	851	5841	4026	841	5839	4025	10	2	1
9	1391	A	C	NCR	-	-	0.011	0	0.0013	821	5631	3943	811	5631	3936	9	0	5
10	1407	A	C	NCR	-	-	0.0124	0.0004	0.0005	807	5652	3922	797	5650	3920	10	2	2
11	1456	A	C	NCR	-	-	0.0256	0.0002	0.0005	780	5478	3952	760	5476	3949	20	1	2
12	1481	G	A	NCR	-	-	0	0.5766	0.0003	810	5161	3857	810	2185	3856	0	2976	1
13	1567	A	C	NCR	-	-	0.0104	0	0.0003	766	3675	3133	755	3675	3132	8	0	1
14	2028	T	G	NCR	-	-	0.0135	0	0.0007	1111	1042	1423	1096	1042	1422	15	0	1
15	2328	T	G	NCR	-	-	0.0136	0.0003	0.0003	811	6254	6284	800	6251	6281	11	2	2
16	2424	T	G	NCR	-	-	0.0151	0.0002	0.0002	663	5277	4401	652	5276	4398	10	1	1
17	2427	T	G	NCR	-	-	0.02	0.0009	0.0004	699	5330	4452	684	5323	4448	14	5	2
18	2435	T	G,-G	NCR	-	-	0.0119	0.008	0.0102	674	5000	4036	666	4960	3993	8	40	41
19	2445	T	G	NCR	-	-	0.0247	0.0002	0.0003	608	4760	3889	591	4759	3886	15	1	1
20	2449	T	G	NCR	-	-	0.0134	0.0002	0.0005	596	4852	3881	588	4850	3878	8	1	2
21	2479	T	G	NCR	-	-	0.0137	0.0009	0.0008	512	3293	2493	504	3289	2491	7	3	2
22	2481	T	G	NCR	-	-	0.0136	0.0003	0.0033	514	3331	2402	507	3330	2392	7	1	8
23	2497	A	G	NCR	-	-	0.0269	0	0.0037	484	2341	1340	471	2341	1333	13	0	5
24	2512	T	G	NCR	-	-	0.0104	0	0.0007	674	2669	2796	667	2669	2792	7	0	2
25	2513	T	G	NCR	-	-	0.0124	0.0004	0.0011	725	2653	2797	714	2651	2790	9	1	3
26	2666	T	G	NCR	-	-	0.0167	0	0	418	354	367	411	354	367	7	0	0
27	2713	G	-A	NCR	DEL	-	0.0177	0	0	396	72	97	389	72	97	7	0	0
28	2833	T	G	RL2.1	V45G	nonsynonymous	0.0102	0.002	0.0232	490	500	388	484	499	379	5	1	9
29	3187	T	G	RL2.1	L163R	nonsynonymous	0.0202	0.0003	0.0003	346	3630	3031	339	3629	3030	7	1	1
30	3235	T	G	RL2.1	V179G	nonsynonymous	0.017	0.001	0.0004	470	2932	2495	462	2929	2494	8	3	1
31	3298	T	G	RL2.1	F200C	nonsynonymous	0.0247	0.0005	0.0005	445	2169	1847	434	2168	1846	11	1	1
32	3358	T	G	RL2.1	V220G	nonsynonymous	0.0175	0	0	401	824	643	394	824	643	7	0	0
33	3748	T	C	RL2.1	S309P	nonsynonymous	-	0	0.0567	10	194	141	-	194	132	-	0	8
34	4286	T	C	RL2.1	L488P	nonsynonymous	0.02	0	0	350	54	52	342	54	52	7	0	0
35	4355	A	C	RL2.1	E511A	nonsynonymous	0.0176	0	0	455	173	139	447	173	139	8	0	0
36	4370	A	C	RL2.1	Q516P	nonsynonymous	0.0131	0.0062	0	536	160	160	529	159	160	7	1	0
37	4398	A	C	RL2.1	A525A	synonymous	0.0133	0	0.0036	527	235	276	520	235	275	7	0	1
38	4405	A	C	RL2.1	K528Q	nonsynonymous	0.0177	0.0032	0	564	308	397	554	307	397	10	1	0
39	4406	A	C	RL2.1	K528T	nonsynonymous	0.0188	0	0.0025	532	310	400	522	310	399	10	0	1
40	4421	A	C,G	RL2.1	-	-	0.0202	0.0321	0.0118	594	312	424	582	302	417	12	10	5
41	4433	A	C	RL2.1	D537A	nonsynonymous	0.0189	0	0	583	413	583	572	413	583	11	0	0
42	4437	A	C	RL2.1	S538S	synonymous	0.0134	0	0.0034	595	412	588	587	412	586	8	0	2
43	4471	A	C	RL2.1	T550P	nonsynonymous	0.0077	0.0239	0.0134	651	1132	1415	645	1105	1395	5	27	19
44	4474	C	A	RL2.1	P551T	nonsynonymous	0	0.019	0.0097	844	1420	1745	844	1393	1727	0	27	17
45	4480	A	C	RL2.1	T553P	nonsynonymous	0.0102	0.002	0	686	1483	1789	679	1478	1789	7	3	0
46	4534	A	C	RL2.1	T571P	nonsynonymous	0.0186	0.0004	0.0012	808	2229	2604	793	2227	2600	15	1	3
47	4620	A	C	RL2.1	G599G	synonymous	0.0102	0.0006	0.0031	880	3094	3226	871	3091	3215	9	2	10
48	4624	A	C	RL2.1	R601R	synonymous	0.0109	0.0003	0.0009	914	3174	3306	904	3173	3301	10	1	3
49	4678	A	C	RL2.1	R619R	synonymous	0.0117	0.0012	0.002	1193	4216	3966	1179	4211	3955	14	5	8
50	4682	A	C	RL2.1	K620T	nonsynonymous	0.0133	0.0005	0.001	1132	4210	3892	1116	4208	3886	15	2	4
51	4709	A	C	RL2.1	E629A	nonsynonymous	0.0126	0.0002	0.0019	1189	4054	3639	1174	4053	3630	15	1	7
52	4741	A	C	RL2.1	T640P	nonsynonymous	0.0106	0.0002	0.0008	1414	4350	3742	1397	4349	3737	15	1	3
53	5017	T	G	RL2.1	W732G	nonsynonymous	0.0107	0.0002	0.0005	935	5053	4341	925	5051	4337	10	1	2
54	5045	T	G	RL2.1	F741C	nonsynonymous	0.0144	0.0002	0.0006	831	4168	3580	819	4166	3578	12	1	2
55	5060	T	G	RL2.1	L746R	nonsynonymous	0.0113	0.0003	0	798	3970	3355	789	3969	3355	9	1	0
56	5063	T	G	RL2.1	V747G	nonsynonymous	0.0103	0.0005	0.0003	872	3686	3121	863	3684	3117	9	2	1
57	5087	T	G	RL2.1	L755R	nonsynonymous	0.0158	0	0.0004	825	2951	2459	812	2951	2457	13	0	1
58	5094	T	G	RL2.1	S757S	synonymous	0.0109	0	0.0021	826	2930	2420	817	2930	2414	9	0	5
59	5104	T	G	RL2.1	W761G	nonsynonymous	0.0131	0	0.0009	917	2747	2324	905	2747	2321	12	0	2
60	5149	T	G	RL2.1	*776E	nonsynonymous	0.0168	0	0	892	1876	1594	877	1876	1594	15	0	0
61	5165	T	G	NCR	-	-	0.0137	0	0	946	1008	928	933	1008	928	13	0	0
62	5167	T	G	NCR	-	-	0.014	0	0.0013	856	813	789	844	813	788	12	0	1
63	5168	T	G	NCR	-	-	0.0112	0.0012	0	894	817	792	884	816	792	10	1	0
64	5169	T	G	NCR	-	-	0.0178	0	0	955	729	746	938	729	746	17	0	0
65	5201	T	G	NCR	-	-	0.0145	0	0.0017	896	604	582	883	604	581	13	0	1
66	5203	T	G	NCR	-	-	0.01	0	0.0034	996	601	590	986	601	588	10	0	2
67	5306	T	G	NCR	-	-	0.0129	0	0	622	1339	1097	614	1339	1097	8	0	0
68	7720	G	+A	NCR	INS	-	0.1163	0.0464	0.0606	86	1704	1270	74	1568	1147	10	79	77
69	10057	A	C	UL1	S23S	synonymous	0.01	0	0.0002	1099	4942	4396	1088	4942	4394	11	0	1
70	10109	A	C	UL1	K41Q	nonsynonymous	0.0154	0.0003	0.0009	1172	7365	7557	1154	7363	7547	18	2	7
71	10175	A	C	UL1	N63H	nonsynonymous	0.0114	0.0003	0.0009	1225	7728	7900	1211	7724	7882	14	2	7
72	10444	T	G	UL1	F152L	nonsynonymous	0.0118	0.0004	0.0001	2124	8351	9475	2099	8346	9472	25	3	1
73	10692	T	G	UL2	L53V	nonsynonymous	0.0117	0.0001	0.0018	2389	8489	8898	2360	8487	8879	28	1	16
74	10806	A	C	UL2	M91L	nonsynonymous	0.0114	0.0003	0.0026	2623	8644	9159	2593	8639	9133	30	3	24
75	12319	G	-C	NCR	DEL	-	0.1068	0.0969	0.0901	1891	5533	6015	1515	4693	5007	202	536	542
76	12384	T	G	NCR	-	-	0.0111	0.0003	0.0001	1717	7859	7834	1696	7855	7833	19	2	1
77	12662	A	C	UL4	I137M	nonsynonymous	0.0132	0.0008	0.001	1974	8532	8806	1944	8523	8794	26	7	9
78	16415	T	G	UL6	F212L	nonsynonymous	0.0106	0.0004	0.0005	2075	8327	9132	2053	8322	9124	22	3	5
79	16908	G	+C	UL6	INS	frameshift	0.0015	0.0162	0.0105	2636	8493	8874	2632	8349	8777	4	138	93
80	17586	A	C	UL6	T603P	nonsynonymous	0.0034	0.0023	0.0319	2053	7022	7001	2045	7004	6766	7	16	223
81	17648	A	C	UL6	A623A	synonymous	0.0108	0.0003	0.0014	2031	7540	8068	2008	7538	8056	22	2	11
82	18184	A	C	UL7	R134R	synonymous	0.0112	0.0001	0.0007	2585	8411	8717	2555	8407	8706	29	1	6
83	18286	C	+T	UL7	INS	frameshift	0.0004	0.018	0.0203	2387	8065	8179	2386	7917	8008	1	145	166
84	18525	G	-C	UL7	DEL	frameshift	0.0044	0.0107	0.0055	1806	4115	4028	1796	4066	4003	8	44	22
85	18786	A	+G	NCR	INS	-	0.013	0.009	0.0078	1535	3897	3585	1494	3843	3538	20	35	28
86	19974	A	G	UL8	H385H	synonymous	0.0059	0.0031	0.0168	1693	7089	6310	1682	7064	6193	10	22	106
87	20001	T	G	UL8	A376A	synonymous	0.0142	0.0013	0.0028	1615	7088	7835	1590	7070	7810	23	9	22
88	20035	A	C	UL8	V365G	nonsynonymous	0.0115	0.0011	0.0016	1743	8214	9006	1723	8202	8982	20	9	14
89	20077	A	C	UL8	V351G	nonsynonymous	0.0155	0.0019	0.0018	1746	7896	8413	1717	7870	8375	27	15	15
90	20087	A	C	UL8	W348G	nonsynonymous	0.0105	0.0069	0.0038	1807	8676	9140	1788	8614	9098	19	60	35
91	20230	A	C	UL8	F300C	nonsynonymous	0.0106	0.0001	0.0006	1696	8450	8950	1678	8448	8945	18	1	5
92	20288	T	G	UL8	T281P	nonsynonymous	0.0113	0.0006	0.0008	1852	8919	9025	1830	8912	9010	21	5	7
93	20354	A	C	UL8	F259V	nonsynonymous	0.0108	0.0002	0.0012	1755	8788	9222	1735	8786	9206	19	2	11
94	20522	T	G	UL8	T203P	nonsynonymous	0.0102	0.0002	0.0013	2061	8404	8750	2035	8399	8731	21	2	11
95	20560	T	G	UL8	Q190P	nonsynonymous	0.0112	0.0009	0.0029	1967	8503	8860	1944	8489	8818	22	8	26
96	20725	T	G	UL8	K135T	nonsynonymous	0.0112	0.0005	0.0006	1072	8203	7076	1060	8196	7068	12	4	4
97	20731	A	C	UL8	V133G	nonsynonymous	0.0114	0.001	0.0036	1053	7719	6752	1039	7708	6723	12	8	24
98	20741	T	G	UL8	T130P	nonsynonymous	0.0132	0.0021	0.0058	986	7611	6545	973	7592	6502	13	16	38
99	20815	A	C	UL8	V105G	nonsynonymous	0.0109	0.0005	0.0009	733	7441	4644	725	7435	4638	8	4	4
100	20818	C	A	UL8	C104F	nonsynonymous	0.0171	0.0004	0.0002	584	7692	4707	574	7688	4706	10	3	1
101	20914	T	G	UL8	Q72P	nonsynonymous	0.0103	0.0003	0.0006	1263	8602	8992	1250	8597	8982	13	3	5
102	21000	T	G	UL8	A43A	synonymous	0.0228	0.0008	0.0021	1097	7810	8426	1072	7803	8404	25	6	18
103	21022	T	G	UL8	Y36S	nonsynonymous	0.0148	0.0003	0.0014	945	7949	8332	931	7947	8320	14	2	12
104	21034	T	G	UL8	H32P	nonsynonymous	0.0153	0.0003	0.0021	979	7002	7157	964	7000	7142	15	2	15
105	21214	C	-G	NCR	DEL	-	0.0351	0.3571	0.0458	57	462	306	53	288	285	2	165	14
106	21268	G	+A	NCR	INS	-	0	0.0249	0.0282	237	1084	886	237	1057	861	0	27	25
107	21322	A	T	NCR	-	-	0	0.0121	0.0099	482	2736	2328	482	2701	2300	0	33	23
108	21325	A	T	NCR	-	-	0.0039	0.012	0.0098	510	3740	3075	508	3695	3044	2	45	30
109	21328	A	G	NCR	-	-	0.0019	0.0123	0.0098	524	3814	3152	523	3766	3120	1	47	31
110	21331	T	G	NCR	-	-	0	0.0114	0.0112	550	4468	3573	550	4417	3529	0	51	40
111	21369	A	C	UL9	F848C	nonsynonymous	0.0118	0.0001	0.0013	679	8279	7477	671	8278	7465	8	1	10
112	21432	A	C	UL9	L827R	nonsynonymous	0.0118	0.0002	0.0003	1016	8420	8615	1004	8417	8609	12	2	3
113	21443	A	C	UL9	A823A	synonymous	0.01	0.0005	0.0007	1000	8420	8556	990	8411	8547	10	4	6
114	21524	A	C	UL9	F796L	nonsynonymous	0.0117	0.0002	0.0008	1110	8427	8626	1097	8424	8617	13	2	7
115	21525	A	C	UL9	F796C	nonsynonymous	0.0132	0.0004	0.0023	985	8021	8396	972	8016	8374	13	3	19
116	21618	A	C	UL9	I765S	nonsynonymous	0.0177	0.0002	0.0026	1019	8106	7952	1000	8103	7926	18	2	21
117	21692	A	C	UL9	F740L	nonsynonymous	0.0115	0.0003	0.0019	1480	8695	8811	1462	8691	8791	17	3	17
118	22016	G	A	UL9	P632P	synonymous	0.0484	0.0001	0.0001	2457	9207	9373	2336	9205	9371	119	1	1
119	23101	T	G	UL9	S271R	nonsynonymous	0.0115	0.0008	0.0014	2264	8365	8979	2234	8352	8955	26	7	13
120	24265	A	C	UL10	H137P	nonsynonymous	0.0107	0.0006	0.0011	2345	8788	8954	2320	8779	8942	25	5	10
121	25364	A	C	NCR	-	-	0.0136	0.0071	0.0214	442	420	187	434	414	181	6	3	4
122	25367	G	-C	NCR	DEL	-	0.2325	0.1129	0.0164	456	325	122	241	246	117	106	36	2
123	25463	T	G	UL11	D94A	nonsynonymous	0.011	0.002	0.0027	639	495	371	632	494	370	7	1	1
124	25477	T	G	UL11	P89P	synonymous	0.0271	0	0	701	409	372	681	409	372	19	0	0
125	25488	T	G	UL11	T86P	nonsynonymous	0.0134	0	0	749	397	385	739	397	385	10	0	0
126	25524	T	G	UL11	T74P	nonsynonymous	0.018	0	0.0011	833	899	878	817	899	877	15	0	1
127	25622	T	G	UL11	E41A	nonsynonymous	0.014	0	0.0005	1142	2464	2017	1126	2464	2016	16	0	1
128	25981	T	G	UL12	H520P	nonsynonymous	0.0121	0.0073	0.0035	911	683	578	891	673	575	11	5	2
129	26246	A	C	UL12	W432G	nonsynonymous	0.0124	0.0003	0.0016	1615	7240	6988	1595	7237	6969	20	2	11
130	26302	A	C	UL12	F413C	nonsynonymous	0.0104	0.0003	0.0008	1447	7345	7197	1432	7342	7188	15	2	6
131	26962	T	G	UL12	H193P	nonsynonymous	0.0152	0.0003	0.0032	1249	7946	7893	1230	7942	7866	19	2	25
132	27028	T	G	UL12	D171A	nonsynonymous	0.0181	0.0007	0.0015	1108	7448	8242	1087	7439	8228	20	5	12
133	27121	T	G	UL12	H140P	nonsynonymous	0.013	0.0004	0.0007	1308	7146	7681	1291	7142	7676	17	3	5
134	27137	T	G	UL12	N135H	nonsynonymous	0.0132	0.0003	0.0002	1291	5825	5694	1274	5822	5692	17	2	1
135	27161	T	G	UL12	M127L	nonsynonymous	0.013	0.0003	0.0007	1078	5825	5724	1064	5822	5718	14	2	4
136	27181	T	G	UL12	D120A	nonsynonymous	0.0103	0.0004	0.0018	1073	5090	4912	1061	5086	4903	11	2	9
137	27212	T	G	UL12	T110P	nonsynonymous	0.0114	0.0004	0.0006	963	5049	4922	952	5047	4918	11	2	3
138	27267	T	G	UL12	A91A	synonymous	0.0152	0.0003	0.002	657	3379	3433	647	3377	3424	10	1	7
139	27313	T	G	UL12	H76P	nonsynonymous	0.0179	0.0004	0.0014	448	2747	2767	440	2746	2762	8	1	4
140	27635	C	T	UL13	C507Y	nonsynonymous	0.0142	0	0.0006	1266	8301	8445	1248	8301	8438	18	0	5
141	27870	G	A	UL13	L429F	nonsynonymous	0.0143	0.0001	0.0002	1961	9010	9018	1933	9007	9015	28	1	2
142	28023	C	A	UL13	G378W	nonsynonymous	0.0239	0.0002	0.0002	2637	9120	9246	2566	9117	9242	63	2	2
143	28115	C	T	UL13	G347D	nonsynonymous	0.0196	0.0002	0.0003	2757	9149	9219	2700	9145	9215	54	2	3
144	28233	T	G	UL13	N308H	nonsynonymous	0.0128	0.0014	0.0011	2495	8125	9130	2463	8112	9120	32	11	10
145	28244	A	T	UL13	L304H	nonsynonymous	0.0144	0.0001	0.0002	2716	8804	9223	2673	8802	9218	39	1	2
146	28247	C	T	UL13	S303N	nonsynonymous	0.0151	0	0.0002	2786	8783	9214	2742	8783	9210	42	0	2
147	28635	C	T	UL13	A174T	nonsynonymous	0.0358	0	0.0002	2374	7998	8234	2283	7998	8232	85	0	2
148	28686	C	T	UL13	G157R	nonsynonymous	0.2733	0	0.0006	2181	7150	8150	1570	7150	8140	596	0	5
149	28736	T	A	UL13	N140I	nonsynonymous	0.0138	0	0.0005	2250	5000	6570	2213	5000	6564	31	0	3
150	28803	A	-G	UL13	DEL	frameshift	0.0498	0.0014	0.0023	2087	2854	3406	1961	2847	3394	104	4	8
151	28961	T	G	UL14	T203P	nonsynonymous	0.0102	0.0001	0.0017	2249	7162	5903	2223	7159	5889	23	1	10
152	29165	G	T	UL14	L135M	nonsynonymous	0.02	0.0007	0.0001	2755	8570	8880	2700	8562	8878	55	6	1
153	29172	G	A	UL14	D132D	synonymous	0.033	0.0001	0.0001	2851	8350	8693	2757	8349	8692	94	1	1
154	29243	C	T	UL14	V109M	nonsynonymous	0.176	0.9997	0.0003	2914	8627	9192	2398	2	9186	513	8624	3
155	29327	C	T	UL14	V81M	nonsynonymous	0.0232	0	0.0001	2839	8960	8897	2772	8960	8894	66	0	1
156	29391	C	T	UL14	A59A	synonymous	0.0052	0.0002	0.9977	2676	9024	8718	2662	9020	11	14	2	8698
157	30071	G	A	UL15	R134H	nonsynonymous	0.0007	0.9994	0	3029	8866	9332	3027	2	9332	2	8861	0
158	30787	A	C	NCR	-	-	0.0122	0.0003	0.0007	898	3609	2885	887	3608	2883	11	1	2
159	31460	T	G	UL16	T163P	nonsynonymous	0.0116	0.0005	0.0015	1211	1959	2595	1197	1957	2590	14	1	4
160	31490	T	G	UL16	T153P	nonsynonymous	0.0112	0.0007	0.0029	1255	1460	1747	1241	1459	1742	14	1	5
161	31502	T	G	UL16	I149L	nonsynonymous	0.0151	0.0006	0.001	1190	1782	2008	1172	1781	2004	18	1	2
162	31520	T	G	UL16	T143P	nonsynonymous	0.0163	0.0005	0.0014	1229	2097	2195	1209	2096	2190	20	1	3
163	31543	T	G	UL16	H135P	nonsynonymous	0.011	0.0011	0.0004	1270	2653	2483	1255	2650	2481	14	3	1
164	31640	T	G	UL16	K103Q	nonsynonymous	0.0125	0.0018	0.0006	1364	3902	3505	1347	3893	3500	17	7	2
165	31666	T	G	UL16	E94A	nonsynonymous	0.0106	0.0003	0.0003	1231	3802	3319	1218	3801	3317	13	1	1
166	31747	A	C	UL16	F67C	nonsynonymous	0.011	0	0	1087	3309	2740	1074	3309	2740	12	0	0
167	31799	T	G	UL16	N50H	nonsynonymous	0.0109	0.0004	0.0009	824	2812	2247	815	2810	2245	9	1	2
168	31848	G	A	UL16	D33D	synonymous	0	0.0115	0.0173	720	1821	1388	720	1800	1363	0	21	24
169	31908	A	C	UL16	P13P	synonymous	0.0129	0.0011	0	542	874	666	535	873	666	7	1	0
170	31918	A	C	UL16	L10R	nonsynonymous	0.0131	0.0013	0.0017	534	761	577	526	760	576	7	1	1
171	31927	C	-G	UL16	DEL	frameshift	0.0054	0.0504	0.0196	552	635	509	549	600	499	3	32	10
172	32004	T	G	NCR	-	-	0.0163	0.0013	0	612	777	587	601	776	587	10	1	0
173	32008	T	G	NCR	-	-	0.0251	0	0.0015	637	870	664	620	870	663	16	0	1
174	32384	A	C	UL17	F589V	nonsynonymous	0.0125	0	0	1123	1409	1261	1109	1409	1261	14	0	0
175	32564	T	G	UL17	I529L	nonsynonymous	0.012	0.0004	0.0005	1667	4518	4197	1646	4515	4192	20	2	2
176	32764	T	G	UL17	H462P	nonsynonymous	0.0102	0.0005	0.0018	1768	5589	4412	1750	5583	4397	18	3	8
177	32812	T	G	UL17	Q446P	nonsynonymous	0.0103	0.0002	0.0002	1646	6544	5396	1629	6543	5395	17	1	1
178	32833	T	G	UL17	H439P	nonsynonymous	0.0226	0.0006	0.0015	1639	6814	5295	1602	6806	5278	37	4	8
179	32918	G	C	UL17	R411G	nonsynonymous	0.0006	0.0003	0.0139	1731	7865	5690	1729	7861	5607	1	2	79
180	32922	G	C	UL17	G409G	synonymous	0.0006	0.0001	0.027	1786	7847	5924	1785	7844	5761	1	1	160
181	33293	A	C	UL17	C286G	nonsynonymous	0.0101	0.0003	0.0006	1691	7217	7927	1673	7213	7920	17	2	5
182	33361	A	C	UL17	L263W	nonsynonymous	0.0104	0.0004	0.0008	1639	5597	6138	1619	5594	6133	17	2	5
183	33455	T	G	UL17	I232L	nonsynonymous	0.0101	0.0022	0.0036	1785	3229	4184	1762	3221	4154	18	7	15
184	35895	A	C	UL18	L269R	nonsynonymous	0.012	0.0001	0.0007	1411	8126	8225	1393	8124	8218	17	1	6
185	36582	T	G	UL18	Q40P	nonsynonymous	0.0101	0.0005	0.0027	1675	6013	5177	1657	6009	5163	17	3	14
186	36700	T	G	UL18	M1L	nonsynonymous	0.0138	0	0.0006	1232	4492	4728	1215	4492	4725	17	0	3
187	36736	T	G	NCR	-	-	0.0116	0	0.0023	1032	2700	2995	1019	2700	2984	12	0	7
188	36737	T	G	NCR	-	-	0.0135	0	0.0013	1036	2681	3017	1022	2681	3010	14	0	4
189	36776	G	A	NCR	-	-	0.0313	0	0.0005	1054	1641	1902	1021	1641	1901	33	0	1
190	36828	T	G	NCR	-	-	0.0178	0	0	785	323	266	771	323	266	14	0	0
191	36923	T	G	NCR	-	-	0.0123	0	0	651	546	405	643	546	405	8	0	0
192	36953	T	G	NCR	-	-	0.0103	0	0	679	327	280	671	327	280	7	0	0
193	37247	A	C	UL19	F1311C	nonsynonymous	0.0118	0.0004	0.0016	1359	7775	8209	1342	7772	8195	16	3	13
194	37358	A	C	UL19	F1274C	nonsynonymous	0.0104	0.0003	0.0004	1533	6771	7288	1517	6768	7283	16	2	3
195	38255	T	G	UL19	N975T	nonsynonymous	0.0112	0.0002	0.0018	1513	4511	3854	1496	4510	3841	17	1	7
196	38406	T	G	UL19	N925H	nonsynonymous	0.011	0.0002	0.0005	1816	5585	4441	1796	5583	4439	20	1	2
197	38875	C	T	UL19	A768A	synonymous	0.0865	0.0001	0.0003	2601	8573	8679	2376	8570	8674	225	1	3
198	39428	A	C	UL19	L584R	nonsynonymous	0.0102	0.0003	0.0006	1963	6608	6689	1941	6604	6682	20	2	4
199	39506	A	C	UL19	L558R	nonsynonymous	0.01	0.0002	0.0003	1793	5703	5978	1774	5702	5975	18	1	2
200	39863	T	G	UL19	Q439P	nonsynonymous	0.012	0	0.0015	1502	586	684	1484	586	683	18	0	1
201	41331	T	G	NCR	-	-	0.011	0.0001	0.0011	1180	7272	7134	1167	7268	7125	13	1	8
202	41445	A	-C,+C	NCR	DEL	-	0.0871	0.0479	0.0126	620	836	792	533	792	774	54	40	10
203	41456	G	C	NCR	-	-	0.0198	0.0033	0.012	610	303	332	595	302	327	12	1	4
204	41494	T	G	UL20	I215L	nonsynonymous	0.0104	0	0	771	2783	2206	763	2783	2206	8	0	0
205	41527	T	G	UL20	N204H	nonsynonymous	0.011	0.0004	0.0005	997	4919	3961	986	4917	3959	11	2	2
206	41566	T	G	UL20	M191L	nonsynonymous	0.0115	0	0.0002	1130	5964	4694	1116	5963	4691	13	0	1
207	42365	A	-C,+C	NCR	DEL	-	0.0322	0.0356	0.0337	2487	8537	8825	2337	8095	8400	80	304	297
208	43133	T	+G	UL21	INS	frameshift	0.0004	0.0093	0.0104	2490	8077	8052	2489	7999	7965	1	75	84
209	45735	T	G	UL22	D432A	nonsynonymous	0.0108	0.0011	0.0035	2215	7976	8628	2190	7961	8595	24	9	30
210	46590	T	G	UL22	H147P	nonsynonymous	0.0127	0	0.0008	711	2981	3635	702	2981	3630	9	0	3
211	46603	T	G	UL22	K143Q	nonsynonymous	0.0156	0	0.0016	640	2100	2532	630	2100	2527	10	0	4
212	46641	T	G	UL22	E130A	nonsynonymous	0.0155	0	0	646	478	533	636	478	533	10	0	0
213	46993	A	C	UL22	L13V	nonsynonymous	0.0151	0.0004	0.0004	1126	4709	4795	1109	4707	4791	17	2	2
214	46994	A	C	UL22	I12M	nonsynonymous	0.0161	0.0004	0.0006	1056	4682	4737	1039	4680	4732	17	2	3
215	46995	A	C	UL22	I12S	nonsynonymous	0.0113	0	0.0006	1061	4833	4847	1049	4833	4842	12	0	3
216	47028	A	C	UL22	M1R	nonsynonymous	0.0106	0	0.0002	1127	4316	4422	1115	4316	4419	12	0	1
217	47046	A	C	NCR	-	-	0.0108	0.0002	0	1115	4186	4354	1103	4184	4354	12	1	0
218	47507	G	A	UL23	D313D	synonymous	0.0108	0	0	2122	6641	6304	2098	6641	6304	23	0	0
219	47598	T	G	UL23	H283P	nonsynonymous	0.0161	0.0003	0.0025	1920	6952	5509	1888	6949	5491	31	2	14
220	47866	T	G	UL23	I194L	nonsynonymous	0.0127	0.0003	0.0003	2127	6036	6876	2100	6032	6873	27	2	2
221	47950	T	G	UL23	I166L	nonsynonymous	0.0102	0.0019	0.0004	2159	4115	5166	2134	4106	5164	22	8	2
222	47974	T	G	UL23	T158P	nonsynonymous	0.0127	0.0044	0.0021	2118	4130	4822	2090	4108	4809	27	18	10
223	48168	G	C	UL23	A93G	nonsynonymous	0.0012	0.0007	0.0248	2544	8747	6859	2541	8739	6677	3	6	170
224	48177	A	C	UL23	V90G	nonsynonymous	0.004	0.0001	0.0175	2496	8628	7831	2483	8624	7688	10	1	137
225	49068	A	C	UL24	Q230P	nonsynonymous	0.0106	0.0002	0.0018	1703	6511	6529	1685	6509	6513	18	1	12
226	49086	A	C	UL24	Q236P	nonsynonymous	0.0136	0.0002	0.0001	1614	6136	7323	1592	6135	7322	22	1	1
227	49087	A	C	UL24	Q236H	nonsynonymous	0.0119	0.0003	0.0006	1507	5955	7060	1488	5952	7055	18	2	4
228	49358	A	C	NCR	-	-	0.0133	0.0004	0.0009	1280	2346	2259	1263	2345	2257	17	1	2
229	49369	A	C	NCR	-	-	0.0216	0.0004	0.0012	1299	2645	2454	1270	2644	2450	28	1	3
230	49381	A	C	NCR	-	-	0.0124	0	0.0004	1286	2787	2502	1267	2787	2501	16	0	1
231	49747	T	G	UL25	L98R	nonsynonymous	0.0224	0	0.0009	1249	1320	1145	1221	1320	1143	28	0	1
232	49817	T	G	UL25	G121G	synonymous	0.0548	0.0051	0.0358	1295	389	279	1224	387	269	71	2	10
233	49826	C	-G	UL25	DEL	frameshift	0.007	0.0158	0.0022	1422	570	463	1403	560	462	10	9	1
234	49846	T	G	UL25	L131R	nonsynonymous	0.0101	0.0006	0	1488	1568	1323	1473	1567	1323	15	1	0
235	49861	T	G	UL25	M136R	nonsynonymous	0.0166	0.0004	0	1505	2242	1914	1480	2240	1914	25	1	0
236	49873	T	G	UL25	I140S	nonsynonymous	0.0114	0	0.0009	1495	3894	3493	1478	3894	3488	17	0	3
237	50194	A	C	UL25	H247P	nonsynonymous	0.0133	0.0002	0.002	2102	8672	8999	2073	8668	8978	28	2	18
238	50350	T	G	UL25	F299C	nonsynonymous	0.0108	0.0002	0.0011	2219	8709	8967	2195	8705	8955	24	2	10
239	50773	T	G	UL25	L440R	nonsynonymous	0.012	0.0003	0.0006	2242	8862	9082	2214	8858	9076	27	3	5
240	50890	C	+A	UL25	INS	frameshift	0	0.0137	0.0046	2105	8480	9124	2105	8362	9077	0	116	42
241	50893	T	C	UL25	V480A	nonsynonymous	0.0063	0.0145	0.0046	1896	7663	8422	1884	7544	8352	12	111	39
242	51410	C	+T,-T	NCR	INS	-	0.0482	0.0229	0.0281	1806	8502	7248	1681	8159	6867	87	195	204
243	51449	A	C	UL26	M1L	nonsynonymous	0.0111	0.0014	0.001	1618	7183	8259	1599	7169	8248	18	10	8
244	52488	A	C	UL26.5	Q41P	nonsynonymous	0.0111	0.0005	0.0005	1435	1929	2147	1412	1928	2146	16	1	1
245	52545	A	C	UL26.5	H60P	nonsynonymous	0.0137	0	0.0018	1311	2256	1681	1293	2256	1677	18	0	3
246	52563	A	C	UL26.5	Q66P	nonsynonymous	0.0158	0.0009	0.0027	1266	2330	1837	1245	2327	1827	20	2	5
247	52608	T	G	UL26.5	F81C	nonsynonymous	0.0114	0.0004	0.001	1049	2609	1990	1037	2608	1988	12	1	2
248	52624	A	C	UL26.5	P86P	synonymous	0.0105	0.0004	0.0005	1047	2396	1854	1036	2394	1853	11	1	1
249	52626	T	G	UL26.5	L87R	nonsynonymous	0.014	0	0.0021	926	2364	1897	909	2364	1893	13	0	4
250	52647	T	G	UL26.5	L94W	nonsynonymous	0.0141	0.0013	0	990	2288	1858	976	2284	1858	14	3	0
251	52650	T	G	UL26.5	V95G	nonsynonymous	0.014	0.0009	0.0011	1000	2312	1869	986	2310	1865	14	2	2
252	52705	T	G	UL26.5	P113P	synonymous	0.0281	0.0005	0.0006	818	2187	1816	795	2185	1815	23	1	1
253	52751	T	G	UL26.5	S129A	nonsynonymous	0.0106	0	0.0032	754	2180	1564	745	2180	1558	8	0	5
254	52763	T	G	UL26.5	C133G	nonsynonymous	0.0124	0.0012	0.0018	725	2406	1680	716	2403	1677	9	3	3
255	52809	A	G	UL26.5	E148G	nonsynonymous	0.0202	0.0009	0	595	2183	1193	583	2181	1193	12	2	0
256	52813	T	G	UL26.5	A149A	synonymous	0.0155	0	0.0009	517	2254	1121	508	2254	1120	8	0	1
257	52816	A	G	UL26.5	R150R	synonymous	0.0219	0	0.0009	549	2207	1126	535	2206	1125	12	0	1
258	52828	C	G	UL26.5	R154R	synonymous	0.0211	0.0004	0.0096	665	2272	628	650	2271	621	14	1	6
259	52840	T	G	UL26.5	S158S	synonymous	0.014	0.0005	0.0054	500	2146	367	493	2145	365	7	1	2
260	52893	T	G	UL26.5	M176R	nonsynonymous	0.0117	0.0004	0.0019	766	2561	1585	757	2560	1581	9	1	3
261	52902	T	G	UL26.5	V179G	nonsynonymous	0.0129	0.0013	0.0014	773	2354	1444	763	2351	1442	10	3	2
262	52923	T	G	UL26.5	L186R	nonsynonymous	0.0124	0	0.006	725	2203	1323	716	2203	1314	9	0	8
263	52957	T	G	UL26.5	Y197*	nonsense	0.0178	0	0.0085	618	1999	1293	607	1999	1282	11	0	11
264	53069	A	C	UL26.5	S235R	nonsynonymous	0.0294	0	0	238	115	112	231	115	112	7	0	0
265	53146	A	C	UL26.5	P260P	synonymous	0.0448	0	-	201	32	16	192	32	-	9	0	-
266	53164	A	C	UL26.5	P266P	synonymous	0.0793	0	0	227	165	128	209	165	128	18	0	0
267	53174	A	C	UL26.5	T270P	nonsynonymous	0.0283	0	0.0041	247	317	245	240	317	244	7	0	1
268	53225	A	C	UL26.5	T287P	nonsynonymous	0.0362	0.0009	0	359	1059	707	346	1058	707	13	1	0
269	53235	A	C	UL26.5	Q290P	nonsynonymous	0.0225	0	0	355	1264	826	347	1264	826	8	0	0
270	53249	A	C	UL26.5	N295H	nonsynonymous	0.0186	0	0	377	1456	939	370	1456	939	7	0	0
271	53322	A	C	UL26.5	D319A	nonsynonymous	0.0231	0.0004	0.0019	432	2331	1545	422	2330	1542	10	1	3
272	53356	A	C	UL26.5	*330C	nonsynonymous	0.0143	0.0008	0	490	2640	1761	481	2638	1761	7	2	0
273	53448	C	+T	NCR	INS	-	0.0415	0.0067	0.0083	698	2831	1453	654	2799	1431	29	19	12
274	53521	T	+G,-G	NCR	INS	-	0.0733	0.0752	0.5383	655	2024	613	550	1785	251	48	152	330
275	53541	A	C	NCR	-	-	0.0281	0.0094	0.005	499	2117	1010	484	2095	1005	14	20	5
276	53607	A	G	NCR	-	-	0.0159	0.0034	0.0014	439	4727	4162	427	4705	4147	7	16	6
277	53659	C	+A,-A	NCR	INS	-	0.1054	0.7753	0.23	569	7720	7982	417	1318	5511	60	5973	1836
278	54253	T	G	UL27	M731L	nonsynonymous	0.0137	0.0001	0.0002	2556	8678	9208	2521	8675	9203	35	1	2
279	54262	T	G	UL27	N728H	nonsynonymous	0.0117	0.0003	0.0009	2564	8575	9046	2533	8571	9036	30	3	8
280	55946	T	G	UL27	K166N	nonsynonymous	0.0105	0.0001	0.0018	1912	8017	8289	1891	8016	8271	20	1	15
281	56191	C	-G	UL27	DEL	frameshift	0.0014	0.0371	0.0103	2140	2914	2828	2136	2806	2796	3	108	29
282	56300	G	-T	UL27	DEL	frameshift	0.0007	0.0254	0.0393	1527	983	433	1526	958	413	1	25	17
283	56310	T	+G	UL27	INS	frameshift	0.0014	0.0729	0.0777	1432	1070	515	1428	991	471	2	78	40
284	56382	A	C	UL27	L21W	nonsynonymous	0.0152	0.0004	0.0006	1314	2318	1738	1294	2317	1737	20	1	1
285	56416	A	C,G	UL27	-	-	0.014	0.017	0.016	1359	3997	3312	1338	3927	3250	19	68	53
286	56464	T	A	UL28	D782V	nonsynonymous	0.004	0.013	0.0084	1518	5602	4167	1511	5525	4120	6	73	35
287	56939	T	G	UL28	N624H	nonsynonymous	0.0126	0.0007	0.0022	1352	6740	6706	1333	6729	6681	17	5	15
288	56963	T	G	UL28	T616P	nonsynonymous	0.0111	0.0001	0.0008	1352	6817	6338	1336	6816	6329	15	1	5
289	56987	T	G	UL28	N608H	nonsynonymous	0.0141	0.0002	0.0002	1276	6445	5922	1257	6443	5920	18	1	1
290	57011	T	G	UL28	T600P	nonsynonymous	0.0111	0	0.0009	1264	6512	5749	1250	6512	5741	14	0	5
291	57017	T	G	UL28	S598R	nonsynonymous	0.0123	0.0008	0.0007	1298	6519	5809	1281	6511	5802	16	5	4
292	57040	T	G	UL28	Q590P	nonsynonymous	0.0107	0.0002	0.0005	1305	6368	5526	1291	6367	5520	14	1	3
293	57116	T	G	UL28	T565P	nonsynonymous	0.0121	0.0003	0.0015	1241	5866	4572	1226	5860	4561	15	2	7
294	57143	A	-GC	UL28	DEL	frameshift	0.0064	0.0149	0.0195	1243	5970	5118	1234	5879	5016	8	89	100
295	57356	A	C	UL28	W485G	nonsynonymous	0.0156	0	0	639	1524	1524	629	1524	1524	10	0	0
296	57456	A	C	UL28	R451R	synonymous	0.0168	0.002	0.0019	417	1005	1068	410	1002	1066	7	2	2
297	57491	T	G	UL28	K440Q	nonsynonymous	0.0121	0	0.0005	577	2015	2103	570	2015	2102	7	0	1
298	57520	A	C	UL28	M430R	nonsynonymous	0.0269	0	0.0029	634	2768	2731	616	2768	2723	17	0	8
299	57529	A	C	UL28	L427R	nonsynonymous	0.0116	0	0.0007	687	2866	2812	679	2866	2808	8	0	2
300	57541	A	C	UL28	L423R	nonsynonymous	0.0125	0.0053	0.0049	721	3187	3041	711	3170	3023	9	17	15
301	57557	A	C	UL28	C418G	nonsynonymous	0.0149	0	0.0017	808	3793	3565	796	3793	3559	12	0	6
302	57583	A	C	UL28	L409W	nonsynonymous	0.0217	0.0003	0.0015	920	5745	5491	900	5743	5482	20	2	8
303	57598	A	C	UL28	L404R	nonsynonymous	0.0148	0.0005	0.0012	1012	6147	5698	997	6144	5687	15	3	7
304	57712	A	C	UL28	F366C	nonsynonymous	0.0101	0.0003	0.0012	1484	7292	7343	1469	7289	7332	15	2	9
305	57745	A	C	UL28	F355C	nonsynonymous	0.0127	0.0003	0.0011	1420	7138	7127	1402	7135	7116	18	2	8
306	57787	A	C	UL28	L341W	nonsynonymous	0.0149	0.0004	0.0003	1411	7161	7027	1390	7158	7023	21	3	2
307	58331	T	G	UL28	T160P	nonsynonymous	0.0112	0.0009	0.0044	1969	3294	2509	1945	3290	2493	22	3	11
308	58771	T	G	UL28	Q13P	nonsynonymous	0.0173	0.0005	0.0009	1038	6096	4436	1020	6093	4431	18	3	4
309	58810	T	G	NCR	-	-	0.0103	0.0003	0.0007	1170	6309	4528	1157	6306	4524	12	2	3
310	58822	T	G	NCR	-	-	0.0112	0.0004	0	1250	6920	4936	1236	6917	4936	14	3	0
311	58842	T	G	NCR	-	-	0.0155	0.0001	0.0008	1419	7063	4888	1397	7057	4883	22	1	4
312	58880	T	G	NCR	-	-	0.0133	0.0001	0.0021	1431	6732	4741	1412	6731	4728	19	1	10
313	58904	T	G	NCR	-	-	0.0107	0.0002	0.0008	1214	6528	4773	1200	6527	4769	13	1	4
314	58905	T	G	NCR	-	-	0.0149	0.0002	0.0015	1277	6494	4677	1258	6493	4670	19	1	7
315	59032	A	C	NCR	-	-	0.0124	0	0.0004	645	3016	2565	637	3016	2564	8	0	1
316	59056	A	C	NCR	-	-	0.0199	0	0.0006	402	2003	1707	394	2003	1706	8	0	1
317	59057	A	C	NCR	-	-	0.0221	0.001	0.0006	408	2003	1682	399	2001	1681	9	2	1
318	59258	A	C	UL29	C1149G	nonsynonymous	0.0134	0.0002	0.0014	818	8062	7064	807	8057	7050	11	2	10
319	59263	A	C	UL29	F1147C	nonsynonymous	0.0119	0.0001	0.001	839	8088	7250	828	8086	7241	10	1	7
320	59271	A	C	UL29	F1144L	nonsynonymous	0.0137	0.0004	0.0019	950	8167	7388	937	8162	7368	13	3	14
321	59272	A	C	UL29	F1144C	nonsynonymous	0.0111	0.0001	0.0009	898	8040	7679	888	8039	7670	10	1	7
322	59332	A	C	UL29	V1124G	nonsynonymous	0.0161	0.0006	0.001	1180	7698	8404	1160	7688	8394	19	5	8
323	59338	A	C	UL29	L1122R	nonsynonymous	0.0173	0.0009	0.0004	1158	7629	8432	1138	7621	8429	20	7	3
324	59377	A	C	UL29	L1109R	nonsynonymous	0.0167	0.0004	0.0008	1256	6690	7899	1235	6685	7889	21	3	6
325	59398	A	C	UL29	M1102R	nonsynonymous	0.0134	0.0003	0.0004	1343	7243	8357	1325	7240	8353	18	2	3
326	59413	A	C	UL29	L1097R	nonsynonymous	0.0121	0.0003	0.0008	1321	7551	8502	1304	7549	8492	16	2	7
327	59428	A	C	UL29	L1092R	nonsynonymous	0.0124	0.0004	0.0004	1533	7919	8469	1513	7915	8463	19	3	3
328	59437	A	C	UL29	L1089R	nonsynonymous	0.0104	0.0004	0.0002	1539	7835	8347	1523	7832	8344	16	3	2
329	59476	A	C	UL29	L1076R	nonsynonymous	0.0203	0.0005	0.0005	1622	8182	8707	1589	8172	8699	33	4	4
330	59485	A	C	UL29	V1073G	nonsynonymous	0.0131	0.0001	0.0009	1601	8183	8581	1580	8182	8568	21	1	8
331	59531	A	C	UL29	S1058A	nonsynonymous	0.0127	0.0004	0.0018	1421	8021	8322	1402	8017	8302	18	3	15
332	59555	A	C	UL29	C1050G	nonsynonymous	0.0119	0.0002	0.0002	1678	8422	8541	1658	8416	8538	20	2	2
333	61133	T	G	UL29	K524Q	nonsynonymous	0.011	0.0001	0.0003	2640	8880	9403	2607	8878	9397	29	1	3
334	61906	T	G	UL29	H266P	nonsynonymous	0.0059	0.0008	0.017	2361	8348	5950	2345	8339	5846	14	7	101
335	62398	T	G	UL29	H102P	nonsynonymous	0.0146	0.0006	0.0033	1368	8058	7887	1347	8050	7859	20	5	26
336	62486	T	G	UL29	T73P	nonsynonymous	0.0119	0.0002	0.0004	1513	8046	8047	1495	8043	8041	18	2	3
337	62513	T	G	UL29	N64H	nonsynonymous	0.0125	0.0005	0.0007	1594	7783	8050	1573	7776	8040	20	4	6
338	62789	C	-G	NCR	DEL	-	0.2109	0.1282	0.146	147	586	507	100	497	425	31	75	74
339	62823	T	G	NCR	-	-	0.0354	0	0	226	409	322	218	409	322	8	0	0
340	62836	T	G	NCR	-	-	0.0478	0	0	230	547	461	219	547	461	11	0	0
341	63200	A	C	NCR	-	-	0.0175	0.0003	0.0008	456	2995	2422	448	2994	2417	8	1	2
342	63285	A	C	NCR	-	-	0.0165	0.0006	0.0018	666	3099	2780	655	3097	2774	11	2	5
343	63309	A	C	NCR	-	-	0.0203	0.0006	0.003	738	3094	2707	723	3092	2696	15	2	8
344	63313	A	C	NCR	-	-	0.0136	0.0003	0.0004	734	3146	2779	723	3145	2776	10	1	1
345	63317	A	C	NCR	-	-	0.0133	0.0003	0.0011	751	3209	2833	741	3208	2830	10	1	3
346	63322	T	C	NCR	-	-	0.0125	0.0003	0	641	3205	2957	633	3203	2957	8	1	0
347	63328	A	C	NCR	-	-	0.0142	0.0006	0.0003	773	3325	3086	762	3322	3085	11	2	1
348	63345	A	C	NCR	-	-	0.0113	0	0.002	707	2795	2964	699	2795	2958	8	0	6
349	63361	A	C	NCR	-	-	0.0144	0	0	763	2688	2969	752	2688	2969	11	0	0
350	63362	A	C	NCR	-	-	0.0146	0	0.0014	751	2671	2959	740	2671	2952	11	0	4
351	63379	A	C	NCR	-	-	0.0165	0.0008	0.0014	850	2533	2809	835	2529	2805	14	2	4
352	63415	A	C	NCR	-	-	0.0218	0.001	0.0009	919	3840	4226	899	3831	4220	20	4	4
353	63417	A	C	NCR	-	-	0.0215	0.0032	0.0007	882	4060	4427	863	4041	4422	19	13	3
354	63425	T	C	NCR	-	-	0.0114	0.0002	0.0005	879	5196	5518	869	5194	5513	10	1	3
355	63430	A	C	NCR	-	-	0.0107	0.0002	0.0016	838	8444	8720	829	8439	8705	9	2	14
356	63445	A	C	NCR	-	-	0.0111	0.0002	0	991	8893	9227	980	8890	9227	11	2	0
357	63490	A	C	UL30	G12G	synonymous	0.0133	0.0001	0.0018	1050	8472	8861	1036	8471	8844	14	1	16
358	63547	A	C	UL30	G31G	synonymous	0.0101	0.0003	0.0017	1193	7936	8582	1181	7933	8565	12	2	15
359	64572	C	+G,-G	UL30	INS	frameshift	0.0075	0.0122	0.0091	2540	9012	9264	2515	8784	9090	19	110	84
360	64883	G	A	UL30	A477T	nonsynonymous	0.0007	0.0002	0.9936	2675	8863	8890	2673	8860	51	2	2	8833
361	65404	G	+C	UL30	INS	frameshift	0.0008	0.0618	0.035	2354	3254	3713	2351	3053	3578	2	201	130
362	65885	A	C	UL30	K811Q	nonsynonymous	0.0127	0.0005	0.0021	2210	8826	8920	2182	8821	8901	28	4	19
363	66902	A	C	UL30	I1150L	nonsynonymous	0.011	0.0003	0.0004	1094	6198	4752	1082	6196	4749	12	2	2
364	66974	A	C	UL30	K1174Q	nonsynonymous	0.0118	0.0001	0.0011	1529	8381	8722	1507	8379	8710	18	1	10
365	67189	A	C	UL31	M280R	nonsynonymous	0.0104	0.0004	0.001	2013	8921	8678	1992	8914	8665	21	4	9
366	68949	A	C	UL32	W288G	nonsynonymous	0.0103	0.0004	0.0012	1847	2295	2574	1826	2294	2571	19	1	3
367	69374	T	G	UL32	Q146P	nonsynonymous	0.0177	0.0006	0.0007	1698	3206	2892	1667	3204	2889	30	2	2
368	69577	T	G	UL32	S78S	synonymous	0.0122	0.0012	0.0023	1391	868	866	1373	866	864	17	1	2
369	71026	G	-C	UL34	DEL	frameshift	0.0035	0.0116	0.0118	2024	3529	3891	2014	3487	3834	7	41	46
370	71913	T	G	UL36	Q3001H	nonsynonymous	0.0109	0.0004	0.0015	1372	8061	8683	1357	8055	8668	15	3	13
371	71943	T	G	UL36	P2991P	synonymous	0.01	0.0001	0.0001	1394	7962	7971	1380	7961	7970	14	1	1
372	71955	T	G	UL36	I2987I	synonymous	0.0107	0.0003	0.0009	1308	7849	7740	1294	7847	7728	14	2	7
373	71982	T	G	UL36	P2978P	synonymous	0.0135	0.0009	0.0013	1406	6961	6771	1387	6952	6758	19	6	9
374	72064	T	G	UL36	Q2951P	nonsynonymous	0.0101	0.0005	0.0015	1289	6245	5855	1276	6242	5845	13	3	9
375	73377	A	C	UL36	V2513V	synonymous	0.0167	0	0	538	414	348	527	414	348	9	0	0
376	73415	A	C	UL36	S2501A	nonsynonymous	0.0161	0	0	498	416	381	490	416	381	8	0	0
377	73568	C	+AG	UL36	INS	frameshift	0	0.0176	0.0161	668	398	249	668	391	245	0	7	4
378	73605	A	C	UL36	V2437V	synonymous	0.0109	0	0	642	353	262	635	353	262	7	0	0
379	73609	A	C	UL36	F2436C	nonsynonymous	0.0115	0	0	609	327	249	602	327	249	7	0	0
380	73652	A	C	UL36	L2422V	nonsynonymous	0.0144	0.0012	0	766	834	731	755	833	731	11	1	0
381	73654	A	C	UL36	V2421G	nonsynonymous	0.013	0.0012	0	770	836	754	760	835	754	10	1	0
382	73922	T	G	UL36	T2332P	nonsynonymous	0.0101	0.0004	0.0005	1583	2607	2162	1567	2606	2161	16	1	1
383	73957	A	C	UL36	L2320R	nonsynonymous	0.0113	0	0.0005	1589	2411	2103	1570	2411	2101	18	0	1
384	74014	T	G	UL36	H2301P	nonsynonymous	0.0219	0.0012	0.0006	1372	1680	1705	1338	1677	1703	30	2	1
385	74024	C	+A	UL36	INS	frameshift	0	0.0176	0.0069	1598	1645	1746	1598	1615	1732	0	29	12
386	74032	A	C	UL36	V2295G	nonsynonymous	0.0133	0	0.0011	1433	1741	1833	1414	1741	1829	19	0	2
387	74041	T	G	UL36	H2292P	nonsynonymous	0.0147	0.0004	0.0012	1426	2305	2453	1404	2304	2449	21	1	3
388	74044	T	G,C	UL36	-	-	0.0152	0.0176	0.0078	1509	2277	2448	1486	2237	2428	23	40	19
389	74068	T	G	UL36	N2283T	nonsynonymous	0.0109	0.0012	0.0003	1465	3412	3540	1449	3408	3538	16	4	1
390	74357	T	G	UL36	K2187Q	nonsynonymous	0.0116	0.0004	0.0002	2246	7952	8546	2219	7944	8538	26	3	2
391	74732	T	G	UL36	T2062P	nonsynonymous	0.0131	0.001	0.002	1685	8353	8609	1658	8345	8586	22	8	17
392	74879	T	G	UL36	I2013L	nonsynonymous	0.0105	0.0003	0.0009	1711	8789	9190	1693	8784	9181	18	3	8
393	74990	T	G	UL36	K1976Q	nonsynonymous	0.011	0.0005	0.0006	1820	8883	9009	1798	8877	9004	20	4	5
394	75053	T	G	UL36	S1955R	nonsynonymous	0.0107	0.0013	0.0046	1869	8643	8907	1849	8624	8856	20	11	41
395	76078	A	C	UL36	V1613G	nonsynonymous	0.0086	0.0018	0.0278	1850	8264	8566	1832	8247	8324	16	15	238
396	76081	T	C	UL36	E1612G	nonsynonymous	0.0057	0.0009	0.0163	1754	8096	8163	1737	8084	8026	10	7	133
397	76375	A	C	UL36	V1514G	nonsynonymous	0.0127	0.0002	0.0007	2051	8951	8981	2025	8947	8970	26	2	6
398	76673	T	G	UL36	I1415L	nonsynonymous	0.0105	0.0006	0.0014	1716	8631	9044	1698	8625	9028	18	5	13
399	76692	T	G	UL36	P1408P	synonymous	0.0101	0.001	0.0011	1787	8633	8764	1769	8623	8749	18	9	10
400	76699	A	G	UL36	L1406P	nonsynonymous	0.0046	0.0016	0.02	1526	7630	6262	1514	7615	6116	7	12	125
401	76809	T	G	UL36	R1369R	synonymous	0.0103	0.0003	0.0019	1743	8712	8974	1724	8708	8954	18	3	17
402	77029	A	C	UL36	I1296S	nonsynonymous	0.0101	0.0002	0.0006	1880	8412	8748	1861	8410	8737	19	2	5
403	77041	A	C	UL36	L1292R	nonsynonymous	0.0131	0.0006	0.0014	1908	8330	9068	1883	8324	9051	25	5	13
404	77110	A	C	UL36	F1269C	nonsynonymous	0.0109	0.0002	0.001	1736	8526	9027	1717	8523	9014	19	2	9
405	77263	T	G	UL36	Q1218P	nonsynonymous	0.0104	0.0004	0.0009	1633	8414	8599	1615	8406	8586	17	3	8
406	77594	T	G	UL36	S1108R	nonsynonymous	0.0103	0.0008	0.0013	1838	8644	8994	1818	8635	8976	19	7	12
407	77721	A	C	UL36	V1065V	synonymous	0.0103	0.0005	0.0018	1840	8495	8955	1820	8488	8937	19	4	16
408	77767	A	C	UL36	L1050R	nonsynonymous	0.0102	0.0002	0.0008	1767	8658	8924	1748	8653	8910	18	2	7
409	77805	A	C	UL36	F1037L	nonsynonymous	0.0125	0.0004	0.0004	1681	8386	8521	1660	8381	8516	21	3	3
410	77836	A	C	UL36	L1027R	nonsynonymous	0.0102	0.0005	0.0008	1573	8365	7669	1555	8359	7657	16	4	6
411	77839	T	G	UL36	K1026T	nonsynonymous	0.0105	0.0002	0.0007	1618	8301	7298	1600	8299	7292	17	2	5
412	77929	C	+T	UL36	INS	frameshift	0.0022	0.0218	0.0112	1786	7830	5465	1781	7654	5403	4	171	61
413	77968	A	C	UL36	L983R	nonsynonymous	0.0107	0.0001	0.001	1677	7840	5200	1659	7839	5193	18	1	5
414	78183	A	C	UL36	I911M	nonsynonymous	0.01	0.0001	0.0004	1499	7169	8521	1483	7168	8516	15	1	3
415	78531	A	C	UL36	F795L	nonsynonymous	0.0116	0	0.0009	1298	1169	1055	1283	1169	1054	15	0	1
416	78589	A	C	UL36	L776R	nonsynonymous	0.0122	0.0014	0.0015	1231	690	665	1215	689	664	15	1	1
417	78594	A	C	UL36	V774V	synonymous	0.0108	0	0	1205	640	613	1192	640	613	13	0	0
418	78646	G	C	UL36	A757G	nonsynonymous	0	0.0211	0.0094	1277	570	530	1277	556	525	0	12	5
419	78777	A	C	UL36	R713R	synonymous	0.0103	0.0004	0.0018	1461	2428	2264	1446	2426	2259	15	1	4
420	79394	T	G	UL36	N508H	nonsynonymous	0.0136	0	0.0006	1396	6039	4839	1377	6039	4836	19	0	3
421	79474	T	G	UL36	Q481P	nonsynonymous	0.0104	0.0002	0.0017	1436	4626	3467	1421	4624	3461	15	1	6
422	79476	T	G	UL36	S480S	synonymous	0.0132	0.0004	0.0012	1442	4590	3460	1422	4587	3455	19	2	4
423	79493	T	G	UL36	T475P	nonsynonymous	0.0119	0.0012	0.0077	1431	4050	2981	1414	4043	2956	17	5	23
424	79516	T	G	UL36	E467A	nonsynonymous	0.0111	0.0023	0.0019	1259	3895	3597	1245	3886	3589	14	9	7
425	79548	T	G	UL36	A456A	synonymous	0.0117	0.0019	0.0021	1286	4117	3866	1271	4105	3852	15	8	8
426	79612	T	G	UL36	K435T	nonsynonymous	0.0145	0	0.0025	1176	3796	3639	1159	3796	3629	17	0	9
427	79613	T	G	UL36	K435Q	nonsynonymous	0.0143	0.0003	0.0008	1257	3866	3726	1237	3863	3722	18	1	3
428	79630	T	G	UL36	K429T	nonsynonymous	0.0109	0.0009	0.0024	1105	3518	3350	1093	3514	3342	12	3	8
429	79636	T	G	UL36	K427T	nonsynonymous	0.0121	0.0003	0.0024	1077	3519	3385	1064	3518	3377	13	1	8
430	79657	T	G	UL36	K420T	nonsynonymous	0.0121	0.0003	0.0015	988	3537	3350	976	3536	3345	12	1	5
431	79683	T	G	UL36	E411D	nonsynonymous	0.0109	0	0.0025	823	3397	3242	814	3397	3234	9	0	8
432	79709	T	G	UL36	T403P	nonsynonymous	0.011	0.0003	0	816	3089	3036	807	3088	3036	9	1	0
433	79723	T	G	UL36	K398T	nonsynonymous	0.0123	0.0004	0.0024	729	2676	2495	720	2675	2489	9	1	6
434	79844	A	G	UL36	S358P	nonsynonymous	0.0235	0	0	298	123	115	289	123	115	7	0	0
435	80090	G	C	UL36	R276G	nonsynonymous	0.0109	0	0.0008	921	1126	1259	911	1126	1258	10	0	1
436	80098	A	C	UL36	V273G	nonsynonymous	0.0135	0	0.0014	887	1267	1387	874	1267	1385	12	0	2
437	80108	A	C	UL36	C270G	nonsynonymous	0.0312	0.0006	0.0005	865	1735	1821	837	1733	1817	27	1	1
438	80119	A	C	UL36	L266R	nonsynonymous	0.0214	0.0011	0.001	936	2765	2862	916	2762	2857	20	3	3
439	80128	A	C	UL36	I263S	nonsynonymous	0.01	0.0013	0.0007	799	3070	3013	791	3065	3011	8	4	2
440	80140	A	C	UL36	L259R	nonsynonymous	0.0259	0.0003	0.0003	888	3851	3639	865	3848	3638	23	1	1
441	80269	A	C	UL36	V216G	nonsynonymous	0.0111	0.0001	0.0027	1263	7412	6995	1249	7410	6974	14	1	19
442	80329	A	C	UL36	L196R	nonsynonymous	0.0103	0.0003	0.0007	1558	7286	7451	1542	7282	7445	16	2	5
443	80395	T	G	UL36	H174P	nonsynonymous	0.0112	0.0003	0.0008	1791	7363	7477	1771	7359	7469	20	2	6
444	80807	A	-C	UL36	DEL	frameshift	0.0063	0.0105	0.0065	2238	7682	8111	2215	7590	8046	14	81	53
445	81086	A	+C,-C	NCR	INS	-	0.0153	0.0122	0.0081	1759	7945	7991	1712	7773	7855	27	97	65
446	81828	T	G	UL37	M900L	nonsynonymous	0.0161	0.0003	0.0005	2292	8748	9188	2255	8742	9181	37	3	5
447	81978	A	C	UL37	C850G	nonsynonymous	0.0101	0.0005	0.0006	2385	8866	8963	2361	8860	8951	24	4	5
448	82241	T	G	UL37	Q762P	nonsynonymous	0.013	0.0006	0.0016	2076	6700	7648	2048	6695	7634	27	4	12
449	82694	T	G	UL37	H611P	nonsynonymous	0.0105	0.0004	0.0012	1715	2435	2516	1696	2434	2510	18	1	3
450	82724	T	G	UL37	Q601P	nonsynonymous	0.0132	0.0005	0.0009	1739	2059	2166	1716	2057	2164	23	1	2
451	83075	A	C	UL37	F484C	nonsynonymous	0.0107	0.0003	0.0007	1954	7519	8362	1933	7517	8354	21	2	6
452	84483	T	G	UL37	T15P	nonsynonymous	0.0066	0.0016	0.0294	2123	7718	6894	2108	7704	6691	14	12	203
453	84796	A	C	NCR	-	-	0.0105	0	0.0006	2187	8233	8867	2161	8233	8856	23	0	5
454	84918	A	-C	NCR	DEL	-	0.0063	0.0115	0.0066	1910	6957	8323	1886	6852	8223	12	80	55
455	85030	A	C	UL38	T23P	nonsynonymous	0.012	0.0005	0.0015	1922	8321	8751	1897	8313	8738	23	4	13
456	85104	A	C	UL38	P47P	synonymous	0.0101	0.0003	0.0009	2088	8577	8995	2064	8569	8984	21	3	8
457	85495	T	G	UL38	C178G	nonsynonymous	0.01	0.0004	0.0004	1898	8294	8377	1878	8289	8370	19	3	3
458	86249	A	C	UL38	E429A	nonsynonymous	0.0128	0	0	1330	1168	1191	1313	1168	1191	17	0	0
459	86576	G	T	NCR	-	-	0	0.0001	0.0132	1996	7615	5980	1996	7613	5900	0	1	79
460	86825	A	C	NCR	-	-	0.0024	0.0008	0.0172	1699	6665	6611	1695	6659	6493	4	5	114
461	87344	A	C	UL39	T157P	nonsynonymous	0.012	0.0005	0.0018	1744	7736	8130	1722	7731	8101	21	4	15
462	88536	T	C	UL39	F554S	nonsynonymous	0.0023	0.0007	0.0212	2602	8810	7783	2596	8802	7603	6	6	165
463	88800	C	T	UL39	A642V	nonsynonymous	0.0125	0.0002	0.0003	2643	9162	9402	2610	9160	9396	33	2	3
464	89185	C	A	UL39	F770L	nonsynonymous	0.0014	0.0002	0.0163	2938	9162	9470	2934	9160	9309	4	2	154
465	91645	T	-G	UL41	DEL	frameshift	0.0084	0.0123	0.0134	1547	974	818	1534	961	805	13	12	11
466	92644	A	C	UL41	S142S	synonymous	0.0118	0.0006	0.0011	1957	8503	8801	1928	8496	8787	23	5	10
467	93309	A	C	NCR	-	-	0.0104	0.0001	0.001	2222	7754	8172	2196	7753	8162	23	1	8
468	93502	A	C	NCR	-	-	0.0101	0.0005	0.0015	2177	6212	6060	2155	6209	6048	22	3	9
469	94484	C	T	UL42	L314F	nonsynonymous	0.0004	0.0004	0.0524	2685	8558	7102	2684	8554	6727	1	3	372
470	94694	T	G	UL42	S384A	nonsynonymous	0.0111	0.001	0.001	1712	5153	4794	1693	5145	4788	19	5	5
471	94970	C	-G	UL42	DEL	frameshift	0.0061	0.0157	0.0104	2459	8495	8573	2431	8297	8432	15	133	89
472	95318	T	G	UL43	V29G	nonsynonymous	0.0149	0.0009	0.0009	1750	7779	7874	1719	7768	7863	26	7	7
473	95480	T	G	UL43	L83R	nonsynonymous	0.0133	0.0001	0.0015	1349	7869	8088	1330	7868	8072	18	1	12
474	95519	T	G	UL43	L96R	nonsynonymous	0.0144	0.0004	0.0012	1389	7949	8052	1369	7943	8041	20	3	10
475	95708	T	G	UL43	L159R	nonsynonymous	0.011	0.0004	0.0054	1369	6836	4956	1352	6830	4927	15	3	27
476	95821	A	C	UL43	T197P	nonsynonymous	0.0052	0.0007	0.0101	1161	4369	3279	1155	4366	3245	6	3	33
477	95888	A	C	UL43	E219A	nonsynonymous	0.0127	0.0005	0.0016	1023	1956	1899	1010	1955	1896	13	1	3
478	95910	A	C	UL43	P226P	synonymous	0.0113	0	0.0008	1152	1258	1260	1139	1258	1259	13	0	1
479	95933	A	T	UL43	D234V	nonsynonymous	0.0009	0.0252	0.0106	1109	874	945	1108	851	935	1	22	10
480	95940	G	+T	UL43	INS	frameshift	0.0009	0.0112	0.0011	1163	800	933	1162	790	932	1	9	1
481	95987	A	C	UL43	D252A	nonsynonymous	0.0115	0.0063	0.0021	1041	1599	1460	1028	1587	1455	12	10	3
482	96131	A	C	UL43	Q300P	nonsynonymous	0.0152	0.0003	0.0003	1316	3628	3044	1296	3627	3043	20	1	1
483	96428	T	G	UL43	F399C	nonsynonymous	0.0112	0	0	1160	893	890	1147	893	890	13	0	0
484	96582	T	G	NCR	-	-	0.0143	0	0	840	1512	1271	828	1512	1271	12	0	0
485	96701	T	G	NCR	-	-	0.0149	0	0	604	874	774	595	874	774	9	0	0
486	96747	T	G	UL44	M1R	nonsynonymous	0.0152	0	0	525	460	448	517	460	447	8	0	0
487	96762	T	G	UL44	V6G	nonsynonymous	0.0128	0	0.0062	548	153	162	541	153	161	7	0	1
488	96769	T	G	UL44	L8L	synonymous	0.0249	0	0.0052	442	171	193	431	171	192	11	0	1
489	96782	T	G	UL44	W13G	nonsynonymous	0.017	0.0033	0.0036	470	300	278	462	299	277	8	1	1
490	97105	A	C	UL44	K120N	nonsynonymous	0	0.0011	0.0101	318	923	892	318	922	880	0	1	9
491	97187	A	C	UL44	N148H	nonsynonymous	0.0106	0.0007	0.0015	660	2951	2672	652	2949	2665	7	2	4
492	97199	A	C	UL44	M152L	nonsynonymous	0.0105	0	0.0035	764	3162	2889	756	3162	2877	8	0	10
493	97232	A	C	UL44	M163L	nonsynonymous	0.0127	0.0005	0.0012	948	4315	4298	936	4313	4292	12	2	5
494	97249	A	C	UL44	P168P	synonymous	0.0166	0.0002	0.0013	1023	4437	4569	1006	4436	4563	17	1	6
495	97250	A	C	UL44	I169L	nonsynonymous	0.0124	0.0005	0.0015	968	4372	4535	956	4369	4528	12	2	7
496	97270	A	C	UL44	L175L	synonymous	0.0127	0	0.0008	1024	5044	5259	1011	5044	5254	13	0	4
497	97292	A	C	UL44	T183P	nonsynonymous	0.0105	0.001	0.0006	1052	4879	5195	1041	4873	5190	11	5	3
498	97300	A	C	UL44	P185P	synonymous	0.0132	0.0006	0.0018	1138	5034	5517	1123	5028	5505	15	3	10
499	97339	A	C	UL44	L198L	synonymous	0.0118	0.0003	0.0005	1105	5770	6599	1092	5768	6595	13	2	3
500	97406	A	C	UL44	T221P	nonsynonymous	0.014	0.0002	0.0013	1140	5732	6286	1124	5731	6277	16	1	8
501	97425	A	C	UL44	Q227P	nonsynonymous	0.0118	0.0011	0.0015	1189	5629	6185	1175	5620	6175	14	6	9
502	97465	A	C	UL44	G240G	synonymous	0.0126	0.001	0.0043	1192	5793	5556	1177	5785	5528	15	6	24
503	98523	A	C	UL45	M20L	nonsynonymous	0.012	0.0003	0.0007	2251	6775	7490	2224	6772	7484	27	2	5
504	99291	T	G	UL46	N699H	nonsynonymous	0.0183	0	0.0005	1090	2243	1928	1069	2243	1927	20	0	1
505	99306	T	G	UL46	N694H	nonsynonymous	0.011	0.0015	0.0006	1089	1950	1658	1077	1946	1657	12	3	1
506	99375	T	G	UL46	T671P	nonsynonymous	0.0118	0	0	932	230	198	921	230	198	11	0	0
507	99377	C	-G	UL46	DEL	frameshift	0.001	0.0576	0.146	984	243	226	982	229	193	1	14	33
508	99394	T	G	UL46	L664L	synonymous	0.0102	0	0	983	713	607	973	713	607	10	0	0
509	99617	C	-G	UL46	DEL	frameshift	0.0009	0.017	0.0077	1063	2349	2611	1060	2307	2585	1	40	20
510	99647	A	C	UL46	L580R	nonsynonymous	0.0101	0	0.0006	889	2291	1558	878	2291	1557	9	0	1
511	99698	A	C	UL46	V563G	nonsynonymous	0.0163	0	0.0017	861	2405	1741	847	2405	1738	14	0	3
512	100046	C	+T	UL46	INS	frameshift	0	0.0189	0.0208	1384	530	624	1384	520	611	0	10	13
513	100205	A	C	UL46	L394W	nonsynonymous	0.0108	0	0	1578	2504	2762	1561	2504	2762	17	0	0
514	100626	T	G	UL46	N254H	nonsynonymous	0.01	0.0002	0	2389	8446	8744	2363	8443	8744	24	2	0
515	101420	A	C	NCR	-	-	0.012	0.0005	0.0005	1667	8812	9104	1647	8806	9097	20	4	5
516	101526	A	C	UL47	L675R	nonsynonymous	0.0141	0.0002	0.001	1634	4545	4982	1610	4542	4975	23	1	5
517	101770	T	G	UL47	T594P	nonsynonymous	0.005	0.0005	0.0196	1393	2195	1731	1386	2193	1692	7	1	34
518	101790	T	G	UL47	Q587P	nonsynonymous	0.0117	0.0006	0.0007	1459	3565	3018	1442	3562	3015	17	2	2
519	101944	T	G	UL47	I536L	nonsynonymous	0.011	0.0003	0.0008	1550	7596	7100	1532	7592	7092	17	2	6
520	102007	T	G	UL47	K515Q	nonsynonymous	0.0101	0.0001	0.0006	1388	6785	6928	1373	6784	6921	14	1	4
521	102261	T	C	UL47	E430G	nonsynonymous	0.0037	0.0011	0.0133	1608	7271	6822	1597	7262	6727	6	8	91
522	102675	A	C	UL47	V292G	nonsynonymous	0.0103	0.0005	0.0009	1938	8606	8847	1917	8601	8837	20	4	8
523	102948	T	G	UL47	Q201P	nonsynonymous	0.0102	0.0004	0.0008	1964	8476	8670	1943	8471	8660	20	3	7
524	102992	G	-CC	UL47	DEL	frameshift	0.0015	0.011	0.0091	1996	8645	8314	1989	8550	8232	3	95	76
525	103151	A	C	UL47	I133M	nonsynonymous	0.012	0.0001	0.0006	1841	8017	8997	1819	8014	8991	22	1	5
526	104929	T	G	UL48	H195P	nonsynonymous	0.0116	0.0001	0.0006	1466	8276	8272	1448	8274	8266	17	1	5
527	105040	T	G	UL48	H158P	nonsynonymous	0.0101	0.0004	0.0008	1588	8129	8423	1572	8125	8413	16	3	7
528	105331	A	G	UL48	L61P	nonsynonymous	0.0356	0.0007	0	253	1378	1252	243	1377	1252	9	1	0
529	105511	A	C	UL48	M1R	nonsynonymous	0.0106	0	0	757	712	629	749	712	629	8	0	0
530	105575	A	C	NCR	-	-	0.0121	0	0	993	1315	1260	981	1315	1260	12	0	0
531	105604	A	C	NCR	-	-	0.0118	0	0	929	1383	1369	918	1383	1369	11	0	0
532	105620	A	C	NCR	-	-	0.0104	0	0	1053	1428	1398	1042	1428	1398	11	0	0
533	105822	A	C	NCR	-	-	0.0107	0	0	1121	1331	1428	1108	1331	1428	12	0	0
534	105997	A	C	UL49	S277A	nonsynonymous	0.0115	0.0003	0.0004	1393	3229	2638	1377	3228	2637	16	1	1
535	107339	T	C	UL49A	E30G	nonsynonymous	0.0041	0.0005	0.0159	1229	3749	3911	1221	3745	3845	5	2	62
536	107858	A	C	UL50	T139P	nonsynonymous	0.0131	0.0007	0.0027	2060	5401	6551	2032	5397	6530	27	4	18
537	107867	A	C	UL50	I142L	nonsynonymous	0.0111	0.0006	0.0018	2063	5442	6566	2039	5438	6552	23	3	12
538	107896	G	-C	UL50	DEL	frameshift	0.0246	0.01	0.0075	2077	5521	5992	2000	5412	5896	51	55	45
539	109405	C	T	UL51	R14H	nonsynonymous	0.0106	0	0	2349	8371	8454	2324	8371	8454	25	0	0
540	109575	A	G	UL52	T32A	nonsynonymous	0.0023	0.0005	0.014	2568	8497	8430	2559	8488	8303	6	4	118
541	110123	T	G	UL52	L214L	synonymous	0.01	0.0004	0.0005	2694	8321	8503	2665	8316	8495	27	3	4
542	110896	T	C	UL52	V472A	nonsynonymous	0.0022	0.0007	0.0155	2290	8271	8194	2285	8259	8059	5	6	127
543	111122	T	G	UL52	F547L	nonsynonymous	0.0132	0.0001	0.0004	2269	8997	9350	2237	8994	9339	30	1	4
544	112559	C	A	UL52	A1026A	synonymous	0.0007	0.0002	0.017	2840	9181	9237	2837	9177	9075	2	2	157
545	114490	T	G	UL54	L108R	nonsynonymous	0.0164	0.0008	0.0009	1034	2380	2106	1016	2378	2104	17	2	2
546	114520	A	T	UL54	E118V	nonsynonymous	0.0043	0.0146	0.0118	940	1986	1783	935	1957	1759	4	29	21
547	114580	G	A	UL54	R138H	nonsynonymous	0.001	0.0143	0.0077	1042	700	779	1041	690	773	1	10	6
548	114586	G	T	UL54	G140V	nonsynonymous	0.002	0.0114	0.0066	1008	699	758	1006	691	753	2	8	5
549	114587	A	C	UL54	G140G	synonymous	0.0011	0.0131	0.0069	920	687	724	919	678	719	1	9	5
550	114597	C	-G	UL54	DEL	frameshift	0.001	0.0484	0.043	955	682	698	954	639	666	1	33	30
551	114608	T	G	UL54	G147G	synonymous	0.0126	0.0017	0.0017	873	600	586	862	599	585	11	1	1
552	114677	T	G	UL54	N170K	nonsynonymous	0.0112	0	0.002	626	427	510	619	427	508	7	0	1
553	114704	G	+TT	UL54	INS	frameshift	0	0.0274	0.0082	678	402	487	678	391	483	0	11	4
554	114747	T	G	UL54	W194G	nonsynonymous	0.0157	0	0	575	255	267	566	255	267	9	0	0
555	114874	A	+T	UL54	INS	frameshift	0.0069	0.0152	0.0059	433	528	508	430	519	502	3	8	3
556	114885	C	A	UL54	P240T	nonsynonymous	0	0.0365	0.0236	580	631	594	580	602	576	0	23	14
557	114886	C	A	UL54	P240H	nonsynonymous	0	0.0107	0.0017	599	653	605	599	646	604	0	7	1
558	114981	A	C	UL54	S272R	nonsynonymous	0.0122	0.0005	0.0006	1067	4148	3540	1053	4146	3535	13	2	2
559	115063	A	C	UL54	Q299P	nonsynonymous	0.0119	0.0003	0.0073	1599	7933	6608	1580	7931	6558	19	2	48
560	115140	A	C	UL54	T325P	nonsynonymous	0.0143	0.0007	0.0014	1684	7506	6607	1656	7500	6595	24	5	9
561	115152	A	C	UL54	N329H	nonsynonymous	0.0151	0.0007	0.0011	1651	7394	6617	1626	7386	6610	25	5	7
562	115176	A	C	UL54	K337Q	nonsynonymous	0.0136	0.0007	0.0017	1693	6782	6397	1669	6776	6385	23	5	11
563	115199	G	T	UL54	L344L	synonymous	0.01	0.0002	0.0002	1494	6429	6044	1479	6428	6043	15	1	1
564	115204	A	C	UL54	Q346P	nonsynonymous	0.0125	0.0003	0.0012	1606	6303	5978	1586	6301	5971	20	2	7
565	115987	G	-C	UL55	DEL	frameshift	0.054	0.0033	0.0012	889	6048	4869	836	6020	4857	48	20	6
566	116044	A	C	UL55	K39Q	nonsynonymous	0.0105	0.0004	0.0005	861	6965	5808	852	6962	5802	9	3	3
567	116074	A	C	UL55	S49R	nonsynonymous	0.0175	0.0006	0.0002	799	6868	5759	785	6863	5757	14	4	1
568	116110	A	C	UL55	T61P	nonsynonymous	0.0123	0.0006	0.0005	810	7196	5745	799	7189	5739	10	4	3
569	116155	A	C	UL55	T76P	nonsynonymous	0.0045	0.0004	0.0126	890	7113	6122	882	7105	6041	4	3	77
570	116507	T	G	NCR	-	-	0.0137	0.0026	0.001	874	4558	3881	859	4526	3876	12	12	4
571	117033	T	G	UL56	A109A	synonymous	0.0108	0.0002	0.0008	1758	8245	8363	1739	8240	8352	19	2	7
572	117168	T	G	UL56	P64P	synonymous	0.0108	0.0001	0.0002	1385	8262	8286	1369	8261	8282	15	1	2
573	117210	T	G	UL56	P50P	synonymous	0.0107	0.0006	0.0006	1308	8416	8538	1294	8410	8531	14	5	5
574	117224	T	G	UL56	T46P	nonsynonymous	0.0113	0.0005	0.0004	1234	8255	8266	1219	8247	8259	14	4	3
575	117283	T	G	UL56	Y26S	nonsynonymous	0.0108	0.0004	0.0007	1023	8131	8314	1012	8127	8307	11	3	6
576	117445	T	G	NCR	-	-	0.0104	0.0001	0.0007	867	6752	6735	858	6748	6728	9	1	5
577	117460	T	G	NCR	-	-	0.0111	0.0005	0.0013	811	6372	6285	802	6368	6276	9	3	8
578	117545	T	G	NCR	-	-	0.0213	0.0003	0.0005	516	3956	4040	505	3955	4036	11	1	2
579	119248	A	C	NCR	-	-	0.0219	0.0003	0.0004	319	7040	5366	312	7035	5364	7	2	2
580	119726	G	+T	NCR	INS	-	0.0397	0.0399	0.059	126	1805	1389	119	1693	1261	5	72	82
581	121139	A	C	NCR	-	-	0.0159	0	0	502	1386	1151	492	1386	1151	8	0	0
582	121141	A	C	NCR	-	-	0.0161	0	0	496	1388	1150	488	1388	1150	8	0	0
583	121150	A	C	NCR	-	-	0.0129	0	0	543	1366	1148	535	1366	1148	7	0	0
584	121174	A	C	NCR	-	-	0.0116	0	0.0008	689	1536	1330	681	1536	1329	8	0	1
585	121253	A	C	NCR	-	-	0.0119	0	0.0017	921	684	595	910	684	594	11	0	1
586	121288	A	C	NCR	-	-	0.0144	0	0	831	803	762	819	803	762	12	0	0
587	121307	A	C	RL2.2	*776E	nonsynonymous	0.0212	0	0.0006	801	1836	1643	784	1836	1642	17	0	1
588	121362	A	C	RL2.2	S757S	synonymous	0.0128	0	0.0008	783	2855	2494	773	2855	2491	10	0	2
589	121369	A	C	RL2.2	L755R	nonsynonymous	0.0241	0.0003	0.0004	789	2882	2577	770	2879	2574	19	1	1
590	121384	A	C	RL2.2	L750R	nonsynonymous	0.0119	0.0009	0.0003	837	3229	2911	826	3224	2909	10	3	1
591	121753	T	G	RL2.2	H627P	nonsynonymous	0.0122	0.0002	0.0005	1310	4318	3835	1293	4317	3832	16	1	2
592	121836	T	G	RL2.2	G599G	synonymous	0.0109	0.0006	0.0006	919	3100	3199	908	3095	3196	10	2	2
593	121982	G	T	RL2.2	P551T	nonsynonymous	0	0.0211	0.0118	802	1471	1774	802	1439	1751	0	31	21
594	121985	T	G	RL2.2	T550P	nonsynonymous	0.0048	0.0264	0.0154	627	1173	1424	623	1142	1402	3	31	22
595	121995	A	C	RL2.2	G546G	synonymous	0.0031	0.0106	0.006	641	942	1170	638	930	1158	2	10	7
596	122019	T	G	RL2.2	S538S	synonymous	0.0152	0	0.0017	591	432	579	581	432	578	9	0	1
597	122035	T	G,C	RL2.2	-	-	0.0157	0.0143	0.0353	572	349	425	563	344	410	9	5	15
598	122037	C	+G	RL2.2	INS	frameshift	0	0.0206	0.0047	560	340	426	560	333	424	0	7	2
599	122048	T	G	RL2.2	R529R	synonymous	0.0168	0	0	477	333	407	469	333	407	8	0	0
600	122051	T	G	RL2.2	K528Q	nonsynonymous	0.0126	0	0	555	342	421	548	342	421	7	0	0
601	122058	T	G	RL2.2	A525A	synonymous	0.0128	0	0	547	251	307	540	251	307	7	0	0
602	122081	T	G	RL2.2	T518P	nonsynonymous	0.0133	0	0	603	203	250	595	203	250	8	0	0
603	122086	T	G	RL2.2	Q516P	nonsynonymous	0.0169	0	0	591	145	171	580	145	171	10	0	0
604	122708	A	G	RL2.2	S309P	nonsynonymous	-	0	0.0584	7	234	137	-	234	129	-	0	8
605	123113	A	C	RL2.2	L215R	nonsynonymous	0.0213	0	0.002	422	1169	1012	412	1169	1010	9	0	2
606	123269	A	C	RL2.2	L163R	nonsynonymous	0.024	0.0003	0.0003	334	3759	3037	326	3758	3035	8	1	1
607	123482	C	-G	RL2.2	DEL	frameshift	0	0.0595	0.0323	465	588	619	465	550	592	0	35	20
608	123492	T	+C	RL2.2	INS	frameshift	0.0076	0.0349	0.0143	396	430	489	391	415	480	3	15	7
609	123625	T	G	RL2.2	E44D	nonsynonymous	0.0182	0	0.0053	440	476	380	432	476	378	8	0	2
610	123918	A	C	NCR	-	-	0.0122	0.0005	0	655	2109	2445	647	2108	2445	8	1	0
611	123945	A	C	NCR	-	-	0.021	0.0007	0.0004	618	2759	2641	605	2757	2640	13	2	1
612	123959	T	C	NCR	-	-	0.037	0	0.0055	460	2466	1269	443	2466	1257	17	0	7
613	123975	A	C	NCR	-	-	0.0333	0.0007	0.0031	511	4059	2579	493	4056	2571	17	3	8
614	123977	A	C	NCR	-	-	0.0194	0.0002	0	515	4039	2658	504	4036	2658	10	1	0
615	123986	A	C	NCR	-	-	0.0132	0.0002	0.0003	531	4454	2977	523	4453	2976	7	1	1
616	123990	A	C	NCR	-	-	0.0114	0.0008	0.0003	613	4788	3151	605	4784	3150	7	4	1
617	124007	A	C	NCR	-	-	0.0121	0.0003	0.0002	579	5791	4162	572	5787	4160	7	2	1
618	124011	A	C	NCR	-	-	0.0349	0.0007	0.0005	601	5705	4199	580	5700	4197	21	4	2
619	124021	A	C	NCR	-	-	0.0223	0.0003	0	672	6015	4412	657	6012	4412	15	2	0
620	124029	A	C	NCR	-	-	0.0297	0.0005	0.0002	674	6325	4996	653	6321	4995	20	3	1
621	124032	A	C	NCR	-	-	0.0161	0.0002	0.0008	682	6280	4952	671	6278	4947	11	1	4
622	124482	T	G	RL2.2	E13A	nonsynonymous	0.012	0	0.001	1168	611	1015	1151	611	1014	14	0	1
623	124956	T	G	NCR	-	-	0.01	0	0	799	4272	3353	790	4272	3353	8	0	0
624	124975	C	T	NCR	-	-	0	0.5855	0.0003	889	5136	3807	889	2128	3806	0	3007	1
625	125030	T	G	NCR	-	-	0.0104	0.0002	0.0005	959	5594	3946	948	5592	3944	10	1	2
626	125065	T	G	NCR	-	-	0.0112	0.0004	0.001	981	5602	3997	969	5599	3993	11	2	4
627	125066	T	G	NCR	-	-	0.0152	0.0002	0.0007	984	5639	4009	969	5638	4006	15	1	3
628	125130	T	G	NCR	-	-	0.0107	0.0002	0.0003	932	5455	3442	922	5453	3440	10	1	1
629	125136	T	G	NCR	-	-	0.0112	0.0004	0.0008	891	5690	3609	881	5688	3606	10	2	3
630	125137	T	G	NCR	-	-	0.0124	0.0004	0.0003	890	5693	3622	878	5691	3620	11	2	1
631	125152	T	G	NCR	-	-	0.0114	0.0002	0.0009	881	5355	3287	871	5354	3283	10	1	3
632	125758	T	-C	RL1.2	DEL	frameshift	-	0.0861	0.0638	9	151	94	-	129	86	-	13	6
633	126442	C	-G	NCR	DEL	-	-	0.0173	0.0182	7	347	274	-	337	268	-	6	5
634	126491	N	C	NCR	-	-	-	1	-	0	28	17	-	0	-	-	28	-
635	127698	A	C	RS1.1	W1286G	nonsynonymous	0.0334	0	0	299	195	160	289	195	160	10	0	0
636	127710	A	C	RS1.1	W1282G	nonsynonymous	0.0265	0	0.0064	302	182	157	294	182	156	8	0	1
637	127717	A	C	RS1.1	V1279V	synonymous	0.0268	0	0	299	189	172	291	189	172	8	0	0
638	127742	A	C	RS1.1	L1271W	nonsynonymous	0.0263	0	0	304	111	107	296	111	107	8	0	0
639	127760	A	C	RS1.1	L1265R	nonsynonymous	0.0288	0	0.0022	347	402	446	337	402	445	10	0	1
640	127766	T	C,+CGG	RS1.1	-	-	0.0248	0.0107	0.0024	282	842	833	275	832	831	7	9	2
641	127769	A	C	RS1.1	V1262G	nonsynonymous	0.0237	0.0011	0.0011	337	934	920	329	933	919	8	1	1
642	127775	C	+TG	RS1.1	INS	frameshift	0	0.0236	0.0019	406	1101	1038	406	1072	1035	0	26	2
643	127847	A	C	RS1.1	L1236R	nonsynonymous	0.0278	0.0005	0.0017	252	3827	3005	245	3824	2999	7	2	5
644	127976	T	+GGG	RS1.1	INS	-	0.0086	0.0136	0.0094	347	7011	4888	343	6913	4830	3	95	46
645	128060	T	G	RS1.1	E1165A	nonsynonymous	0.0184	0	0.001	544	8100	5979	532	8100	5973	10	0	6
646	128087	A	C	RS1.1	M1156R	nonsynonymous	0.0133	0.0001	0.001	600	7615	6008	592	7610	6000	8	1	6
647	128166	T	G	RS1.1	M1130L	nonsynonymous	0.016	0.0005	0.0007	689	7731	5418	678	7724	5411	11	4	4
648	128217	T	G	RS1.1	N1113H	nonsynonymous	0.0128	0.0001	0.0008	704	7483	4725	695	7480	4721	9	1	4
649	128349	C	+A	RS1.1	INS	frameshift	0	0.0121	0.0065	793	7274	5544	793	7186	5505	0	88	36
650	128372	A	C	RS1.1	V1061G	nonsynonymous	0.0116	0.0001	0.0007	778	7185	5594	768	7182	5588	9	1	4
651	128453	A	C	RS1.1	V1034G	nonsynonymous	0.0126	0.0006	0.0009	793	7864	5815	783	7857	5808	10	5	5
652	128640	T	G	RS1.1	N972H	nonsynonymous	0.0105	0.0004	0.0049	664	6688	5072	657	6684	5046	7	3	25
653	128690	T	G	RS1.1	E955A	nonsynonymous	0.0143	0.0008	0.0035	491	5037	4602	484	5032	4578	7	4	16
654	128706	A	C	RS1.1	S950A	nonsynonymous	0.0136	0.001	0.0009	513	5094	4655	506	5088	4650	7	5	4
655	128723	A	C	RS1.1	L944R	nonsynonymous	0.0164	0.0064	0.0024	549	4970	4643	540	4937	4629	9	32	11
656	128786	T	G	RS1.1	Q923P	nonsynonymous	0.0207	0.0003	0.002	482	3089	3027	472	3088	3021	10	1	6
657	128793	T	G	RS1.1	M921L	nonsynonymous	0.0173	0.001	0.0021	405	2922	2831	398	2917	2825	7	3	6
658	128843	A	G	RS1.1	L904P	nonsynonymous	0.0186	0.0006	0.001	429	1690	1924	421	1689	1922	8	1	2
659	128864	T	G	RS1.1	H897P	nonsynonymous	0.0373	0.0015	0.0025	482	1322	1607	464	1318	1600	18	2	4
660	128870	T	G	RS1.1	H895P	nonsynonymous	0.026	0.001	0.0023	500	1020	1321	487	1019	1318	13	1	3
661	128879	T	G	RS1.1	D892A	nonsynonymous	0.0174	0.0011	0.0026	402	881	1170	395	880	1167	7	1	3
662	128909	T	G	RS1.1	Q882P	nonsynonymous	0.036	0	0.0071	444	662	980	428	662	973	16	0	7
663	128916	C	G	RS1.1	A880P	nonsynonymous	0.0191	0.0017	0	471	590	902	462	589	902	9	1	0
664	128973	T	G	RS1.1	M861L	nonsynonymous	0.0437	0	0.0021	389	785	964	371	785	962	17	0	2
665	129008	T	G	RS1.1	H849P	nonsynonymous	0.0185	0	0	379	762	818	372	762	818	7	0	0
666	129542	A	T	RS1.1	L671Q	nonsynonymous	0.0435	0.0196	0.0096	46	1074	837	44	1053	825	2	21	8
667	129766	G	C	RS1.1	A596A	synonymous	0.013	0.0017	0.0119	77	1197	589	75	1195	582	1	2	7
668	130227	A	C	RS1.1	W443G	nonsynonymous	0.0216	0.0012	0.0091	370	4997	3414	362	4990	3381	8	6	31
669	130340	T	G	RS1.1	Q405P	nonsynonymous	0.017	0.0007	0.0007	411	5746	4450	403	5738	4443	7	4	3
670	130592	G	T	RS1.1	P321H	nonsynonymous	0.0024	0.0105	0.0077	415	5448	2740	414	5391	2719	1	57	21
671	130945	C	T	RS1.1	E203E	synonymous	0.0027	0.0115	0.0077	371	610	388	370	602	384	1	7	3
672	130959	A	C	RS1.1	S199A	nonsynonymous	0.0059	0.0101	0.0068	341	694	444	339	687	441	2	7	3
673	131087	A	C	RS1.1	L156R	nonsynonymous	0.0168	0	0	535	862	457	526	862	457	9	0	0
674	131155	C	+G	RS1.1	INS	frameshift	0	0.0212	0.0058	647	567	344	647	555	341	0	12	2
675	131200	A	C	RS1.1	D118E	nonsynonymous	0.0147	0.0025	0.0028	614	397	353	605	396	352	9	1	1
676	131285	A	C	RS1.1	M90R	nonsynonymous	0.0119	0	0	756	471	440	747	471	440	9	0	0
677	131316	A	C	RS1.1	S80A	nonsynonymous	0.012	0	0.0029	668	393	345	659	393	343	8	0	1
678	131459	A	C	RS1.1	L32R	nonsynonymous	0.0117	0	0	767	96	106	756	96	106	9	0	0
679	131511	T	G	RS1.1	T15P	nonsynonymous	0.0103	0	0	872	162	167	862	162	167	9	0	0
680	131848	T	G	NCR	-	-	0.0109	0	0.0012	645	1149	853	638	1149	852	7	0	1
681	132044	A	C	NCR	-	-	0.016	0.0093	0	438	107	100	431	106	100	7	1	0
682	132696	C	+G	NCR	INS	-	0.0521	0.0156	0.0493	96	192	142	88	186	134	5	3	7
683	133045	A	C	US1	P6P	synonymous	0.0135	0	0	591	746	616	583	746	616	8	0	0
684	133118	A	C	US1	K31Q	nonsynonymous	0.0105	0.0012	0	765	800	752	757	799	752	8	1	0
685	133146	A	C	US1	E40A	nonsynonymous	0.0126	0	0.0009	712	1162	1091	703	1162	1090	9	0	1
686	133159	A	C	US1	E44D	nonsynonymous	0.0101	0	0.0008	790	1372	1276	782	1372	1275	8	0	1
687	133344	A	G	US1	D106G	nonsynonymous	0.0025	0.0004	0.0101	1214	2614	1783	1211	2613	1764	3	1	18
688	133390	A	C	US1	P121P	synonymous	0.0132	0.0005	0	1442	2208	1697	1423	2207	1697	19	1	0
689	133397	A	C	US1	K124Q	nonsynonymous	0.0121	0	0	1401	2197	1749	1384	2197	1749	17	0	0
690	133887	A	C	US1	E287A	nonsynonymous	0.0107	0.0003	0.0008	2159	5719	6296	2133	5717	6290	23	2	5
691	134327	T	G	NCR	-	-	0.0106	0.0004	0.0004	1504	4711	4733	1487	4707	4731	16	2	2
692	134403	T	G	NCR	-	-	0.0113	0.0024	0.0005	1242	3747	3667	1227	3737	3664	14	9	2
693	134413	T	G	NCR	-	-	0.0173	0.0006	0.0018	1158	3321	3272	1138	3319	3266	20	2	6
694	134516	T	G	US2	Q266P	nonsynonymous	0.0104	0	0.0007	1152	2816	2793	1140	2816	2790	12	0	2
695	134620	T	G	US2	P231P	synonymous	0.0119	0	0	838	824	901	828	824	901	10	0	0
696	134640	T	G	US2	K225Q	nonsynonymous	0.0111	0	0	808	740	785	799	740	785	9	0	0
697	134942	A	C	US2	L124W	nonsynonymous	0.0156	0.0005	0	449	1927	1688	442	1926	1688	7	1	0
698	135064	T	-G	US2	DEL	frameshift	0.0067	0.0104	0.0038	299	672	527	297	665	525	2	7	2
699	135137	A	C	US2	L59W	nonsynonymous	0	0	0.0121	264	914	660	264	914	652	0	0	8
700	135174	T	G	US2	T47P	nonsynonymous	0	0.0007	0.0117	297	1380	944	297	1379	933	0	1	11
701	135463	C	+T	NCR	INS	-	0	0.0172	0.0117	174	348	342	174	342	338	0	6	4
702	135765	A	C	US3	K54Q	nonsynonymous	0.029	0.0004	0.0004	931	2366	2682	904	2365	2681	27	1	1
703	135766	A	C	US3	K54T	nonsynonymous	0.0179	0.0004	0.0015	895	2446	2733	879	2445	2727	16	1	4
704	135775	A	C	US3	H57P	nonsynonymous	0.0157	0.0005	0.0007	957	3908	4177	942	3905	4173	15	2	3
705	135780	A	C	US3	T59P	nonsynonymous	0.011	0.0006	0.0006	908	4993	5128	898	4990	5124	10	3	3
706	135782	A	C	US3	T59T	synonymous	0.0147	0.0002	0.0008	883	5011	5118	870	5010	5114	13	1	4
707	135785	A	C	US3	P60P	synonymous	0.0166	0.0004	0.0004	902	5456	5486	887	5452	5481	15	2	2
708	135789	A	C	US3	S62R	nonsynonymous	0.0205	0.0002	0.0007	926	5660	5701	907	5658	5697	19	1	4
709	135811	A	C	US3	H69P	nonsynonymous	0.0133	0.0001	0.0004	899	7013	6887	887	7011	6883	12	1	3
710	135832	A	C	US3	Q76P	nonsynonymous	0.012	0.0001	0.0001	1002	8010	7956	988	8006	7954	12	1	1
711	136258	T	G	US3	I218S	nonsynonymous	0.0105	0.0004	0.002	2097	8557	8715	2073	8552	8695	22	3	17
712	137854	C	+T	NCR	INS	-	0.0009	0.014	0	1072	573	527	1070	565	527	1	8	0
713	137894	T	G	NCR	-	-	0.0123	0	0.0015	892	695	646	880	695	645	11	0	1
714	137925	T	G	NCR	-	-	0.0113	0	0.0016	795	648	644	786	648	643	9	0	1
715	137936	T	G	NCR	-	-	0.0107	0	0	842	641	670	831	641	670	9	0	0
716	137937	T	G	NCR	-	-	0.0135	0	0	889	643	669	877	643	669	12	0	0
717	138001	T	G	NCR	-	-	0.0136	0.0005	0	884	2019	1943	872	2018	1942	12	1	0
718	138115	A	C	US5	M1L	nonsynonymous	0.0104	0	0	957	2167	2055	947	2167	2055	10	0	0
719	138396	T	-C	NCR	DEL	-	0.0529	0	0.0476	170	36	42	155	36	40	9	0	2
720	139977	A	C	US6	Q390P	nonsynonymous	0.0123	0.0017	0.0005	1461	1190	2008	1443	1188	2007	18	2	1
721	139996	A	+C,-C	NCR	INS	-	0.2866	0.2652	0.1193	1399	509	1417	662	343	1121	401	135	169
722	140017	T	G	NCR	-	-	0.0122	0.0067	0.0137	1229	298	1313	1213	296	1294	15	2	18
723	140077	T	G	NCR	-	-	0.0111	0	0.0002	1535	4144	4131	1516	4144	4130	17	0	1
724	140804	A	C	US7	T209P	nonsynonymous	0.0207	0.0037	0	532	272	287	520	271	287	11	1	0
725	140819	A	C	US7	T214P	nonsynonymous	0.0189	0	0	476	58	78	467	58	78	9	0	0
726	140840	A	C	US7	I221L	nonsynonymous	0.0202	0	0	446	189	243	437	189	243	9	0	0
727	140848	T	C	US7	A223A	synonymous	0.0204	0	0	441	249	306	432	249	306	9	0	0
728	141175	A	C	US7	G332G	synonymous	0.0137	0	0	730	1762	1495	720	1762	1495	10	0	0
729	141211	A	C	US7	K344N	nonsynonymous	0.0167	0.0007	0.0008	600	1406	1267	590	1405	1266	10	1	1
730	141219	G	C	US7	R347P	nonsynonymous	0.0103	0	0	682	1348	1163	675	1348	1163	7	0	0
731	141326	A	C	US7	T383P	nonsynonymous	0.0145	0.0009	0	827	1073	1072	815	1072	1072	12	1	0
732	141921	T	G	US8	L95R	nonsynonymous	0.0116	0.0001	0.0003	1121	6676	7578	1108	6674	7575	13	1	2
733	141950	T	G	US8	S105A	nonsynonymous	0.0103	0.0003	0.0007	1070	6546	7672	1059	6543	7666	11	2	5
734	142485	A	C	US8	H283P	nonsynonymous	0.0111	0.0002	0.0003	721	5037	3952	713	5035	3951	8	1	1
735	142500	A	C	US8	E288A	nonsynonymous	0.012	0	0.0007	668	5349	4165	660	5347	4158	8	0	3
736	142567	C	T	US8	S310S	synonymous	0.0113	0.0002	0.0003	799	5435	3895	790	5434	3893	9	1	1
737	142650	A	C	US8	Q338P	nonsynonymous	0.0166	0.0004	0.0002	725	5472	4391	713	5470	4389	12	2	1
738	142664	A	C	US8	N343H	nonsynonymous	0.0135	0.0002	0.0005	743	5459	4330	733	5457	4326	10	1	2
739	143029	T	G	US8	I464M	nonsynonymous	0.0116	0	0.0007	1037	3993	2957	1025	3993	2955	12	0	2
740	143338	C	A	US8A	A67D	nonsynonymous	0	0.0103	0.0111	1064	1160	1084	1064	1148	1072	0	12	12
741	143441	A	C	US8A	P101P	synonymous	0.0122	0	0	981	406	436	968	406	436	12	0	0
742	143443	A	C	US8A	H102P	nonsynonymous	0.0147	0.0024	0.0044	954	425	452	939	424	450	14	1	2
743	143449	G	C	US8A	R104P	nonsynonymous	0.0102	0	0.0038	880	512	525	870	512	522	9	0	2
744	143807	T	G	US9	S34A	nonsynonymous	0.0171	0.0002	0.0002	643	4344	4305	631	4341	4301	11	1	1
745	143897	T	G	US9	C64G	nonsynonymous	0.0122	0	0	740	3009	3765	731	3009	3765	9	0	0
746	144018	T	-C,+CC	NCR	DEL	-	0.1018	0.0704	0.0343	442	142	2072	363	120	1945	45	10	71
747	144302	A	C	NCR	-	-	0.0142	0	0	914	1703	1913	901	1703	1913	13	0	0
748	144303	A	C	NCR	-	-	0.016	0	0	877	1704	1911	861	1704	1911	14	0	0
749	144452	A	C	NCR	-	-	0.0104	0	0.0006	1154	2543	1724	1141	2543	1723	12	0	1
750	145110	C	-G	US10	DEL	frameshift	0.0014	0.0167	0.0137	2212	1797	2984	2206	1766	2942	3	30	41
751	145688	T	G	US12	N64H	nonsynonymous	0.0149	0.0001	0.0004	1479	6668	7190	1457	6666	7185	22	1	3
752	146167	T	+C	NCR	INS	-	0.0714	0.0301	0.0492	98	133	122	89	126	114	7	4	6
753	146542	A	C	NCR	-	-	0.0352	0	0.0088	199	436	456	191	436	452	7	0	4
754	146570	T	A	NCR	-	-	0.0043	0.0175	0.0128	235	399	390	233	392	384	1	7	5
755	146571	T	A	NCR	-	-	0.0172	0.015	0.0128	232	401	391	227	395	382	4	6	5
756	146722	T	G	NCR	-	-	0.0159	0	0	440	356	292	431	356	292	7	0	0
757	146813	T	G	NCR	-	-	0.0208	0	0	432	121	101	423	121	101	9	0	0
758	146866	A	C	NCR	-	-	0.0157	0.0062	0	447	160	102	440	159	102	7	1	0
759	147073	A	C	NCR	-	-	0.0154	0	0.0008	715	1401	1232	704	1401	1230	11	0	1
760	147093	T	C	NCR	-	-	0.0151	0	0.0032	595	1457	1237	586	1457	1233	9	0	4
761	147163	A	C	NCR	-	-	0.0121	0	0.0007	827	1577	1363	817	1576	1362	10	0	1
762	147167	A	C	NCR	-	-	0.0115	0	0	786	1662	1450	776	1662	1450	9	0	0
763	147168	A	C	NCR	-	-	0.0109	0	0	736	1684	1482	728	1684	1482	8	0	0
764	147313	A	C	NCR	-	-	0.0112	0	0	800	557	470	791	557	470	9	0	0
765	147321	T	G	RS1.2	M1R	nonsynonymous	0.0106	0.0021	0.0025	753	472	400	745	471	399	8	1	1
766	147350	T	C	RS1.2	S11P	nonsynonymous	0.0107	0	0	657	268	259	648	268	259	7	0	0
767	147419	T	G	RS1.2	W34G	nonsynonymous	0.0116	0	0	773	87	105	764	87	105	9	0	0
768	147483	T	G	RS1.2	L55R	nonsynonymous	0.0101	0	0.0029	696	298	342	687	298	341	7	0	1
769	147557	T	G	RS1.2	S80A	nonsynonymous	0.0112	0.0025	0.0027	627	399	369	620	398	368	7	1	1
770	147771	A	C	RS1.2	D151A	nonsynonymous	0.008	0.0013	0.0147	501	768	477	497	767	469	4	1	7
771	147908	T	G	RS1.2	S197A	nonsynonymous	0.023	0	0	304	693	504	297	693	504	7	0	0
772	148036	C	+G	RS1.2	INS	frameshift	0	0.0235	0.0511	237	213	176	237	207	166	0	5	9
773	148191	T	G	RS1.2	V291G	nonsynonymous	0.0045	0.0003	0.0226	224	3870	1772	223	3869	1729	1	1	40
774	148614	T	G	RS1.2	L432R	nonsynonymous	0.0293	0.0002	0.003	341	4941	3630	331	4940	3619	10	1	11
775	148626	T	G	RS1.2	M436R	nonsynonymous	0.0219	0.0027	0.0017	319	4846	3530	312	4832	3518	7	13	6
776	148653	T	G	RS1.2	L445R	nonsynonymous	0.0269	0.0004	0.0074	334	4899	3222	325	4897	3196	9	2	24
777	148674	T	G	RS1.2	V452G	nonsynonymous	0.0233	0.0004	0.0085	343	5011	3287	335	5004	3253	8	2	28
778	148752	T	G	RS1.2	L478W	nonsynonymous	0.0228	0.0011	0.0022	351	4678	3159	343	4671	3150	8	5	7
779	148931	T	C	RS1.2	S538P	nonsynonymous	0.0047	0.0008	0.0166	213	3665	964	212	3660	946	1	3	16
780	149107	C	G	RS1.2	A596A	synonymous	0.0169	0	0.0182	59	1297	603	58	1297	591	1	0	11
781	149331	T	A	RS1.2	L671Q	nonsynonymous	0.02	0.0142	0.0172	50	1128	874	49	1111	856	1	16	15
782	149459	G	-A	RS1.2	DEL	frameshift	0	0.0126	0.0084	43	876	717	43	865	711	0	11	6
783	149900	A	C	RS1.2	M861L	nonsynonymous	0.0253	0	0.0023	396	745	883	386	745	881	10	0	2
784	149964	A	C	RS1.2	Q882P	nonsynonymous	0.0406	0	0.0053	419	618	948	402	618	943	17	0	5
785	150003	A	C	RS1.2	H895P	nonsynonymous	0.0143	0	0.0032	491	1057	1255	484	1057	1249	7	0	4
786	150009	A	C	RS1.2	H897P	nonsynonymous	0.0269	0	0.0013	484	1320	1531	471	1320	1529	13	0	2
787	150068	A	C	RS1.2	M917L	nonsynonymous	0.0199	0.0011	0.0014	453	2770	2806	444	2766	2802	9	3	4
788	150219	T	G	RS1.2	L967R	nonsynonymous	0.0107	0.0002	0.0004	653	6651	4905	645	6647	4899	7	1	2
789	150240	T	G	RS1.2	L974R	nonsynonymous	0.0108	0.0001	0.0016	647	6810	5052	639	6808	5040	7	1	8
790	150252	A	C	RS1.2	D978A	nonsynonymous	0.0106	0.0006	0.0014	659	6769	4925	652	6765	4911	7	4	7
791	150342	T	G	RS1.2	L1008R	nonsynonymous	0.0121	0.0001	0.0005	826	7834	5871	816	7830	5866	10	1	3
792	150363	A	C	RS1.2	E1015A	nonsynonymous	0.012	0.0006	0.0036	750	7135	5551	739	7130	5529	9	4	20
793	150369	T	G	RS1.2	L1017R	nonsynonymous	0.0173	0.0004	0.0003	867	7886	6225	851	7883	6221	15	3	2
794	150523	G	+T	RS1.2	INS	frameshift	0	0.0137	0.0087	824	7089	5548	824	6990	5496	0	97	48
795	150666	A	C	RS1.2	Y1116S	nonsynonymous	0.0162	0.0014	0.0025	679	7840	4349	668	7826	4330	11	11	11
796	150813	A	C	RS1.2	E1165A	nonsynonymous	0.0149	0.0001	0	538	7614	6330	530	7613	6330	8	1	0
797	150896	G	+CCC	RS1.2	INS	-	0	0.0107	0.009	465	7404	5422	465	7320	5370	0	79	49
798	151034	G	-C	RS1.2	DEL	frameshift	0	0.0119	0.0084	299	3781	3095	299	3733	3067	0	45	26
799	151097	G	+CA	RS1.2	INS	frameshift	0	0.0152	0.0039	398	1050	1013	398	1034	1009	0	16	4
800	151104	T	G,+G	RS1.2	-	-	0.0256	0.0126	0.0066	312	875	903	304	864	897	8	11	6
801	151107	A	G	RS1.2	E1263G	nonsynonymous	0.0261	0	0	268	783	817	261	783	817	7	0	0
802	151110	T	G	RS1.2	V1264G	nonsynonymous	0.0238	0	0.0019	294	482	532	287	482	531	7	0	1
803	151113	T	G	RS1.2	L1265R	nonsynonymous	0.0301	0	0	332	390	460	322	390	460	10	0	0
804	151156	T	G	RS1.2	V1279V	synonymous	0.0274	0	0	292	180	186	284	180	186	8	0	0
805	151203	A	G	RS1.2	E1295G	nonsynonymous	0.0231	0	0.0061	260	208	163	253	208	162	6	0	1

## Sheet: F
No.	Coordinates	Ref	Var	Gene	Mutation	Mutation type	Original stock_freq	Clone 1_freq	Clone 5_freq	Original stock_cov	Clone 1_cov	Clone 5_cov	Original stock_Ref	Clone 1_Ref	Clone 5_Ref	Original stock_Var	Clone 1_Var	Clone 5_Var
1	1041	G	A	RL1.1	E231E	synonymous	0	0.0473	0.0005	215	3383	1904	215	3223	1903	0	160	1
2	1231	G	C	NCR	-	-	0	0.0454	0.0004	468	3766	2733	468	3590	2730	0	171	1
3	1334	A	C	NCR	-	-	0.0132	0.0003	0.0002	604	6220	4547	596	6216	4545	8	2	1
4	1339	A	C	NCR	-	-	0.0113	0.0005	0.0004	617	6297	4653	610	6293	4651	7	3	2
5	1383	A	C	NCR	-	-	0.0125	0.0004	0.0013	799	7152	5369	789	7146	5362	10	3	7
6	1630	A	C	NCR	-	-	0.0117	0.0005	0.0006	767	2162	1646	758	2160	1645	9	1	1
7	1702	T	G	NCR	-	-	0.016	0	0	688	284	263	677	284	263	11	0	0
8	1726	T	G	NCR	-	-	0.0147	0	0	747	346	455	736	346	455	11	0	0
9	1823	T	G	NCR	-	-	0.0111	0.0015	0	813	675	826	804	674	826	9	1	0
10	1847	T	G	NCR	-	-	0.0126	0	0	717	1018	1445	708	1018	1445	9	0	0
11	1848	T	G	NCR	-	-	0.0177	0	0.0007	733	1029	1470	720	1029	1469	13	0	1
12	1849	T	G	NCR	-	-	0.0125	0	0.0007	797	1039	1470	783	1039	1467	10	0	1
13	1932	A	G	NCR	-	-	0.1024	0.0005	0	723	2070	2755	648	2069	2755	74	1	0
14	1975	T	G	NCR	-	-	0.0107	0	0.0004	653	2035	2712	646	2035	2711	7	0	1
15	2538	A	C	RL2.1	H31P	nonsynonymous	0.021	0	0	523	493	714	512	493	714	11	0	0
16	2565	A	C	RL2.1	Q40P	nonsynonymous	0.0159	0	0	565	841	1524	556	841	1524	9	0	0
17	2576	A	C	RL2.1	S44R	nonsynonymous	0.0122	0	0	574	846	1550	567	846	1550	7	0	0
18	2699	A	C	RL2.1	T85P	nonsynonymous	0.0205	0.0021	0	341	469	734	334	468	734	7	1	0
19	2730	A	C	RL2.1	Q95P	nonsynonymous	0.035	0	0	257	253	331	248	253	331	9	0	0
20	2741	A	C	RL2.1	T99P	nonsynonymous	0.0395	0	0	253	178	197	243	178	197	10	0	0
21	2806	A	+G	RL2.1	INS	frameshift	0.0048	0.0117	0.0147	210	342	476	208	337	463	1	4	7
22	3777	C	+G	RL2.1	INS	frameshift	0.0135	0.0242	0.0159	74	827	878	72	799	857	1	20	14
23	4211	A	C	RL2.1	Q541P	nonsynonymous	0.0427	0	0	351	368	340	336	368	340	15	0	0
24	4337	A	C	RL2.1	Q583P	nonsynonymous	0.023	0.0024	0	521	838	840	509	835	840	12	2	0
25	4405	G	-CCT	RL2.1	DEL	-	0.0067	0.0159	0.0116	598	1259	605	588	1233	597	4	20	7
26	4486	A	C	RL2.1	R633R	synonymous	0.013	0.0011	0	540	2774	3932	533	2770	3932	7	3	0
27	4493	A	C	RL2.1	E635A	nonsynonymous	0.0123	0.0003	0.0002	569	2972	4339	562	2971	4337	7	1	1
28	4494	A	C	RL2.1	E635D	nonsynonymous	0.0162	0	0	555	2976	4322	546	2976	4322	9	0	0
29	4559	A	C	RL2.1	H657P	nonsynonymous	0.0127	0.0006	0.0002	552	3624	5977	545	3621	5974	7	2	1
30	4565	A	C	RL2.1	E659A	nonsynonymous	0.0131	0.0014	0.0002	534	3689	5942	527	3683	5941	7	5	1
31	4609	A	C	RL2.1	T674P	nonsynonymous	0.0194	0.0005	0.0002	516	4025	6179	506	4022	6178	10	2	1
32	4769	T	G	RL2.1	L727R	nonsynonymous	0.014	0.0015	0.0003	501	4011	5984	494	4005	5980	7	6	2
33	4808	T	G	RL2.1	L740R	nonsynonymous	0.0133	0.0005	0.0002	527	4407	5837	520	4404	5836	7	2	1
34	4837	A	G	RL2.1	R750G	nonsynonymous	0.0476	0.0005	0.0003	567	4428	5937	540	4426	5933	27	2	2
35	4857	G	A	RL2.1	T756T	synonymous	0.0339	0.0009	0.0017	619	4470	5892	597	4462	5880	21	4	10
36	5064	A	-G	NCR	DEL	-	0.0065	0.0008	0.0477	154	1298	1467	153	1297	1395	1	1	70
37	5081	C	+T	NCR	INS	-	0.0103	0	0.0384	97	1063	1042	96	1063	1002	1	0	40
38	6430	A	+G	NCR	INS	-	-	0.0072	0.01	4	418	799	-	414	783	-	3	8
39	6765	G	+C	NCR	INS	-	-	0.5706	0.4427	1	170	314	-	67	157	-	97	139
40	7410	C	T	NCR	-	-	0.5723	0	0.0005	159	1614	2087	67	1614	2086	91	0	1
41	7587	G	+C,-C	NCR	INS	-	0.0592	0.1507	0.0908	153	2496	3099	132	1879	2602	9	376	281
42	7923	T	+C	NCR	INS	-	0.5312	0.029	0.023	32	138	87	11	131	85	17	4	2
43	8019	C	+G	NCR	INS	-	0.4583	0.1613	0.1515	24	31	33	8	23	26	11	5	5
44	9108	A	C	UL1	K34T	nonsynonymous	0.0118	0.0007	0.0003	1106	7256	5851	1093	7247	5849	13	5	2
45	9128	A	C	UL1	R41R	synonymous	0.0102	0.0004	0	1175	7586	6398	1163	7583	6398	12	3	0
46	9530	T	G	UL1	W175G	nonsynonymous	0.0031	0.0121	0.0008	2285	8260	5185	2274	8146	5178	7	100	4
47	9533	G	A	UL1	E176K	nonsynonymous	0.0004	0.0129	0.0002	2276	8480	5094	2274	8363	5093	1	109	1
48	9597	C	A	UL2	P15T	nonsynonymous	0.0008	0.0001	0.0131	2530	9002	3600	2528	9001	3553	2	1	47
49	9625	A	C	UL2	H24P	nonsynonymous	0.0101	0.0023	0.0003	2282	8586	3686	2258	8563	3685	23	20	1
50	10309	A	C	UL2	K252T	nonsynonymous	0.0107	0.0014	0.0001	1970	9292	7646	1947	9277	7645	21	13	1
51	11430	T	G	NCR	-	-	0.0117	0	0	596	710	1475	588	710	1475	7	0	0
52	11637	C	-G	UL4	DEL	frameshift	0.0014	0.0859	0	723	512	352	722	468	352	1	44	0
53	11709	A	C	UL4	Y138D	nonsynonymous	0.01	0.0004	0	800	2704	3977	792	2703	3977	8	1	0
54	11711	A	C	UL4	I137S	nonsynonymous	0.0101	0.0007	0	794	2702	3951	785	2699	3951	8	2	0
55	11811	A	C	UL4	S104A	nonsynonymous	0.0115	0.0008	0.0002	868	4991	6087	858	4987	6084	10	4	1
56	11933	A	C	UL4	I63S	nonsynonymous	0.0109	0.0002	0.0002	1102	5471	5968	1090	5469	5967	12	1	1
57	12083	T	G	UL4	H13P	nonsynonymous	0.0104	0.0004	0	963	2255	2538	952	2254	2538	10	1	0
58	12098	A	C	UL4	I8S	nonsynonymous	0.0103	0.0014	0.0014	870	1403	1445	858	1399	1442	9	2	2
59	14156	G	A	UL5	T226M	nonsynonymous	0.1585	0.0003	0.0001	2656	9593	8311	2235	9589	8309	421	3	1
60	14180	A	C	UL5	L218W	nonsynonymous	0.0115	0.0004	0.0002	2426	9333	8248	2397	9328	8244	28	4	2
61	14576	T	G	UL5	E86A	nonsynonymous	0.0108	0.0016	0.0004	2031	8967	7941	2009	8944	7937	22	14	3
62	15603	G	+C	UL6	INS	frameshift	0.0063	0.0062	0.0106	2054	9083	7476	2028	8974	7343	13	56	79
63	15651	A	C	UL6	Q274P	nonsynonymous	0.011	0.0016	0.0003	1906	9286	7300	1882	9270	7297	21	15	2
64	15806	C	T	UL6	L326L	synonymous	0.0152	0.0004	0	1979	9227	7080	1948	9217	7080	30	4	0
65	15817	T	G	UL6	D329E	nonsynonymous	0.0106	0.0004	0.0003	1880	9035	7056	1860	9027	7054	20	4	2
66	16285	T	G	UL6	L485L	synonymous	0.01	0.0011	0.0002	1196	8990	4921	1184	8975	4920	12	10	1
67	16287	T	G	UL6	L486R	nonsynonymous	0.0119	0.0017	0.0002	1175	8910	4953	1161	8888	4951	14	15	1
68	16355	T	G	UL6	F509V	nonsynonymous	0.0136	0.0018	0.0001	1033	8758	6667	1018	8740	6666	14	16	1
69	16356	T	G	UL6	F509C	nonsynonymous	0.0137	0.0015	0.0003	1024	8846	6677	1010	8831	6673	14	13	2
70	16552	A	G	UL6	R574R	synonymous	0.0103	0.0044	0.0002	871	6181	5694	860	6152	5693	9	27	1
71	16584	T	G	UL6	I585S	nonsynonymous	0.0101	0.0061	0.0004	887	5724	5138	877	5683	5136	9	35	2
72	16674	A	C	UL6	D615A	nonsynonymous	0.0132	0.0011	0	684	3579	2060	675	3575	2060	9	4	0
73	16678	A	C	UL6	V616V	synonymous	0.0102	0.0006	0.0005	683	3522	2026	676	3520	2025	7	2	1
74	16711	A	C	UL6	P627P	synonymous	0.0125	0	0.002	558	1542	510	551	1542	509	7	0	1
75	16864	A	C	UL6	R678R	synonymous	0.0124	0.0027	0	1050	8673	4598	1036	8650	4598	13	23	0
76	16890	A	C	UL7	K17Q	nonsynonymous	0.0102	0.001	0	1174	9067	5984	1162	9056	5984	12	9	0
77	17894	T	G	NCR	-	-	0.0109	0.0002	0.0002	1562	4236	4356	1545	4235	4355	17	1	1
78	18259	T	G	UL8	Q663H	nonsynonymous	0.0123	0.0004	0.0003	1297	7598	3680	1279	7593	3679	16	3	1
79	18369	T	G	UL8	M627L	nonsynonymous	0.0122	0.0002	0.0003	1228	8792	6527	1213	8789	6525	15	2	2
80	18429	T	G	UL8	I607L	nonsynonymous	0.0126	0.0026	0.0002	1028	4293	6096	1015	4282	6095	13	11	1
81	18455	T	G	UL8	E598A	nonsynonymous	0.0204	0.0027	0.0005	1028	4837	5720	994	4815	5716	21	13	3
82	18510	T	G	UL8	T580P	nonsynonymous	0.0108	0.0001	0	1302	6781	6556	1287	6779	6555	14	1	0
83	18515	T	G	UL8	D578A	nonsynonymous	0.0166	0.0006	0.0003	1207	6720	6567	1187	6714	6565	20	4	2
84	18555	T	G	UL8	T565P	nonsynonymous	0.011	0.0004	0.0005	1277	7294	6453	1263	7288	6449	14	3	3
85	18563	T	G	UL8	H562P	nonsynonymous	0.0103	0.0003	0.0005	1268	7440	6321	1255	7438	6314	13	2	3
86	18618	T	G	UL8	N544H	nonsynonymous	0.0125	0.0008	0	1201	7502	5961	1185	7495	5961	15	6	0
87	18755	A	C	UL8	F498C	nonsynonymous	0.0101	0.0005	0	992	7335	4568	982	7329	4568	10	4	0
88	18759	T	G	UL8	K497Q	nonsynonymous	0.0103	0.0009	0.0002	972	6804	4478	962	6792	4476	10	6	1
89	18768	T	G	UL8	S494R	nonsynonymous	0.0136	0.0024	0.0005	1028	7117	4312	1014	7099	4310	14	17	2
90	18911	A	C	UL8	L446R	nonsynonymous	0.0104	0.0004	0	957	2659	1070	947	2658	1070	10	1	0
91	18926	T	G	UL8	E441A	nonsynonymous	0.0114	0.0014	0	879	2123	714	869	2118	714	10	3	0
92	18995	T	G	UL8	Q418P	nonsynonymous	0.0155	0.0013	0.0015	966	3141	1321	951	3133	1319	15	4	2
93	19032	A	C	UL8	W406G	nonsynonymous	0.0117	0.0008	0	1026	5903	2484	1014	5898	2484	12	5	0
94	19067	T	G	UL8	Q394P	nonsynonymous	0.0128	0.0003	0.0003	1013	6975	3000	1000	6972	2999	13	2	1
95	19083	T	G	UL8	T389P	nonsynonymous	0.0132	0.0012	0.0003	1063	7638	3184	1049	7615	3182	14	9	1
96	19220	T	G	UL8	H343P	nonsynonymous	0.0138	0.0002	0.0002	1090	8364	4231	1075	8357	4226	15	2	1
97	19224	T	G	UL8	T342P	nonsynonymous	0.0127	0.0014	0.0002	1101	7962	4118	1087	7945	4115	14	11	1
98	19325	T	G	UL8	Q308P	nonsynonymous	0.0111	0.002	0.0002	1172	8450	4600	1159	8430	4598	13	17	1
99	19349	A	C	UL8	F300C	nonsynonymous	0.0148	0.0009	0	1015	8460	3718	999	8451	3718	15	8	0
100	19650	T	G	UL8	T200P	nonsynonymous	0.0113	0.0013	0.0003	973	8702	6426	962	8685	6422	11	11	2
101	19679	T	G	UL8	Q190P	nonsynonymous	0.0172	0.001	0.0014	991	8989	6467	974	8973	6453	17	9	9
102	19718	A	C	UL8	L177W	nonsynonymous	0.0104	0.0022	0.0005	865	8707	6326	856	8684	6321	9	19	3
103	19779	T	G	UL8	K157Q	nonsynonymous	0.0116	0.0012	0.0002	863	9073	6029	852	9052	6027	10	11	1
104	19845	T	G	UL8	R135R	synonymous	0.0101	0.0022	0.0007	690	7753	5712	678	7728	5704	7	17	4
105	19958	A	C	UL8	L97R	nonsynonymous	0.0171	0.0009	0.0008	586	9081	5028	576	9069	5020	10	8	4
106	20100	A	-GC	UL8	DEL	frameshift	0.0062	0.0092	0.0123	803	8843	6349	795	8757	6269	5	81	78
107	20227	A	C	UL8	V7V	synonymous	0.0116	0.0007	0.0003	1038	9129	7245	1026	9122	7242	12	6	2
108	20251	A	C	NCR	-	-	0.0106	0.0004	0.0001	1129	9110	7376	1117	9103	7375	12	4	1
109	20293	A	C	NCR	-	-	0.013	0.0009	0.001	1080	9148	7634	1066	9133	7622	14	8	8
110	20310	A	C	UL9	F868C	nonsynonymous	0.0121	0.0011	0.0003	1070	9206	7075	1057	9195	7072	13	10	2
111	20384	A	C	UL9	T843T	synonymous	0.0104	0.0008	0.0003	1062	9145	7530	1051	9136	7526	11	7	2
112	20419	A	C	UL9	L832V	nonsynonymous	0.0102	0.0007	0.0001	1078	9185	7664	1067	9177	7663	11	6	1
113	22019	C	G,-G	UL9	-	-	0.006	0.0251	0.011	1832	6295	1822	1806	6043	1782	11	158	20
114	22791	A	C	UL9	I41S	nonsynonymous	0.0111	0.0024	0.0005	1900	9024	7635	1877	8996	7628	21	22	4
115	22809	G	A	UL9	P35L	nonsynonymous	0.9885	0.0002	0.9993	1919	9595	7556	1	9591	4	1897	2	7551
116	23269	G	A	UL10	R160H	nonsynonymous	0.1723	0.0004	0.0004	2281	9459	8359	1883	9452	8355	393	4	3
117	23520	A	C	UL10	N244H	nonsynonymous	0.0125	0.0015	0.0006	2080	9339	7950	2054	9320	7944	26	14	5
118	23853	A	T	UL10	I355F	nonsynonymous	0.5294	0.0006	0.0003	1362	9047	7933	633	9037	7930	721	5	2
119	23854	T	G	UL10	I355S	nonsynonymous	0.0106	0.001	0.0005	1315	8873	7958	1299	8860	7952	14	9	4
120	24014	T	G	UL10	Y408*	nonsense	0.013	0.001	0.0003	1383	9232	7755	1365	9217	7752	18	9	2
121	24101	T	G	UL10	P437P	synonymous	0.0104	0.0015	0.0003	1351	8594	6993	1337	8580	6990	14	13	2
122	24258	T	C	NCR	-	-	0.1805	0	0	698	2383	2264	572	2383	2264	126	0	0
123	24261	G	+T	NCR	INS	-	0.0142	0.0222	0.0111	706	2345	2168	695	2286	2137	10	52	24
124	24374	A	C	NCR	-	-	0.0123	0.0011	0.0003	571	4655	3068	564	4649	3067	7	5	1
125	24402	A	C	UL11	S93A	nonsynonymous	0.0105	0.0017	0.0003	664	5850	3498	657	5835	3495	7	10	1
126	24907	A	C	UL12	L517R	nonsynonymous	0.0121	0.0005	0.0003	1238	7881	6758	1221	7873	6755	15	4	2
127	24985	T	G	UL12	K491T	nonsynonymous	0.0114	0.0014	0.0001	1402	8309	6962	1386	8295	6961	16	12	1
128	25268	T	G	UL12	N397H	nonsynonymous	0.0157	0.0008	0	1144	6354	4283	1126	6344	4283	18	5	0
129	25318	A	C	UL12	M380R	nonsynonymous	0.0132	0.0004	0.0003	988	4781	3144	975	4777	3143	13	2	1
130	25388	A	C	UL12	C357G	nonsynonymous	0.0108	0.0004	0.002	835	2480	1498	826	2478	1494	9	1	3
131	25392	A	C	UL12	V355V	synonymous	0.0101	0.0004	0	790	2404	1426	782	2403	1426	8	1	0
132	25400	A	C	UL12	Y353D	nonsynonymous	0.0121	0	0	744	1589	987	734	1589	987	9	0	0
133	25415	T	G	UL12	T348P	nonsynonymous	0.0146	0.0058	0	751	685	500	740	681	500	11	4	0
134	25451	T	G	UL12	R336R	synonymous	0.0106	0	0	1222	883	1250	1207	883	1250	13	0	0
135	25720	T	G	UL12	Q246P	nonsynonymous	0.0173	0.0004	0	1156	2748	4089	1135	2747	4089	20	1	0
136	25834	T	G	UL12	Y208S	nonsynonymous	0.0101	0.0016	0.0007	796	1278	1442	786	1276	1440	8	2	1
137	25867	T	G	UL12	E197A	nonsynonymous	0.0121	0.0022	0	745	892	568	735	890	568	9	2	0
138	25909	T	G	UL12	H183P	nonsynonymous	0.0176	0	0	794	1004	842	780	1004	842	14	0	0
139	25934	T	G	UL12	M175L	nonsynonymous	0.0107	0	0	842	1201	1253	833	1201	1252	9	0	0
140	26041	T	G	UL12	H139P	nonsynonymous	0.0131	0	0	918	1066	1670	906	1066	1670	12	0	0
141	26052	C	T	UL12	T135T	synonymous	0	0.1448	0.0006	899	1022	1571	899	874	1570	0	148	1
142	26066	T	G	UL12	I131L	nonsynonymous	0.0135	0	0	742	1031	1564	732	1031	1564	10	0	0
143	26068	T	G	UL12	H130P	nonsynonymous	0.0172	0.0019	0.004	815	1027	1518	800	1024	1511	14	2	6
144	26084	T	G	UL12	N125H	nonsynonymous	0.023	0	0	825	719	1021	806	719	1021	19	0	0
145	26090	T	G	UL12	I123L	nonsynonymous	0.0126	0	0	713	549	751	704	549	751	9	0	0
146	26108	T	G	UL12	M117L	nonsynonymous	0.0178	0	0	675	506	579	663	506	579	12	0	0
147	26119	T	G	UL12	D113A	nonsynonymous	0.0101	0.0025	0	695	405	361	688	404	361	7	1	0
148	26150	T	G	UL12	I103L	nonsynonymous	0.0129	0	0	700	286	289	691	286	289	9	0	0
149	26155	T	G	UL12	H101P	nonsynonymous	0.0109	0	0	644	271	281	637	271	281	7	0	0
150	26190	T	G	UL12	P89P	synonymous	0.0185	0	0	594	212	209	583	212	209	11	0	0
151	26318	T	G	UL12	T47P	nonsynonymous	0.0175	0	0	400	37	74	393	37	74	7	0	0
152	26346	A	C	UL12	F37L	nonsynonymous	0.023	0	0	435	44	65	425	44	65	10	0	0
153	26497	T	C	UL13	*519W	nonsynonymous	0.2267	0.0006	0	869	5321	2847	670	5315	2847	197	3	0
154	26579	A	C	UL13	L492R	nonsynonymous	0.0103	0.0017	0.0002	969	3626	4378	959	3619	4377	10	6	1
155	26666	A	C	UL13	L463R	nonsynonymous	0.0105	0.0013	0.0001	1138	8795	6681	1125	8783	6680	12	11	1
156	26702	A	C	UL13	L451R	nonsynonymous	0.0103	0.0003	0.0002	1257	8733	6513	1242	8725	6511	13	3	1
157	26727	A	C	UL13	S443A	nonsynonymous	0.0101	0.0039	0.0006	1186	8445	6858	1174	8407	6853	12	33	4
158	26769	G	A	UL13	L429F	nonsynonymous	0.0162	0.0001	0	1486	9290	7562	1461	9288	7562	24	1	0
159	27143	A	T	UL13	L304Q	nonsynonymous	0.032	0.0002	0.0006	2128	9088	8153	2056	9085	8145	68	2	5
160	27234	T	C	UL13	S274G	nonsynonymous	0.0522	0.0012	0.9982	1972	9027	7627	1865	9013	6	103	11	7613
161	27282	T	G	UL13	T258P	nonsynonymous	0.0108	0.0011	0.0003	1856	8955	7531	1836	8942	7529	20	10	2
162	27663	T	G	UL13	K131Q	nonsynonymous	0.0181	0.001	0	1548	3953	1758	1518	3949	1758	28	4	0
163	27665	T	G	UL13	H130P	nonsynonymous	0.0118	0.0018	0.0006	1614	3915	1745	1594	3905	1744	19	7	1
164	27717	T	G	UL13	M113L	nonsynonymous	0.012	0.0018	0	1589	1713	716	1569	1709	716	19	3	0
165	27906	A	G	UL14	P187P	synonymous	0.0107	0.0038	0	1210	1300	1447	1191	1292	1447	13	5	0
166	27916	T	G	UL14	Q184P	nonsynonymous	0.0206	0.0006	0.0011	1359	1546	1828	1331	1545	1825	28	1	2
167	28071	G	A	UL14	D132D	synonymous	0.0209	0.0002	0.0001	1677	6321	7644	1642	6319	7642	35	1	1
168	28113	C	T	UL14	E118E	synonymous	0	0.0479	0	1580	6801	7710	1580	6473	7708	0	326	0
169	28220	C	T	UL14	E83K	nonsynonymous	0.0289	0	0.0002	1455	6265	6447	1412	6265	6446	42	0	1
170	28226	C	T	UL14	V81M	nonsynonymous	0.0207	0.0002	0.0002	1499	6259	6319	1468	6257	6316	31	1	1
171	28304	A	C	UL14	L55V	nonsynonymous	0.0102	0.0002	0.0002	1280	5867	6586	1264	5866	6585	13	1	1
172	28490	A	C	NCR	-	-	0.0121	0	0	1322	1301	1158	1305	1301	1158	16	0	0
173	28511	A	C	NCR	-	-	0.0128	0.0059	0.0062	1324	681	325	1303	675	323	17	4	2
174	29683	G	+C	NCR	INS	-	0.0365	0.0096	0.0118	2082	9234	7596	1988	9062	7431	76	89	90
175	29894	T	G	UL16	T315P	nonsynonymous	0.0115	0.0023	0.0006	1740	8733	7051	1719	8710	7045	20	20	4
176	29995	C	T	UL16	R281H	nonsynonymous	0.1985	0.0002	0.0004	1788	8767	7084	1432	8764	7079	355	2	3
177	30059	C	G	UL16	A260P	nonsynonymous	0.0006	0.0215	0.0001	1686	7798	6831	1685	7626	6830	1	168	1
178	30288	C	-G	UL16	DEL	frameshift	0.0019	0.0168	0.0099	1070	3222	2415	1067	3167	2390	2	54	24
179	30322	T	G	UL16	E172A	nonsynonymous	0.0132	0.0024	0	831	1689	1326	820	1685	1326	11	4	0
180	30352	T	G	UL16	E162A	nonsynonymous	0.0133	0.0011	0.0015	826	913	671	815	911	670	11	1	1
181	30390	A	+G	UL16	INS	frameshift	0.0011	0.0187	0.0195	876	267	411	875	262	403	1	5	8
182	30439	T	G	UL16	H133P	nonsynonymous	0.0124	0.0008	0	807	1280	2174	797	1279	2174	10	1	0
183	30500	T	G	UL16	I113L	nonsynonymous	0.0105	0.0005	0.0003	860	1955	3667	850	1954	3666	9	1	1
184	30512	T	G	UL16	T109P	nonsynonymous	0.0107	0.0005	0.0021	838	2022	3839	829	2021	3829	9	1	8
185	30536	T	G	UL16	K101Q	nonsynonymous	0.0105	0.0014	0	854	2200	4124	843	2197	4124	9	3	0
186	30646	A	C	UL16	I64S	nonsynonymous	0.0106	0	0	753	1526	3034	745	1526	3034	8	0	0
187	30652	A	C	UL16	L62R	nonsynonymous	0.0117	0	0.0003	767	1498	2973	758	1498	2972	9	0	1
188	30899	T	+G	NCR	INS	-	0.7745	0.8021	0.773	306	1142	987	58	207	203	237	916	763
189	30913	T	G	NCR	-	-	0.025	0.0039	0.0031	360	1277	1283	351	1268	1277	9	5	4
190	31179	A	C	UL17	F623V	nonsynonymous	0.0118	0.0015	0.0002	1359	7925	5963	1341	7909	5962	16	12	1
191	31213	A	C	UL17	G611G	synonymous	0.0105	0.0019	0.0002	1429	7917	5503	1413	7899	5501	15	15	1
192	31382	T	G	UL17	H555P	nonsynonymous	0.0102	0.0008	0.0004	1374	7375	2657	1360	7365	2656	14	6	1
193	31685	T	G	UL17	E454A	nonsynonymous	0.0108	0.001	0	1568	7690	4371	1549	7680	4371	17	8	0
194	31736	T	G	UL17	Q437P	nonsynonymous	0.0115	0.0007	0.0002	1651	8171	4290	1630	8163	4287	19	6	1
195	31814	C	G	UL17	R411P	nonsynonymous	0	0.012	0	1609	6557	4738	1609	6474	4738	0	79	0
196	31822	T	G	UL17	R408R	synonymous	0.0027	0.0121	0.0013	1474	4719	4685	1469	4655	4679	4	57	6
197	31847	T	G	UL17	E400A	nonsynonymous	0.0104	0.0023	0.0002	1341	8572	4988	1326	8549	4986	14	20	1
198	32291	T	G	UL17	Q252P	nonsynonymous	0.0117	0.0014	0.0007	1026	7378	2843	1014	7367	2841	12	10	2
199	32361	T	G	UL17	I229L	nonsynonymous	0.0142	0.0022	0.0019	1125	6414	1599	1104	6387	1596	16	14	3
200	32406	A	C	UL17	S214A	nonsynonymous	0.0106	0.0018	0	1040	7276	1914	1027	7258	1914	11	13	0
201	32412	A	C	UL17	S212A	nonsynonymous	0.0111	0.0012	0.0005	1081	7227	1925	1066	7213	1924	12	9	1
202	32462	T	G	UL17	H195P	nonsynonymous	0.0137	0.0011	0.0003	1098	8368	3811	1082	8347	3810	15	9	1
203	32478	T	G	UL17	T190P	nonsynonymous	0.0128	0.0006	0.0005	1014	8558	3863	1000	8548	3858	13	5	2
204	32504	A	C	UL17	L181R	nonsynonymous	0.0121	0.0044	0.0002	1071	8641	4538	1057	8600	4533	13	38	1
205	32528	T	G	UL17	H173P	nonsynonymous	0.0148	0.0012	0.0004	1083	7683	4764	1066	7668	4762	16	9	2
206	32578	T	G	UL17	P156P	synonymous	0.0117	0.0005	0	1113	8739	5321	1100	8732	5321	13	4	0
207	32601	T	G	UL17	S149R	nonsynonymous	0.0104	0.0006	0.0002	1149	8603	5649	1137	8595	5648	12	5	1
208	32737	G	A	UL17	R103R	synonymous	0.0105	0.0001	0.0002	1425	8050	5632	1410	8048	5630	15	1	1
209	32794	A	C	UL17	D84E	nonsynonymous	0.0113	0.0009	0.0002	1328	7987	5445	1313	7975	5444	15	7	1
210	33031	A	C	UL17	F5L	nonsynonymous	0.0111	0.0003	0	1355	6432	3652	1340	6428	3652	15	2	0
211	33094	T	G	NCR	-	-	0.0128	0.0063	0.0011	1409	6055	2640	1388	6005	2633	18	38	3
212	33169	A	C	NCR	-	-	0.0116	0.0012	0	1724	9023	6915	1704	9007	6915	20	11	0
213	33971	C	T	UL15	N610N	synonymous	0.0239	0.0013	0	2007	9015	8497	1959	9001	8496	48	12	0
214	34095	T	G	UL15	S652A	nonsynonymous	0.0167	0.0033	0.0006	1017	8565	7697	1000	8531	7689	17	28	5
215	34192	T	G	UL15	I684S	nonsynonymous	0.013	0.0022	0.0001	1232	8593	8004	1216	8570	8002	16	19	1
216	34291	T	G	UL15	L717R	nonsynonymous	0.0104	0.0006	0.0001	1150	7889	6963	1138	7880	6961	12	5	1
217	34462	T	G	NCR	-	-	0.027	0.0019	0.002	259	1618	1003	252	1614	1001	7	3	2
218	34669	A	C	NCR	-	-	0.0119	0.0012	0.0003	1092	8683	7134	1079	8670	7129	13	10	2
219	34688	A	C	UL18	*319G	nonsynonymous	0.0168	0.0008	0.0003	1070	8743	7131	1052	8728	7126	18	7	2
220	34753	A	C	UL18	V297G	nonsynonymous	0.0166	0.0018	0.0001	1142	8560	7186	1123	8539	7185	19	15	1
221	34777	A	C	UL18	L289R	nonsynonymous	0.017	0.0008	0.0003	1179	8488	7290	1159	8479	7285	20	7	2
222	34789	A	C	UL18	L285R	nonsynonymous	0.0136	0.0015	0.0004	1104	8434	7291	1089	8418	7287	15	13	3
223	34807	A	C	UL18	L279R	nonsynonymous	0.0117	0.0004	0.0004	1199	8326	7196	1185	8321	7192	14	3	3
224	34811	A	C	UL18	W278G	nonsynonymous	0.0124	0.0012	0.0007	1210	8159	7082	1195	8148	7071	15	10	5
225	34837	A	C	UL18	L269R	nonsynonymous	0.0103	0.0004	0.0001	1164	7634	7040	1151	7631	7039	12	3	1
226	34861	A	C	UL18	L261R	nonsynonymous	0.0124	0.0009	0.0001	1209	8560	7350	1194	8549	7347	15	8	1
227	35108	G	A	UL18	L179L	synonymous	0.0226	0	0	2430	7730	5734	2375	7730	5734	55	0	0
228	35644	G	T	NCR	-	-	0.163	0.0003	0.0002	1454	6145	4162	1217	6143	4161	237	2	1
229	35676	T	G	NCR	-	-	0.0128	0.0008	0.0003	1249	5101	3393	1233	5094	3392	16	4	1
230	35713	T	G	NCR	-	-	0.0152	0.0008	0.0004	1121	3985	2450	1103	3981	2449	17	3	1
231	35716	T	G	NCR	-	-	0.0136	0.001	0	1104	3875	2391	1089	3870	2391	15	4	0
232	35743	T	G	NCR	-	-	0.0245	0.0017	0	1060	1746	1062	1034	1742	1062	26	3	0
233	35880	A	T	NCR	-	-	0.002	0.0251	0.0036	1009	1116	830	1007	1088	827	2	28	3
234	35885	A	C	NCR	-	-	0.0029	0.0747	0.0116	1025	1192	777	1022	1103	768	3	89	9
235	35886	A	C	NCR	-	-	0.004	0.0725	0.0117	1002	1186	772	997	1100	763	4	86	9
236	35894	C	-G	NCR	DEL	-	0.0028	0.0124	0.0169	1079	1125	592	1073	1110	581	3	14	10
237	35903	G	T	NCR	-	-	0	0.0104	0.0591	1104	1155	474	1104	1142	445	0	12	28
238	35904	G	T	NCR	-	-	0.0009	0.0094	0.0467	1110	1387	600	1109	1374	572	1	13	28
239	35915	T	G	NCR	-	-	0.0238	0.0017	0.0006	842	3442	1740	822	3432	1739	20	6	1
240	35919	T	G	NCR	-	-	0.0185	0.0007	0.0005	864	4148	2102	848	4143	2101	16	3	1
241	35954	T	G	NCR	-	-	0.0122	0.0004	0.001	736	5599	3109	727	5595	3106	9	2	3
242	35966	G	+A	NCR	INS	-	0.4854	0.7454	0.8079	855	6127	3446	217	842	413	415	4567	2785
243	35999	T	G	NCR	-	-	0.0137	0.0006	0.0021	805	6398	3742	793	6392	3730	11	4	8
244	36468	T	G	UL19	M1226L	nonsynonymous	0.0106	0.0003	0.0006	1695	9135	7250	1677	9131	7245	18	3	4
245	36576	T	G	UL19	T1190P	nonsynonymous	0.0104	0.0016	0.0001	1738	8032	6957	1720	8014	6954	18	13	1
246	36733	C	-G	UL19	DEL	frameshift	0.001	0.0088	0.013	1950	8320	6687	1947	8242	6591	2	73	87
247	36762	T	G	UL19	N1128H	nonsynonymous	0.0111	0.0025	0.0002	1537	8401	6655	1520	8379	6654	17	21	1
248	37293	T	G	UL19	N951H	nonsynonymous	0.011	0.001	0.0003	1179	2915	3505	1166	2911	3504	13	3	1
249	37389	T	G	UL19	N919H	nonsynonymous	0.0125	0.001	0.0005	1359	3088	4157	1342	3084	4153	17	3	2
250	37816	A	C	UL19	F776L	nonsynonymous	0.0107	0.001	0.0004	1502	8913	6843	1486	8902	6839	16	9	3
251	38726	A	C	UL19	V473G	nonsynonymous	0.0101	0.001	0.0002	1776	8881	4780	1757	8866	4778	18	9	1
252	38783	A	C	UL19	M454R	nonsynonymous	0.0101	0.0005	0.0007	1784	6489	3048	1765	6484	3044	18	3	2
253	38868	C	T	UL19	A426T	nonsynonymous	0.0299	0.0003	0	1842	3650	862	1787	3648	862	55	1	0
254	39113	A	C	UL19	L344R	nonsynonymous	0.0113	0.0022	0.0001	1687	8701	7269	1667	8681	7267	19	19	1
255	39353	A	C	UL19	L264R	nonsynonymous	0.0116	0.0008	0.0001	1893	9104	7725	1870	9097	7724	22	7	1
256	39443	A	C	UL19	L234R	nonsynonymous	0.0121	0.0005	0.0003	1984	9298	7772	1960	9292	7769	24	5	2
257	39753	C	T	UL19	A131T	nonsynonymous	0.0296	0.0002	0.0004	2227	9476	7875	2161	9473	7872	66	2	3
258	41327	T	G	NCR	-	-	0.0102	0.0012	0.0005	1076	7500	6632	1064	7488	6625	11	9	3
259	41355	T	G	NCR	-	-	0.017	0.0015	0.0003	999	7854	6719	982	7842	6716	17	12	2
260	41381	T	G	NCR	-	-	0.0118	0.003	0.0003	929	8218	6638	918	8186	6636	11	25	2
261	41384	T	G	NCR	-	-	0.0127	0.0029	0.0003	1022	8206	6498	1009	8178	6495	13	24	2
262	41416	T	G	NCR	-	-	0.013	0.0004	0.0002	999	8239	5789	986	8233	5788	13	3	1
263	41420	T	G	NCR	-	-	0.0126	0.0024	0.0002	953	7956	5572	940	7936	5571	12	19	1
264	41439	T	G	NCR	-	-	0.0143	0.0005	0.0002	1046	8678	5691	1031	8674	5690	15	4	1
265	41442	T	G	NCR	-	-	0.0129	0.001	0	1011	8573	5631	998	8561	5631	13	9	0
266	41453	T	G	NCR	-	-	0.0146	0.0005	0	1027	8081	5357	1012	8070	5357	15	4	0
267	41481	T	G	NCR	-	-	0.0256	0.0012	0.0002	1055	7304	4696	1028	7294	4695	27	9	1
268	41486	T	G	NCR	-	-	0.0164	0.0014	0.0006	1096	7314	4636	1078	7298	4632	18	10	3
269	41542	T	G	NCR	-	-	0.0117	0.0012	0.0002	943	6009	4552	932	6002	4550	11	7	1
270	41562	T	G	NCR	-	-	0.011	0.0011	0	911	5628	4336	901	5619	4336	10	6	0
271	41663	G	+T	NCR	INS	-	0	0.029	0.0147	513	2519	2176	513	2443	2143	0	73	32
272	41738	T	+C	NCR	INS	-	0.4872	0.7372	0.7556	156	156	90	69	37	21	76	115	68
273	41765	T	C	NCR	-	-	0.0385	0.0034	0.0008	182	892	1259	175	889	1258	7	3	1
274	42062	A	C	UL21	N97H	nonsynonymous	0.016	0.0002	0	625	5686	6263	614	5685	6263	10	1	0
275	42074	A	C	UL21	S101R	nonsynonymous	0.0122	0.0004	0	575	5680	6193	568	5677	6193	7	2	0
276	42081	A	C	UL21	E103A	nonsynonymous	0.0121	0	0.0002	577	5684	6212	570	5684	6210	7	0	1
277	42244	T	G	UL21	I157M	nonsynonymous	0.0103	0.0009	0	677	3159	3622	670	3156	3622	7	3	0
278	42255	T	G	UL21	F161C	nonsynonymous	0.0106	0.0003	0.0003	756	2977	3278	748	2976	3277	8	1	1
279	42259	G	A	UL21	A162A	synonymous	0.1643	0.0007	0	791	3027	3285	661	3025	3285	130	2	0
280	42300	A	C	UL21	H176P	nonsynonymous	0.0104	0.0009	0	867	1118	973	858	1116	973	9	1	0
281	42466	G	T	UL21	G231G	synonymous	0	0.0016	0.0143	1085	636	560	1085	635	552	0	1	8
282	42554	A	C	UL21	S261R	nonsynonymous	0.0118	0	0	851	130	105	841	130	105	10	0	0
283	42672	A	C	UL21	H300P	nonsynonymous	0.012	0.0001	0	1169	6909	3052	1155	6906	3052	14	1	0
284	42806	A	C	UL21	K345Q	nonsynonymous	0.011	0.0027	0.0002	1272	8491	5827	1257	8466	5826	14	23	1
285	42894	A	C	UL21	Q374P	nonsynonymous	0.0135	0.0005	0.0002	1262	7866	6639	1245	7861	6637	17	4	1
286	43038	T	G	UL21	V422G	nonsynonymous	0.0109	0.0008	0.0003	1099	7880	6929	1087	7869	6925	12	6	2
287	43125	A	C	UL21	E451A	nonsynonymous	0.0121	0.0005	0.0003	1153	8210	6858	1137	8200	6856	14	4	2
288	43472	T	G	NCR	-	-	0.0434	0.001	0.0007	438	2883	1476	419	2877	1475	19	3	1
289	43541	C	T	NCR	-	-	0	0.0102	0	1003	8849	5930	1003	8756	5930	0	90	0
290	43559	T	G	NCR	-	-	0.0026	0.0128	0.0003	1138	7686	6613	1135	7584	6610	3	98	2
291	44071	A	C	UL22	L680W	nonsynonymous	0.0115	0.0012	0.0003	1738	8985	7449	1717	8970	7444	20	11	2
292	44459	T	G	UL22	T551P	nonsynonymous	0.0121	0.0041	0.0004	1814	8567	6841	1790	8526	6836	22	35	3
293	44559	T	G	UL22	R517R	synonymous	0.0111	0.0017	0.0001	1538	8685	7240	1516	8655	7239	17	15	1
294	44825	A	C	UL22	C429G	nonsynonymous	0.0113	0.0013	0.0001	1675	9135	7040	1655	9122	7039	19	12	1
295	44983	G	A	UL22	P376L	nonsynonymous	0.1884	0.0003	0.0004	1783	9384	7375	1446	9379	7372	336	3	3
296	45019	A	C	UL22	L364W	nonsynonymous	0.0123	0.0013	0.0001	1710	9500	7449	1688	9487	7448	21	12	1
297	45020	A	C	UL22	L364V	nonsynonymous	0.0107	0.0005	0	1588	9465	7450	1570	9458	7450	17	5	0
298	45021	A	C	UL22	F363L	nonsynonymous	0.01	0.0009	0	1497	9312	7343	1481	9302	7343	15	8	0
299	45116	T	G	UL22	N332H	nonsynonymous	0.0122	0.0003	0.0003	1633	9408	7091	1613	9401	7088	20	3	2
300	45261	C	A	UL22	P283P	synonymous	0.0262	0.0002	0.0004	1795	9512	6852	1747	9509	6847	47	2	3
301	45349	A	C	UL22	L254R	nonsynonymous	0.0104	0.0004	0.0002	1633	9066	6540	1615	9059	6538	17	4	1
302	45688	T	G	UL22	Q141P	nonsynonymous	0.0114	0.0091	0.0003	1759	8089	5936	1738	8007	5933	20	74	2
303	45785	T	G	UL22	I109L	nonsynonymous	0.0103	0.0003	0.0005	1941	8779	6644	1921	8772	6640	20	3	3
304	46449	A	C	UL23	V376V	synonymous	0.0132	0.0005	0	2048	8523	7638	2021	8518	7638	27	4	0
305	46789	A	C	UL23	L263R	nonsynonymous	0.013	0.0022	0	1844	5089	2652	1820	5072	2652	24	11	0
306	46811	A	C	UL23	W256G	nonsynonymous	0.0123	0.007	0	1873	5137	2625	1850	5095	2625	23	36	0
307	46871	T	G	UL23	I236L	nonsynonymous	0.0101	0.0012	0.0002	1889	8180	4279	1870	8165	4278	19	10	1
308	46973	T	G	UL23	T202P	nonsynonymous	0.0131	0.0017	0	1759	8058	4233	1736	8043	4233	23	14	0
309	46985	T	G	UL23	T198P	nonsynonymous	0.0108	0.0006	0.0002	1759	8041	4154	1738	8033	4153	19	5	1
310	47078	T	G	UL23	I167L	nonsynonymous	0.0108	0.0003	0.0007	1661	7788	2775	1642	7786	2771	18	2	2
311	47102	T	G	UL23	T159P	nonsynonymous	0.0176	0.0016	0.0019	1647	6730	2119	1617	6711	2114	29	11	4
312	47962	T	G	UL24	F162C	nonsynonymous	0.0109	0.0007	0.0003	1102	8097	6753	1090	8089	6750	12	6	2
313	48182	T	G	UL24	H235Q	nonsynonymous	0.0133	0.0012	0	526	1705	884	519	1701	884	7	2	0
314	48215	A	C	UL24	P246P	synonymous	0.0116	0.0027	0	606	749	787	597	747	787	7	2	0
315	48337	G	-T,+T	NCR	DEL	-	0.854	0.0403	0.8376	322	918	1133	47	874	175	275	37	949
316	48369	T	+C	NCR	INS	-	0.358	0.3578	0.6587	176	763	1002	108	482	329	63	273	660
317	48379	T	C	NCR	-	-	0.0284	0.0121	0.0012	141	824	818	137	812	812	4	10	1
318	48533	A	C	NCR	-	-	0.0128	0.0009	0.0003	545	8698	3610	538	8686	3609	7	8	1
319	48559	A	C	NCR	-	-	0.013	0.001	0.0005	693	8939	3881	684	8928	3879	9	9	2
320	48604	A	C	UL25	M1L	nonsynonymous	0.0112	0.0008	0.0011	807	8819	4757	798	8811	4747	9	7	5
321	48649	A	C	UL25	R16R	synonymous	0.0121	0.0003	0.0003	907	8926	6103	895	8918	6100	11	3	2
322	48673	A	C	UL25	R24R	synonymous	0.0123	0.0011	0.0005	975	8934	6201	963	8922	6194	12	10	3
323	48676	A	C	UL25	S25R	nonsynonymous	0.0123	0.001	0	893	8764	6145	881	8755	6145	11	9	0
324	48682	A	C	UL25	I27L	nonsynonymous	0.0143	0.0003	0.0003	979	9065	6115	964	9061	6113	14	3	2
325	48730	A	C	UL25	I43L	nonsynonymous	0.0113	0.0006	0.0003	1066	8685	6040	1054	8679	6037	12	5	2
326	48803	A	C	UL25	E67A	nonsynonymous	0.0102	0.0014	0.0003	979	8860	6250	969	8844	6247	10	12	2
327	48818	A	C	UL25	Q72P	nonsynonymous	0.0111	0.0015	0.0007	1083	9173	6122	1071	9151	6115	12	14	4
328	48896	T	G	UL25	L98R	nonsynonymous	0.011	0.0008	0.0003	1268	9235	6042	1253	9222	6038	14	7	2
329	48905	T	G	UL25	L101R	nonsynonymous	0.015	0.0005	0.0007	1204	9225	6002	1184	9216	5995	18	5	4
330	48975	T	G	UL25	A124A	synonymous	0.0102	0.0009	0.0002	1377	6664	5690	1363	6656	5689	14	6	1
331	49235	A	C	UL25	K211T	nonsynonymous	0.0103	0.0014	0.0003	1840	8860	7475	1820	8845	7472	19	12	2
332	49358	A	C	UL25	H252P	nonsynonymous	0.0106	0.0006	0.0003	1981	9234	7781	1960	9225	7779	21	6	2
333	50209	T	G	UL25	Y536D	nonsynonymous	0.012	0.0022	0.0001	1588	7652	6788	1569	7634	6787	19	17	1
334	50374	G	T	NCR	-	-	0.0168	0.0033	0.001	1546	1812	1015	1519	1805	1013	26	6	1
335	50378	T	G	NCR	-	-	0.0104	0.0013	0	1444	1493	853	1429	1491	853	15	2	0
336	50530	A	C	NCR	-	-	0.0142	0.0024	0.0034	1476	2883	2661	1453	2871	2646	21	7	9
337	51351	T	G	UL26	I253R	nonsynonymous	0.013	0.0013	0.0003	1611	8308	6608	1590	8295	6605	21	11	2
338	51710	T	G	UL26.5	S64A	nonsynonymous	0.0104	0	0	770	986	326	762	986	326	8	0	0
339	51720	A	C	UL26.5	Y67S	nonsynonymous	0.0109	0.0025	0	734	401	169	726	400	169	8	1	0
340	51727	T	G	UL26.5	P69P	synonymous	0.0102	0	0	685	216	92	676	216	92	7	0	0
341	51777	T	G	UL26.5	L86R	nonsynonymous	0.017	0.0011	0	648	890	1457	637	889	1457	11	1	0
342	51801	T	G	UL26.5	V94G	nonsynonymous	0.0221	0	0.0012	633	1035	1733	619	1035	1731	14	0	2
343	51810	T	G	UL26.5	I97S	nonsynonymous	0.0166	0	0	543	1027	1707	534	1027	1707	9	0	0
344	51832	T	G	UL26.5	G104G	synonymous	0.0116	0.001	0.0005	602	1029	1852	595	1027	1851	7	1	1
345	51897	T	G	UL26.5	V126G	nonsynonymous	0.0155	0.0033	0.0004	517	1210	2724	509	1203	2722	8	4	1
346	51917	T	G	UL26.5	C133G	nonsynonymous	0.0188	0	0	478	1264	2910	469	1264	2910	9	0	0
347	52621	A	+G	NCR	INS	-	-	0.021	0.3793	18	143	348	-	135	208	-	3	132
348	52684	A	+G	NCR	INS	-	0.5217	0.5517	0.3623	23	29	69	8	10	44	12	16	25
349	52861	G	+C,-C	NCR	INS	-	0.1176	0.0753	0.0737	68	851	1318	58	758	1169	8	64	97
350	53291	A	C	UL27	L798R	nonsynonymous	0.0115	0.0003	0.0004	611	3043	2840	603	3041	2838	7	1	1
351	53369	A	C	UL27	F772C	nonsynonymous	0.0124	0.0016	0.0003	889	4405	3258	878	4397	3257	11	7	1
352	53414	A	C	UL27	V757G	nonsynonymous	0.0116	0.0007	0	1117	5810	2519	1104	5804	2519	13	4	0
353	53459	A	C	UL27	L742W	nonsynonymous	0.02	0.0009	0.0004	1148	8818	2473	1125	8807	2472	23	8	1
354	53460	A	C	UL27	L742V	nonsynonymous	0.0129	0.0017	0.0004	1087	8782	2469	1073	8765	2466	14	15	1
355	53468	A	C	UL27	M739R	nonsynonymous	0.0128	0.0008	0.0004	1173	8929	2790	1157	8919	2788	15	7	1
356	53477	A	C	UL27	F736C	nonsynonymous	0.0115	0.002	0.0003	1048	8818	3056	1036	8799	3055	12	18	1
357	53545	A	C	UL27	F713L	nonsynonymous	0.0115	0.0015	0.0004	1215	8945	5075	1200	8930	5070	14	13	2
358	54175	C	T	UL27	L503L	synonymous	0.027	0.0002	0.0001	2740	9481	8217	2666	9478	8215	74	2	1
359	55440	T	G	UL27	N82H	nonsynonymous	0.0101	0.0009	0	1381	3393	1961	1367	3390	1961	14	3	0
360	55601	G	-C	UL27	DEL	frameshift	0	0	0.014	1357	1940	859	1357	1940	846	0	0	12
361	55640	A	C	UL27	L15R	nonsynonymous	0.0138	0.0013	0.0008	1309	2362	1265	1291	2357	1264	18	3	1
362	55965	A	C	UL28	L695R	nonsynonymous	0.0104	0.0009	0.0004	1442	8042	7046	1425	8029	7039	15	7	3
363	55993	T	G	UL28	I686L	nonsynonymous	0.0104	0.0005	0	1537	8417	7514	1520	8409	7514	16	4	0
364	56056	T	G	UL28	K665Q	nonsynonymous	0.0145	0.0006	0.0001	1447	8496	7214	1424	8489	7212	21	5	1
365	56171	C	T	UL28	A626A	synonymous	0.1557	0.0001	0.0002	1503	7185	5821	1266	7184	5818	234	1	1
366	56247	T	G	UL28	H601P	nonsynonymous	0.0143	0.0009	0.0002	1394	6756	5857	1372	6747	5854	20	6	1
367	56251	T	G	UL28	T600P	nonsynonymous	0.0119	0.0021	0.0003	1424	6668	5925	1407	6650	5922	17	14	2
368	56257	T	G	UL28	S598R	nonsynonymous	0.0132	0.0012	0	1437	6801	6033	1417	6788	6033	19	8	0
369	56283	T	G	UL28	H589P	nonsynonymous	0.0107	0.0009	0.0002	1494	6570	5872	1478	6561	5871	16	6	1
370	56350	T	G	UL28	I567L	nonsynonymous	0.011	0.0026	0	1366	6922	5795	1351	6903	5795	15	18	0
371	56383	A	-GC	UL28	DEL	frameshift	0.0098	0.0226	0.0219	1219	8056	5211	1201	7859	5095	12	182	114
372	56666	A	C	UL28	R461R	synonymous	0.0131	0.0026	0	916	784	246	903	781	246	12	2	0
373	56715	G	-C	UL28	DEL	frameshift	0.0027	0.0043	0.0143	730	1879	628	728	1870	619	2	8	9
374	56751	A	C	UL28	L433R	nonsynonymous	0.0116	0.0016	0.0008	688	3147	1291	680	3140	1290	8	5	1
375	56779	A	C	UL28	C424G	nonsynonymous	0.01	0.0019	0.0005	697	4731	2151	690	4720	2150	7	9	1
376	56791	T	C	UL28	S420G	nonsynonymous	0.0241	0.0005	0	747	6588	3095	726	6583	3095	18	3	0
377	56922	A	C	UL28	L376R	nonsynonymous	0.0126	0.0009	0.0002	1111	8823	5811	1097	8813	5809	14	8	1
378	56934	A	C	UL28	F372C	nonsynonymous	0.0101	0.0013	0.0002	1085	8589	5837	1074	8577	5835	11	11	1
379	56976	A	C	UL28	L358R	nonsynonymous	0.0115	0.0008	0.0002	1214	8643	6180	1200	8634	6179	14	7	1
380	57003	T	G	UL28	Q349P	nonsynonymous	0.0116	0.0005	0	1203	8765	6461	1189	8759	6461	14	4	0
381	57159	A	C	UL28	L297R	nonsynonymous	0.012	0	0.0002	835	4103	5338	825	4103	5335	10	0	1
382	57200	C	G	UL28	P283P	synonymous	0.0026	0.0119	0.0013	780	1681	4520	777	1650	4510	2	20	6
383	57203	C	G	UL28	P282P	synonymous	0.0013	0.0519	0.0023	785	964	4394	784	902	4372	1	50	10
384	57221	G	C	UL28	G276G	synonymous	0.0059	0.1018	0.0008	843	1003	4840	838	898	4829	5	102	4
385	57224	G	C	UL28	G275G	synonymous	0.0036	0.0321	0.0008	839	1681	4877	836	1620	4872	3	54	4
386	57243	A	C	UL28	L269R	nonsynonymous	0.0137	0.0004	0.0002	946	6778	5491	932	6773	5488	13	3	1
387	57249	T	G	UL28	Q267P	nonsynonymous	0.0109	0.0006	0.0014	1006	7120	5632	992	7113	5624	11	4	8
388	57507	A	C	UL28	V181G	nonsynonymous	0.0103	0.0013	0.0002	1456	7759	5148	1440	7742	5147	15	10	1
389	57522	A	C	UL28	V176G	nonsynonymous	0.0107	0.0009	0.0005	1308	8043	5583	1294	8032	5579	14	7	3
390	57666	T	G	UL28	H128P	nonsynonymous	0.0105	0.0006	0.0001	1043	8463	7223	1031	8457	7221	11	5	1
391	57740	T	G	UL28	E103D	nonsynonymous	0.0117	0.0008	0.0004	938	7713	7411	927	7703	7407	11	6	3
392	57795	T	G	UL28	E85A	nonsynonymous	0.0156	0.0021	0	896	7547	6906	880	7527	6906	14	16	0
393	57802	T	G	UL28	T83P	nonsynonymous	0.0117	0.001	0.0003	1027	7044	6604	1015	7030	6600	12	7	2
394	57858	T	G	UL28	H64P	nonsynonymous	0.0123	0.001	0.0003	979	7692	6432	967	7680	6430	12	8	2
395	57879	T	G	UL28	Q57P	nonsynonymous	0.0123	0.0004	0.0007	977	8059	6667	965	8054	6655	12	3	5
396	57896	T	G	UL28	L51L	synonymous	0.0102	0.0004	0.0002	983	7719	6196	973	7715	6195	10	3	1
397	57948	T	G	UL28	E34A	nonsynonymous	0.0148	0.0004	0	879	7144	5516	866	7140	5516	13	3	0
398	57954	T	G	UL28	Q32P	nonsynonymous	0.0148	0.0003	0.0002	943	7076	5356	929	7073	5355	14	2	1
399	57969	T	G	UL28	Q27P	nonsynonymous	0.0107	0.0004	0	843	6686	5221	834	6681	5221	9	3	0
400	57975	T	G	UL28	Q25P	nonsynonymous	0.0113	0.0002	0.0002	795	5412	4464	785	5410	4463	9	1	1
401	58012	T	G	UL28	T13P	nonsynonymous	0.0105	0.0005	0.0003	765	3930	3112	757	3927	3111	8	2	1
402	58048	T	G	UL28	M1L	nonsynonymous	0.0108	0.0011	0.0004	649	3570	2782	642	3566	2781	7	4	1
403	58161	C	+T	NCR	INS	-	0	0.0261	0.04	265	115	100	265	112	96	0	3	4
404	58163	T	-CGCC	NCR	DEL	-	0.2846	0	0	254	100	86	180	100	86	72	0	0
405	58165	G	-C	NCR	DEL	-	0	0.0714	0.0123	167	98	81	167	91	80	0	7	1
406	58411	A	C	NCR	-	-	0.0606	0.0447	0.0053	33	179	190	31	170	187	2	8	1
407	58573	A	C	UL29	F1147V	nonsynonymous	0.0138	0.0011	0	579	5541	2916	571	5535	2916	8	6	0
408	58580	A	C	UL29	F1144L	nonsynonymous	0.019	0.0007	0.002	686	5894	3054	673	5886	3047	13	4	6
409	58581	A	C	UL29	F1144C	nonsynonymous	0.0126	0.0024	0	635	6127	3280	627	6110	3280	8	15	0
410	58647	A	C	UL29	L1122R	nonsynonymous	0.0125	0.0013	0.0002	879	8329	4794	868	8315	4792	11	11	1
411	58686	A	C	UL29	L1109R	nonsynonymous	0.014	0.0021	0.0006	860	8014	4879	848	7994	4874	12	17	3
412	58701	A	C	UL29	F1104C	nonsynonymous	0.0169	0.0005	0.0002	886	8253	5055	871	8247	5053	15	4	1
413	58795	C	T	UL29	V1073I	nonsynonymous	0	0.0387	0	1325	8934	4269	1325	8586	4269	0	346	0
414	59779	T	G	UL29	T745P	nonsynonymous	0.0114	0.0025	0.0007	1660	7648	7581	1640	7624	7573	19	19	5
415	60144	A	C	UL29	L623R	nonsynonymous	0.0104	0.0007	0.0001	2110	9374	8050	2087	9363	8048	22	7	1
416	60874	T	G	UL29	N380H	nonsynonymous	0.0121	0.0009	0.0003	1985	9343	7282	1961	9333	7280	24	8	2
417	61035	A	C	UL29	L326R	nonsynonymous	0.0147	0.0013	0.0001	1696	9079	7194	1670	9062	7191	25	12	1
418	61215	T	G	UL29	H266P	nonsynonymous	0.0089	0.0133	0.0003	1901	8025	7247	1883	7912	7242	17	107	2
419	61418	C	T	UL29	P198P	synonymous	0.0271	0.0002	0.0001	2289	9014	7537	2227	9010	7534	62	2	1
420	61681	T	G	UL29	N111H	nonsynonymous	0.0119	0.0048	0.0007	1180	8344	5625	1165	8294	5619	14	40	4
421	61689	T	G	UL29	Q108P	nonsynonymous	0.0131	0.0034	0.0002	1218	8139	5352	1201	8108	5350	16	28	1
422	61693	T	G	UL29	T107P	nonsynonymous	0.0121	0.0031	0.0004	1160	8015	5527	1146	7986	5524	14	25	2
423	61719	T	G	UL29	H98P	nonsynonymous	0.0111	0.0009	0.0002	1169	8693	5468	1156	8683	5466	13	8	1
424	61728	T	G	UL29	Y95S	nonsynonymous	0.0108	0.0009	0.0002	1112	8569	5744	1099	8556	5742	12	8	1
425	61741	T	G	UL29	S91R	nonsynonymous	0.0101	0.0009	0.0002	1088	8684	6242	1077	8676	6241	11	8	1
426	61746	T	G	UL29	H89P	nonsynonymous	0.0157	0.0006	0.0002	1085	8141	6211	1068	8131	6209	17	5	1
427	61762	T	G	UL29	K84Q	nonsynonymous	0.0147	0.0008	0.0002	1020	7901	6216	1005	7889	6214	15	6	1
428	61795	T	G	UL29	T73P	nonsynonymous	0.0139	0.0013	0.0003	1083	7912	6259	1067	7895	6255	15	10	2
429	61822	T	G	UL29	N64H	nonsynonymous	0.019	0.0005	0.0002	1106	8072	6218	1085	8063	6217	21	4	1
430	61835	G	A	UL29	S59S	synonymous	0.1676	0.0002	0.0002	1205	8277	6279	1003	8274	6277	202	2	1
431	61839	T	G	UL29	E58A	nonsynonymous	0.0144	0.0013	0.0002	972	7998	6312	958	7979	6310	14	10	1
432	61858	T	G	UL29	I52L	nonsynonymous	0.0123	0.0011	0	1139	7904	6078	1125	7893	6078	14	9	0
433	61960	T	G	UL29	M18L	nonsynonymous	0.0141	0.0017	0.0002	994	5739	4494	979	5726	4492	14	10	1
434	61978	T	G	UL29	K12Q	nonsynonymous	0.0152	0.0018	0.0002	984	5529	4264	969	5518	4263	15	10	1
435	61994	T	G	UL29	K6N	nonsynonymous	0.0187	0.0006	0	854	5203	3827	838	5198	3827	16	3	0
436	61996	T	G	UL29	K6Q	nonsynonymous	0.0119	0.0004	0	928	5213	3832	917	5209	3832	11	2	0
437	62001	T	G	UL29	K4T	nonsynonymous	0.0106	0.001	0	852	4948	3589	843	4943	3589	9	5	0
438	62002	T	G	UL29	K4Q	nonsynonymous	0.0124	0.0028	0.0003	884	4974	3585	873	4960	3582	11	14	1
439	62148	T	G	NCR	-	-	0.0423	0.0018	0	189	2262	1094	181	2256	1094	8	4	0
440	62186	T	G	NCR	-	-	0.1127	0.0017	0.0024	71	602	423	63	600	422	8	1	1
441	62197	T	G	NCR	-	-	0.1277	0	0.0108	47	130	93	41	130	92	6	0	1
442	62201	T	G	NCR	-	-	0.1628	0	0	43	40	50	36	40	50	7	0	0
443	62254	C	A	NCR	-	-	0	0.0105	0.0177	64	191	283	64	189	278	0	2	5
444	62256	C	A	NCR	-	-	0.0263	0.026	0.0211	76	192	284	74	187	278	2	5	6
445	62321	C	T	NCR	-	-	0	0.0369	0.0007	80	867	1476	80	834	1475	0	32	1
446	62700	T	+C	NCR	INS	-	-	0.0071	0.0111	18	1123	2512	-	1114	2484	-	8	28
447	62936	A	C	UL30	A36A	synonymous	0.0101	0.0014	0.0003	692	8568	3431	685	8554	3429	7	12	1
448	62967	A	C	UL30	N47H	nonsynonymous	0.0123	0.0001	0	813	8795	4179	802	8794	4179	10	1	0
449	62974	A	C	UL30	H49P	nonsynonymous	0.0104	0.0009	0	864	8746	4629	855	8735	4629	9	8	0
450	62983	A	C	UL30	Q52P	nonsynonymous	0.0106	0.001	0.0002	846	8619	4818	837	8607	4816	9	9	1
451	63000	A	C	UL30	K58Q	nonsynonymous	0.0111	0.0011	0.0002	904	8777	5598	894	8766	5597	10	10	1
452	63017	T	C	UL30	A63A	synonymous	0.0162	0.0037	0.0002	804	8120	6023	790	8084	6022	13	30	1
453	63050	A	C	UL30	E74D	nonsynonymous	0.0168	0.0025	0.0003	952	8251	6037	935	8224	6035	16	21	2
454	63142	A	C	UL30	K105T	nonsynonymous	0.0124	0.0021	0.0001	1051	8678	6854	1038	8659	6853	13	18	1
455	63258	A	C	UL30	T144P	nonsynonymous	0.0109	0.0009	0.0003	1473	9233	7610	1457	9223	7606	16	8	2
456	63264	A	C	UL30	T146P	nonsynonymous	0.0111	0.0007	0.0003	1442	9221	7636	1425	9210	7633	16	6	2
457	63738	T	C	UL30	F304L	nonsynonymous	0.0385	0.0002	0.0001	2024	9298	8216	1942	9294	8214	78	2	1
458	64307	C	T	UL30	R493R	synonymous	0.0331	0.0002	0.0001	2204	9196	8581	2131	9191	8580	73	2	1
459	64773	A	C	UL30	K649Q	nonsynonymous	0.0112	0.0002	0	1691	4087	2556	1670	4085	2556	19	1	0
460	65511	A	C	UL30	I895L	nonsynonymous	0.0122	0.0005	0.0004	2046	9272	8296	2020	9263	8292	25	5	3
461	65778	T	G	UL30	Y984D	nonsynonymous	0.01	0.0006	0.0002	1696	9012	8364	1679	9002	8360	17	5	2
462	66146	A	C	UL30	P1106P	synonymous	0.0128	0	0	1174	854	718	1159	854	718	15	0	0
463	66835	T	G	UL31	G193G	synonymous	0.0101	0.0012	0.0003	1875	9180	7759	1855	9167	7755	19	11	2
464	67490	T	G	UL32	T569T	synonymous	0.0116	0.0013	0.0003	1988	9066	7947	1964	9050	7943	23	12	2
465	67546	T	G	UL32	I551L	nonsynonymous	0.0103	0.0029	0	1943	8885	7893	1921	8857	7893	20	26	0
466	68014	T	G	UL32	K395Q	nonsynonymous	0.0132	0.0007	0.0003	1212	8460	6155	1196	8452	6151	16	6	2
467	68199	T	G	UL32	E333A	nonsynonymous	0.0107	0.0024	0.0002	938	8187	4183	928	8166	4180	10	20	1
468	68343	A	C	UL32	L285R	nonsynonymous	0.0118	0.0003	0	592	3121	1408	585	3119	1408	7	1	0
469	68350	T	G	UL32	T283P	nonsynonymous	0.0148	0.0031	0.0009	542	2554	1149	534	2546	1148	8	8	1
470	68364	T	G	UL32	Q278P	nonsynonymous	0.0128	0.001	0	545	972	450	538	970	450	7	1	0
471	68384	C	+T	UL32	INS	frameshift	0	0.1649	0.0769	535	97	39	535	80	36	0	16	3
472	68424	A	C	UL32	I258S	nonsynonymous	0.0147	0	0	477	1476	2002	469	1476	2002	7	0	0
473	68445	T	G	UL32	Q251P	nonsynonymous	0.0127	0.0008	0	552	2364	3150	544	2362	3150	7	2	0
474	68454	A	C	UL32	F248C	nonsynonymous	0.0145	0.0008	0.0006	551	2614	3609	542	2610	3606	8	2	2
475	68458	A	C	UL32	S247A	nonsynonymous	0.0127	0.0028	0	553	2869	4077	545	2858	4077	7	8	0
476	68460	T	G	UL32	Y246S	nonsynonymous	0.0118	0	0.0002	595	3066	4247	587	3066	4245	7	0	1
477	68478	T	G	UL32	K240T	nonsynonymous	0.0111	0.0005	0	719	4205	5512	710	4202	5512	8	2	0
478	68494	A	C	UL32	S235A	nonsynonymous	0.01	0.0011	0.0003	698	4386	5769	690	4380	5764	7	5	2
479	68506	T	G	UL32	R231R	synonymous	0.0161	0.0002	0	809	4666	6063	796	4664	6063	13	1	0
480	68560	A	C	UL32	C213G	nonsynonymous	0.0131	0.0006	0.0003	915	5319	6508	903	5314	6505	12	3	2
481	68797	T	G	UL32	I134L	nonsynonymous	0.0152	0.0002	0.0005	855	4411	4167	841	4410	4165	13	1	2
482	68914	A	+C	UL32	INS	frameshift	0.0027	0.0123	0.0191	1108	1707	470	1105	1685	461	3	21	9
483	68977	C	T	UL32	A74T	nonsynonymous	0.0108	0.0003	0.0007	1300	3232	1348	1286	3231	1347	14	1	1
484	69127	T	G	UL32	K24Q	nonsynonymous	0.0103	0.0005	0.0006	1454	8559	6338	1438	8552	6333	15	4	4
485	69174	A	C	UL32	V8G	nonsynonymous	0.0119	0.003	0.0005	1433	7905	6205	1416	7874	6200	17	24	3
486	69687	T	G	UL34	M4R	nonsynonymous	0.0121	0.0008	0.0006	1488	3881	1572	1469	3877	1570	18	3	1
487	69909	A	C	UL34	D78A	nonsynonymous	0.0108	0.0017	0.0001	1394	8277	6863	1377	8260	6861	15	14	1
488	69920	A	C	UL34	N82H	nonsynonymous	0.0113	0.0019	0.0006	1412	8508	6991	1396	8491	6982	16	16	4
489	70296	T	G	UL34	V207G	nonsynonymous	0.0123	0.0111	0.0005	1298	6048	4005	1281	5975	4003	16	67	2
490	70449	T	G	UL34	L258R	nonsynonymous	0.0133	0.0005	0	1124	5539	2613	1109	5533	2613	15	3	0
491	70492	T	G	UL34	V272V	synonymous	0.0173	0.0016	0.0005	1155	3199	2149	1134	3194	2148	20	5	1
492	70592	A	C	NCR	-	-	0.0156	0.0004	0.0003	1284	5178	3216	1263	5175	3214	20	2	1
493	70610	A	C	NCR	-	-	0.0114	0.0002	0.0003	1409	6089	3727	1391	6088	3726	16	1	1
494	71023	A	C	NCR	-	-	0.0103	0.0024	0	1266	2098	2830	1253	2093	2830	13	5	0
495	71146	T	G	UL36	H3113P	nonsynonymous	0.0157	0.0009	0.0004	894	3303	5452	878	3299	5446	14	3	2
496	71323	T	G	UL36	Q3054P	nonsynonymous	0.0147	0	0	746	1929	2644	735	1929	2644	11	0	0
497	71329	T	G	UL36	H3052P	nonsynonymous	0.0103	0.0005	0	777	1820	2367	769	1819	2367	8	1	0
498	71334	T	G	UL36	S3050S	synonymous	0.0105	0.0006	0	760	1747	2248	752	1746	2248	8	1	0
499	71338	T	G	UL36	Q3049P	nonsynonymous	0.0153	0.0006	0.0005	783	1713	2140	770	1712	2139	12	1	1
500	71344	T	G	UL36	H3047P	nonsynonymous	0.0148	0.0014	0	810	1406	1591	798	1404	1591	12	2	0
501	71358	T	G	UL36	P3042P	synonymous	0.0401	0.0023	0	774	1301	1463	742	1298	1463	31	3	0
502	71374	T	G	UL36	D3037A	nonsynonymous	0.017	0.001	0	704	1024	1002	692	1022	1002	12	1	0
503	71389	T	G	UL36	H3032P	nonsynonymous	0.0331	0.001	0.0009	724	1049	1119	700	1048	1118	24	1	1
504	71394	T	G	UL36	E3030D	nonsynonymous	0.012	0	0	752	1026	1092	743	1026	1092	9	0	0
505	71400	T	G	UL36	P3028P	synonymous	0.012	0.0021	0	830	961	1076	820	958	1076	10	2	0
506	71428	T	G	UL36	D3019A	nonsynonymous	0.0141	0.0009	0.0006	709	1068	1540	699	1067	1539	10	1	1
507	71463	G	T	UL36	H3007Q	nonsynonymous	0.1637	0	0	776	1241	1908	649	1241	1908	127	0	0
508	71485	T	G	UL36	H3000P	nonsynonymous	0.0175	0	0.0005	629	1274	2077	618	1274	2076	11	0	1
509	71494	T	G	UL36	Q2997P	nonsynonymous	0.0123	0	0.0005	570	1243	2129	563	1243	2127	7	0	1
510	71570	C	T	UL36	V2972M	nonsynonymous	0	0.0423	0	313	1088	2057	313	1042	2057	0	46	0
511	72419	C	-G	UL36	DEL	frameshift	0.0284	0.0185	0.0184	141	108	217	133	105	211	4	2	4
512	72713	T	G	UL36	T2591P	nonsynonymous	0.0286	0.0104	0	210	96	251	204	95	251	6	1	0
513	72833	T	G	UL36	T2551P	nonsynonymous	0.0171	0.002	0	468	490	542	460	489	542	8	1	0
514	72852	A	G	UL36	T2544T	synonymous	0.0155	0	0	515	615	431	505	615	431	8	0	0
515	72854	T	G	UL36	T2544P	nonsynonymous	0.0161	0.0033	0.0024	559	612	421	549	610	420	9	2	1
516	72925	T	+C	UL36	INS	frameshift	0.0065	0.0073	0.0133	768	1227	679	755	1206	667	5	9	9
517	72936	A	C	UL36	L2516L	synonymous	0.0107	0	0.0036	749	1374	835	741	1374	831	8	0	3
518	72969	A	C	UL36	S2505S	synonymous	0.0102	0.0017	0.0015	787	1750	1350	778	1747	1346	8	3	2
519	73018	G	C	UL36	P2489R	nonsynonymous	0.1658	0	0	929	2295	2007	775	2295	2007	154	0	0
520	73051	A	C	UL36	F2478C	nonsynonymous	0.0105	0.0004	0	855	2458	2160	846	2456	2160	9	1	0
521	73063	A	C	UL36	L2474R	nonsynonymous	0.0127	0.0004	0.0004	869	2585	2324	858	2583	2323	11	1	1
522	73078	A	C	UL36	F2469C	nonsynonymous	0.0184	0.0008	0	815	2554	2240	799	2552	2240	15	2	0
523	73111	A	C	UL36	L2458R	nonsynonymous	0.0103	0.0004	0	872	2462	2153	863	2460	2153	9	1	0
524	73134	A	C	UL36	F2450L	nonsynonymous	0.0105	0.0012	0	948	2467	2081	938	2463	2081	10	3	0
525	73211	A	C	UL36	L2425V	nonsynonymous	0.0103	0.0004	0.0004	975	2853	2519	965	2851	2518	10	1	1
526	73229	T	G	UL36	M2419L	nonsynonymous	0.0129	0	0	1088	3295	3141	1072	3295	3139	14	0	0
527	73235	T	G	UL36	I2417L	nonsynonymous	0.0101	0.0006	0	1092	3240	3095	1081	3238	3095	11	2	0
528	73309	T	G	UL36	Q2392P	nonsynonymous	0.0112	0.0003	0.0005	1248	3939	4333	1234	3936	4331	14	1	2
529	73349	T	G	UL36	T2379P	nonsynonymous	0.0103	0.0004	0.0002	1262	4509	5425	1248	4504	5424	13	2	1
530	73351	T	G	UL36	H2378P	nonsynonymous	0.012	0.0002	0.0002	1329	4557	5469	1312	4555	5468	16	1	1
531	73354	A	C	UL36	L2377R	nonsynonymous	0.0118	0.0002	0.0007	1273	4624	5548	1256	4622	5544	15	1	4
532	73444	A	C	UL36	L2347R	nonsynonymous	0.0101	0.0002	0	1389	4590	5384	1375	4589	5384	14	1	0
533	73568	T	G	UL36	T2306P	nonsynonymous	0.0142	0.0076	0	1480	2621	2651	1459	2598	2651	21	20	0
534	73600	T	G	UL36	H2295P	nonsynonymous	0.0126	0.0008	0	1428	3758	2241	1410	3751	2241	18	3	0
535	73864	T	G	UL36	Q2207P	nonsynonymous	0.0101	0.0006	0.0015	1483	8851	6571	1465	8843	6560	15	5	10
536	74462	T	G	UL36	M2008L	nonsynonymous	0.0106	0.0015	0.0004	1315	9161	6954	1301	9145	6947	14	14	3
537	74722	T	G	UL36	Q1921P	nonsynonymous	0.0157	0.0022	0.0003	1143	8995	6809	1124	8974	6807	18	20	2
538	74990	A	C	UL36	W1832G	nonsynonymous	0.0109	0.0004	0.0006	1468	9566	6866	1451	9557	6861	16	4	4
539	75193	A	C	UL36	L1764R	nonsynonymous	0.0113	0.0013	0.0001	1066	9261	6734	1052	9245	6733	12	12	1
540	75256	A	C	UL36	F1743C	nonsynonymous	0.0101	0.0009	0.0001	1090	9300	7023	1079	9290	7022	11	8	1
541	75361	T	G	UL36	H1708P	nonsynonymous	0.0121	0.0024	0.0003	1318	9073	6895	1302	9048	6893	16	22	2
542	75592	A	C	UL36	L1631R	nonsynonymous	0.0107	0.0005	0.0004	1405	9101	7609	1384	9092	7605	15	5	3
543	75616	A	C	UL36	I1623S	nonsynonymous	0.0101	0.0009	0.0003	1387	8764	6977	1373	8750	6975	14	8	2
544	75931	A	C	UL36	L1518R	nonsynonymous	0.0119	0.0009	0.0002	1430	8932	6517	1413	8917	6516	17	8	1
545	75977	T	G	UL36	I1503L	nonsynonymous	0.0115	0.0017	0	1393	8926	6665	1376	8908	6665	16	15	0
546	76168	A	C	UL36	L1439R	nonsynonymous	0.0137	0.001	0.0003	1096	7674	3665	1077	7661	3664	15	8	1
547	76207	T	G	UL36	E1426A	nonsynonymous	0.0107	0.005	0.0004	935	5856	2577	925	5824	2575	10	29	1
548	76240	A	G	UL36	L1415P	nonsynonymous	0.0105	0.0008	0.0006	859	4873	1789	846	4869	1787	9	4	1
549	76246	T	G	UL36	H1413P	nonsynonymous	0.0114	0.0013	0.0006	966	4695	1648	955	4685	1647	11	6	1
550	76250	T	G	UL36	I1412L	nonsynonymous	0.0243	0.0033	0.0006	905	4579	1599	883	4563	1598	22	15	1
551	76271	T	G	UL36	M1405L	nonsynonymous	0.0208	0.0027	0.0008	915	4053	1242	896	4040	1240	19	11	1
552	76276	T	G	UL36	H1403P	nonsynonymous	0.0105	0.0026	0	956	3455	977	946	3443	977	10	9	0
553	76282	T	G	UL36	Q1401P	nonsynonymous	0.015	0.0023	0.0026	936	2645	779	921	2639	777	14	6	2
554	76295	T	G	UL36	T1397P	nonsynonymous	0.0102	0.0013	0.0007	884	3955	1391	874	3944	1390	9	5	1
555	76394	T	G	UL36	N1364H	nonsynonymous	0.0103	0.0004	0	969	8897	3627	959	8890	3627	10	4	0
556	76499	A	C	UL36	W1329G	nonsynonymous	0.0119	0.0032	0.0003	1012	8085	3812	1000	8058	3811	12	26	1
557	76546	A	C	UL36	L1313R	nonsynonymous	0.0105	0.0037	0.0003	955	7203	3831	944	7174	3829	10	27	1
558	76566	A	C	UL36	L1306L	synonymous	0.0126	0.0021	0	949	6628	3868	937	6614	3868	12	14	0
559	76637	A	C	UL36	S1283A	nonsynonymous	0.0129	0.0011	0.0004	854	8323	4491	842	8310	4489	11	9	2
560	76678	A	C	UL36	F1269C	nonsynonymous	0.0108	0.0009	0.0004	836	8874	5011	827	8864	5008	9	8	2
561	76737	A	C	UL36	D1249E	nonsynonymous	0.0142	0.002	0.0002	773	8649	5269	762	8629	5268	11	17	1
562	76744	A	C	UL36	L1247R	nonsynonymous	0.0104	0.0008	0.0004	769	8609	5272	760	8600	5269	8	7	2
563	76768	T	G	UL36	Q1239P	nonsynonymous	0.0101	0.0004	0.0004	789	8570	5349	781	8563	5347	8	3	2
564	76792	A	C	UL36	V1231G	nonsynonymous	0.0104	0.002	0.0004	766	8524	5668	758	8497	5665	8	17	2
565	76855	A	C	UL36	L1210R	nonsynonymous	0.0154	0.0015	0.0002	911	8873	5963	897	8855	5962	14	13	1
566	76951	A	C	UL36	L1178R	nonsynonymous	0.0183	0.0021	0.0002	1090	8919	5157	1069	8897	5155	20	19	1
567	76972	A	C	UL36	L1171R	nonsynonymous	0.0119	0.0021	0.0004	1095	9114	5155	1082	9093	5151	13	19	2
568	77039	T	G	UL36	S1149R	nonsynonymous	0.012	0.001	0.0006	919	8627	5190	907	8609	5187	11	9	3
569	77051	T	G	UL36	I1145L	nonsynonymous	0.0107	0.0004	0.0002	1027	9099	5316	1016	9093	5315	11	4	1
570	77076	T	G	UL36	T1136T	synonymous	0.0101	0.0004	0.0002	987	9050	5226	977	9044	5225	10	4	1
571	77086	T	G	UL36	H1133P	nonsynonymous	0.0182	0.0019	0.0002	991	8506	4921	973	8484	4920	18	16	1
572	77257	A	C	UL36	L1076R	nonsynonymous	0.012	0.0018	0.0004	1084	8654	4650	1069	8629	4645	13	16	2
573	77274	C	-G,+G	UL36	DEL	frameshift	0.0218	0.0289	0.0368	1238	9448	5112	1183	8974	4764	27	273	188
574	77290	A	C	UL36	V1065G	nonsynonymous	0.011	0.0015	0.0004	1003	8852	5021	992	8836	5018	11	13	2
575	77335	A	C	UL36	L1050R	nonsynonymous	0.0157	0.0027	0.0015	1081	8965	5466	1062	8934	5456	17	24	8
576	77404	A	C	UL36	L1027R	nonsynonymous	0.0134	0.0005	0.0011	747	8496	6414	736	8490	6406	10	4	7
577	77444	T	G	UL36	K1014Q	nonsynonymous	0.0161	0.0011	0.0002	684	8381	6346	672	8367	6345	11	9	1
578	77507	A	G	UL36	S993P	nonsynonymous	0.0197	0.0018	0	458	7808	6239	444	7792	6239	9	14	0
579	77527	T	G	UL36	E986A	nonsynonymous	0.0132	0.0008	0.0005	531	8410	6334	524	8392	6329	7	7	3
580	77552	T	G	UL36	M978L	nonsynonymous	0.0151	0.0007	0.0007	596	8569	6729	586	8563	6722	9	6	5
581	77578	T	G	UL36	E969A	nonsynonymous	0.0116	0.0018	0.0003	601	8568	6430	592	8552	6427	7	15	2
582	77585	T	G	UL36	M967L	nonsynonymous	0.011	0.0017	0.0008	635	8361	6225	628	8340	6219	7	14	5
583	77596	T	G	UL36	E963A	nonsynonymous	0.0109	0.0025	0.0002	645	8304	6377	638	8283	6376	7	21	1
584	77726	A	G	UL36	S920P	nonsynonymous	0.0162	0.0015	0.0003	556	8211	6051	544	8191	6047	9	12	2
585	78142	A	C	UL36	I781S	nonsynonymous	0.0128	0	0	547	728	1557	540	728	1557	7	0	0
586	78148	A	C	UL36	V779G	nonsynonymous	0.0229	0	0	567	669	1366	554	669	1366	13	0	0
587	78157	A	C	UL36	L776R	nonsynonymous	0.0156	0	0	641	624	1189	631	624	1189	10	0	0
588	78184	A	C	UL36	L767R	nonsynonymous	0.0116	0.0042	0	604	237	373	597	236	373	7	1	0
589	78232	A	C	UL36	V751G	nonsynonymous	0.0167	0	0.0022	657	401	455	646	401	454	11	0	1
590	78247	A	C	UL36	L746R	nonsynonymous	0.0102	0.0014	0	684	691	798	677	690	798	7	1	0
591	78272	A	C	UL36	S738A	nonsynonymous	0.0122	0.001	0	657	971	1113	649	970	1113	8	1	0
592	78337	A	C	UL36	M716R	nonsynonymous	0.0119	0	0.0006	841	1708	1668	830	1708	1667	10	0	1
593	78354	A	C	UL36	F710L	nonsynonymous	0.0101	0.0005	0.0006	893	1832	1662	884	1831	1661	9	1	1
594	78355	A	C	UL36	F710C	nonsynonymous	0.0114	0.0005	0.0006	878	1875	1709	868	1873	1707	10	1	1
595	78421	A	C	UL36	L688R	nonsynonymous	0.0117	0.0005	0.0023	1028	2135	1759	1014	2133	1753	12	1	4
596	78628	T	G	UL36	Q619P	nonsynonymous	0.0141	0.0006	0.0002	1281	5228	6511	1262	5225	6509	18	3	1
597	78743	C	+A	UL36	INS	frameshift	0.0007	0.0055	0.0139	1396	4722	6393	1395	4696	6303	1	26	89
598	78881	T	G	UL36	N535H	nonsynonymous	0.011	0.001	0.0002	1093	3097	4754	1080	3092	4753	12	3	1
599	78964	T	G	UL36	N507T	nonsynonymous	0.0145	0.0005	0.0004	894	2221	2447	881	2219	2446	13	1	1
600	78976	T	G	UL36	E503A	nonsynonymous	0.0181	0.0015	0	886	1329	1293	869	1327	1293	16	2	0
601	78985	T	G	UL36	Q500P	nonsynonymous	0.0103	0.0011	0	877	913	875	866	911	875	9	1	0
602	78994	T	G	UL36	D497A	nonsynonymous	0.0115	0.0012	0	873	804	694	863	803	694	10	1	0
603	79009	T	G	UL36	E492A	nonsynonymous	0.0108	0.0024	0.003	743	421	331	734	420	330	8	1	1
604	79030	A	C	UL36	L485R	nonsynonymous	0.0117	0.0067	0	857	150	170	844	148	170	10	1	0
605	79113	T	G	UL36	A457A	synonymous	0.0154	0	0.0046	714	103	216	703	103	215	11	0	1
606	79136	T	G	UL36	I450L	nonsynonymous	0.0153	0	0	717	103	164	706	103	164	11	0	0
607	79205	T	G	UL36	K427Q	nonsynonymous	0.0115	0	0	608	70	139	601	70	139	7	0	0
608	79496	A	C	UL36	W330G	nonsynonymous	0.0104	0	0	676	315	522	669	315	522	7	0	0
609	79590	A	C	UL36	P298P	synonymous	0.0112	0.0038	0	716	263	149	707	262	149	8	1	0
610	79640	A	C	UL36	S282A	nonsynonymous	0.0104	0.0004	0	866	2300	732	857	2296	732	9	1	0
611	80054	T	G	UL36	M144L	nonsynonymous	0.0125	0.0012	0.0003	1198	7788	6737	1183	7779	6729	15	9	2
612	80080	T	G	UL36	H135P	nonsynonymous	0.0112	0.0003	0.0001	1162	7781	7240	1149	7778	7239	13	2	1
613	80092	T	G	UL36	Q131P	nonsynonymous	0.0116	0.0015	0.0001	1124	7818	7435	1111	7804	7434	13	12	1
614	80178	C	T	UL36	A102A	synonymous	0.1871	0.0001	0.0001	1160	8471	7296	942	8470	7295	217	1	1
615	80191	T	G	UL36	E98A	nonsynonymous	0.0108	0.001	0.0003	1115	8370	7291	1103	8359	7288	12	8	2
616	80201	T	G	UL36	N95H	nonsynonymous	0.0113	0.0004	0.0003	1149	8115	7101	1135	8107	7097	13	3	2
617	80296	T	G	UL36	E63A	nonsynonymous	0.0118	0.0011	0.0005	935	7131	6366	924	7118	6360	11	8	3
618	80404	T	G	UL36	Q27P	nonsynonymous	0.0126	0.0002	0.0002	715	5016	5784	706	5015	5783	9	1	1
619	80443	T	G	UL36	Q14P	nonsynonymous	0.0131	0.0008	0.0002	610	3645	5050	602	3641	5049	8	3	1
620	80456	T	G	UL36	T10P	nonsynonymous	0.0231	0.0013	0	650	3161	4819	635	3157	4819	15	4	0
621	80461	T	G	UL36	H8P	nonsynonymous	0.014	0.0008	0	573	2538	4448	565	2536	4448	8	2	0
622	80463	A	G	UL36	P7P	synonymous	0.0184	0	0.0002	544	2545	4528	531	2545	4526	10	0	1
623	80483	T	G	UL36	M1L	nonsynonymous	0.0159	0.0012	0.0003	504	1614	3937	496	1612	3936	8	2	1
624	80485	T	G	NCR	-	-	0.015	0.0034	0	534	1489	3891	526	1482	3891	8	5	0
625	80487	T	G	NCR	-	-	0.0187	0.0094	0.0003	534	1165	3697	522	1154	3696	10	11	1
626	80574	A	C	NCR	-	-	0.0292	0	0	342	189	240	332	189	240	10	0	0
627	80577	A	C	NCR	-	-	0.0333	0	0	330	210	299	319	210	299	11	0	0
628	80601	A	C	NCR	-	-	0.0385	0	0	286	336	565	275	336	565	11	0	0
629	80605	A	C	NCR	-	-	0.0238	0	0	294	389	667	287	389	667	7	0	0
630	80694	T	+C	NCR	INS	-	0.0725	0.0047	0.0156	69	844	321	64	840	316	5	4	5
631	80697	A	+C	NCR	INS	-	0.3571	0.2969	0.0672	40	724	253	20	476	228	15	217	17
632	80708	C	+A,+AA	NCR	INS	-	-	0.4731	0.3652	9	279	115	-	112	34	-	132	42
633	80950	A	C	UL37	D1061E	nonsynonymous	0.0115	0.0028	0.0002	1048	8679	5498	1036	8648	5497	12	24	1
634	80963	A	C	UL37	L1057R	nonsynonymous	0.0102	0.001	0.0003	1083	8855	5882	1071	8844	5878	11	9	2
635	80999	A	C	UL37	F1045C	nonsynonymous	0.0114	0.0008	0.0002	961	8385	6148	949	8376	6146	11	7	1
636	81156	A	C	UL37	W993G	nonsynonymous	0.012	0.0009	0.0001	1171	9215	6805	1157	9205	6802	14	8	1
637	81164	A	C	UL37	L990R	nonsynonymous	0.0101	0.0016	0.0001	1186	9112	7034	1173	9094	7031	12	15	1
638	81356	A	C	UL37	V926G	nonsynonymous	0.0105	0.0007	0.0001	1713	9029	7399	1695	9017	7395	18	6	1
639	81414	A	C	UL37	W907G	nonsynonymous	0.0106	0.0012	0.0003	1787	8975	7216	1768	8962	7214	19	11	2
640	81470	A	C	UL37	L888W	nonsynonymous	0.0118	0.0011	0.0001	1694	9294	7619	1673	9283	7617	20	10	1
641	81473	T	G	UL37	K887T	nonsynonymous	0.0106	0.0009	0.0001	1703	9193	7725	1685	9184	7724	18	8	1
642	81657	T	G	UL37	K826Q	nonsynonymous	0.0112	0.0005	0	1789	9230	7289	1769	9223	7289	20	5	0
643	81848	T	G	UL37	Q762P	nonsynonymous	0.0128	0.0018	0.0003	1723	8939	7264	1701	8919	7260	22	16	2
644	82332	T	G	UL37	K601Q	nonsynonymous	0.0127	0.0018	0	1421	5983	2757	1403	5970	2757	18	11	0
645	82349	T	G	UL37	H595P	nonsynonymous	0.0141	0.0023	0	1352	5627	2524	1332	5610	2524	19	13	0
646	82404	T	G	UL37	T577P	nonsynonymous	0.0104	0.0007	0.0008	1442	4397	1311	1426	4391	1310	15	3	1
647	82416	T	G	UL37	T573P	nonsynonymous	0.0125	0.0014	0.0007	1438	4923	1500	1417	4912	1499	18	7	1
648	82796	G	A	UL37	P446L	nonsynonymous	0.0105	0.0007	0	1711	9203	7271	1693	9194	7271	18	6	0
649	82828	A	C	UL37	F435L	nonsynonymous	0.01	0.0023	0.0001	1494	8954	7148	1479	8932	7147	15	21	1
650	82932	A	C	UL37	L401V	nonsynonymous	0.0107	0.0009	0.0001	1875	9231	7242	1850	9221	7240	20	8	1
651	83405	T	G	UL37	N243T	nonsynonymous	0.0112	0.0025	0.0001	1784	9075	7485	1764	9049	7484	20	23	1
652	83437	T	G	UL37	Q232H	nonsynonymous	0.0131	0.002	0.0003	1761	9085	7425	1738	9062	7422	23	18	2
653	83616	C	T	UL37	V173M	nonsynonymous	0.119	0.0001	0.0001	1806	9225	6982	1591	9223	6981	215	1	1
654	83762	T	G	UL37	E124A	nonsynonymous	0.0117	0.0035	0	1455	7940	6337	1434	7903	6337	17	28	0
655	83951	A	C	UL37	L61R	nonsynonymous	0.0166	0.0009	0.0002	1086	8694	4171	1067	8683	4170	18	8	1
656	83969	A	C	UL37	F55C	nonsynonymous	0.0115	0.0005	0.001	953	8538	3907	942	8531	3903	11	4	4
[truncated: 505 more rows]

## Sheet: G
No.	Coordinates	Ref	Var	Gene	Mutation	Mutation type	P0_freq	P5_freq	P10_freq	P0_cov	P5_cov	P10_cov	P0_Ref	P5_Ref	P10_Ref	P0_Var	P5_Var	P10_Var
[truncated: 139 more rows]

[truncated: 9 more sheets: H, I, J, K, L, M, N, O, P]
